# Supplementary material for: Transcriptome analysis reveals the role of jasmonate in regulating maize spikelet opening and seed set under high temperature stress
Source: Front Plant Sci. 2026 Mar 4;17:1710459. doi: 10.3389/fpls.2026.1710459 (PMC12995804; doi:10.3389/fpls.2026.1710459)
Supplement: Supplementary file 1 [file Supplementaryfile1.zip]

Archive with 6 entries (6 files):
- Supplementary materals.docx
- Table S1.xlsx
- Table S2.xlsx
- Table S3.xlsx
- Table S4.xlsx
- Table S5.xlsx
