# Supplementary material for: Transcriptome analysis reveals the role of jasmonate in regulating maize spikelet opening and seed set under high temperature stress
Source: Front Plant Sci. 2026 Mar 4;17:1710459. doi: 10.3389/fpls.2026.1710459 (PMC12995804; doi:10.3389/fpls.2026.1710459)
Supplement: Supplementary file 1 [file Supplementaryfile1.zip › Table S1.xlsx]

## Sheet: qPCR primers
Primers used in this study
Primer code	Sequence, 5’-3’	Description
ZmHOX22-F	GCCATCTGGTTCCAGAACAAG	qRT-PCR
ZmHOX22-R	CATCCGAACAGCAGGACGTTCC	qRT-PCR
ZmMYBS3-F	CACCATGAGAAATCTGAATACG	qRT-PCR
ZmMYBS3-R	GCTGATTGCCTTGTATCTGTGG	qRT-PCR
ZmWRKY33-F	GAGGTTCGACTGGAAGCAGG	qRT-PCR
ZmWRKY33-R	GACTTGCTGTTGCTGCTGCTC	qRT-PCR
ZmACTIN-F	CAGGAGCAGCTCCTCTGTCGAG	qRT-PCR
ZmACTIN-R	GATCTCCTTGCTCATACGATC	qRT-PCR

## Sheet: transcriptomic data
Samples	Total Reads	Clean Reads	Percentage of Clean Reads	Clean bases	GC Content	%>Q20	%>Q30	Unmapped Reads(%)	Mapped Reads(%)	Secondary alignments(%)	Unique alignments(%)
Y7_CK_1	67938610	67938608	1	10138734642	0.5243	0.9926	0.971	11,317,590(16.66)	56,621,018(83.34)	6,834,403(10.06)	49,786,615(73.28)
Y7_CK_2	59264864	59264864	1	8739252962	0.5361	0.9952	0.9811	9,943,933(16.78)	49,320,931(83.22)	2,812,606(4.75)	46,508,325(78.48)
Y7_CK_3	46290906	46290906	1	6900734140	0.5146	0.995	0.9799	10,345,323(22.35)	35,945,583(77.65)	3,527,371(7.62)	32,418,212(70.03)
Y7_JA_1	86850350	86595488	0.9971	12933787982	0.5417	0.994	0.9824	12,287,806(14.19)	74,307,682(85.81)	5,438,462(6.28)	68,869,220(79.53)
Y7_JA_2	52049938	51257818	0.9848	7652980334	0.5595	0.9823	0.9511	7,962,351(15.53)	43,295,467(84.47)	3,386,381(6.61)	39,909,086(77.86)
Y7_JA_3	64972470	63936404	0.9841	9551054918	0.5634	0.982	0.9516	9,874,857(15.44)	54,061,547(84.56)	4,664,420(7.3)	49,397,127(77.26)
Y8_JA_1	53127892	52473270	0.9877	7843887688	0.5594	0.9841	0.9562	5,710,852(10.88)	46,762,418(89.12)	3,766,611(7.18)	42,995,807(81.94)
Y8_JA_2	46671774	45956602	0.9847	6862726210	0.5695	0.9818	0.9505	4,579,327(9.96)	41,377,275(90.04)	2,822,770(6.14)	38,554,505(83.89)
Y8_JA_3	62258636	61528088	0.9883	9186945848	0.574	0.9839	0.9559	6,082,275(9.89)	55,445,813(90.11)	3,733,273(6.07)	51,712,540(84.05)
C7_CK_1	78354392	78068612	0.9964	11664275752	0.5346	0.9917	0.9764	7,109,025(9.11)	70,959,587(90.89)	5,834,566(7.47)	65,125,021(83.42)
C7_CK_2	63306656	62869728	0.9931	9398104366	0.56	0.9865	0.9618	6,000,815(9.54)	56,868,913(90.46)	5,074,183(8.07)	51,794,730(82.38)
C7_CK_3	82652630	81855062	0.9904	12219868020	0.5493	0.9798	0.9505	11,049,124(13.5)	70,805,938(86.5)	7,005,277(8.56)	63,800,661(77.94)
Y8_CK_1	49954256	49954256	1	7366611576	0.5351	0.9955	0.9822	5,937,141(11.89)	44,017,115(88.11)	2,899,512(5.8)	41,117,603(82.31)
Y8_CK_2	52528194	52528194	1	7747258820	0.5347	0.9961	0.9846	6,018,452(11.46)	46,509,742(88.54)	2,771,304(5.28)	43,738,438(83.27)
Y8_CK_3	44359424	44359424	1	6553273130	0.5366	0.9949	0.9803	5,054,836(11.4)	39,304,588(88.6)	2,750,798(6.2)	36,553,790(82.4)
