# Supplementary material for: Transcriptome analysis reveals the role of jasmonate in regulating maize spikelet opening and seed set under high temperature stress
Source: Front Plant Sci. 2026 Mar 4;17:1710459. doi: 10.3389/fpls.2026.1710459 (PMC12995804; doi:10.3389/fpls.2026.1710459)
Supplement: Supplementary file 1 [file Supplementaryfile1.zip › Table S2.xlsx]

## Sheet: gene_fpkm_all_samples
Gene_ID	C7_CK_1	C7_CK_2	C7_CK_3	Y7_JA_1	Y7_JA_2	Y7_JA_3	Y7_CK_1	Y7_CK_2	Y7_CK_3	Y8_CK_1	Y8_CK_2	Y8_CK_3	Y8_JA_1	Y8_JA_2	Y8_JA_3
Zm00001eb000010	2.55789	2.28165	2.12719	1.90141	1.52519	1.39127	4.21997	3.06507	3.68835	3.7868	4.22118	4.2213	2.30069	2.28804	2.2576
Zm00001eb000020	22.6914	19.0109	18.2341	26.9505	21.7037	20.5543	8.29431	13.8958	8.86905	15.2652	11.5668	10.7065	10.9308	12.9955	11.6694
Zm00001eb000030	0	0	0	0	0	0	0	0	0	0	0	0	0	0	0
Zm00001eb000040	0	0	0	0	0	0	0	0	0	0	0	0	0	0	0
Zm00001eb000050	0	0	0	0.018287	0	0	0	0	0	0	0	0	0	0	0.024715
Zm00001eb000060	10.0945	7.42902	8.2443	4.07486	3.04567	3.43948	4.19625	3.76465	3.94114	0	0	0	0	0	0
Zm00001eb000070	0.806063	1.05592	1.92243	0.032194	0.039012	0.066853	0	0	0	1.07576	0.875932	1.00702	0.979541	0.717132	0.556593
Zm00001eb000080	0	0	0	0.516757	0.587881	0.434017	0.598784	1.10038	0.30316	20.9662	17.2275	18.2589	10.8386	8.70757	9.81025
Zm00001eb000090	0	0	0	0.075788	0	0	0.144345	0.119218	0	0.122855	0.533892	0.209737	0.201166	0.208423	0.166464
Zm00001eb000100	0.507088	0.30054	0.201227	3.7243	2.44532	2.85898	0	0.821238	0.054265	0.103325	0.054216	0.166743	0.379603	0.156032	0.168949
Zm00001eb000110	0	0	0	0	0	0	0	0	0	0	0	0.119494	0	0	0
Zm00001eb000120	0	0	0	1.49913	1.90419	2.00395	0.403096	1.36198	0.792277	1.00257	0.700223	0.657091	0.772275	0.682136	0.636829
Zm00001eb000130	0.543855	1.04324	0.383213	1.03695	0	1.60313	0.071275	1.72732	0.240379	1.85906	2.1602	1.88201	3.9299	2.78476	2.96696
Zm00001eb000140	0	0	0	0	0	0	0	0	0	0	0	0	0	0	0
Zm00001eb000150	0	0	0	0	0	0	0	0	0	0	0	0	0	0	0
Zm00001eb000160	0.086393	0.053805	0.063741	0	0.0704	0	0.923452	0.405108	0.949256	2.21737	0.876198	3.48242	0.186217	0.113103	0.16005
Zm00001eb000170	4.18897	4.14591	5.9135	21.6124	28.6392	26.0423	6.7542	19.9978	10.3932	9.67004	6.60932	9.06714	18.2073	17.0598	18.2536
Zm00001eb000180	0	0	0	0	0	0	0	0	0	0	0	0	0	0	0
Zm00001eb000190	1.66484	1.42796	1.73963	4.49182	3.87481	3.48103	6.58493	5.92486	6.99013	5.13926	3.92293	6.1058	4.12097	4.05216	3.45222
Zm00001eb000200	0	0	0	0	0	0	0	0	0	0.264074	0	0	0	0	0
Zm00001eb000210	0.92143	0.90657	1.02424	0.36997	0.487276	0.393247	2.96309	1.43778	2.76479	2.49254	2.17865	2.35015	1.26899	1.05974	1.07407
Zm00001eb000220	12.2776	10.821	12.1899	9.9504	10.9398	10.3499	30.5491	19.0073	32.3724	22.4853	20.7756	20.8044	20.2869	17.6116	16.4784
Zm00001eb000230	8.59968	8.01863	8.66805	4.84154	4.86375	5.30938	19.0604	10.1313	16.625	22.2677	24.5251	23.4323	14.5073	11.6182	12.2355
Zm00001eb000240	0.421127	0.361328	0.336606	0.349655	0.247995	0.224023	0.20899	0.188835	0.383806	1.53783	2.10674	2.01811	1.36246	1.13396	1.3708
Zm00001eb000250	0.117807	0	0	0	0	0	0	0	0	0	0	0	0.453762	0	0.115819
Zm00001eb000260	0.019331	0	0	0	0.108976	0	0.170902	0	0.114158	0	0	0.31756	0.072219	0	0
Zm00001eb000270	0	0	0	0	0	0	0	0	0	0	0	0	0	0	0
Zm00001eb000280	0	0	0	0	0	0	0	0	0	0	0	0	0	0	0
Zm00001eb000290	0	0	0	0	0	0	0	0	0	0	0	0	0	0	0
Zm00001eb000300	2.68826	2.19398	2.98994	0	0	0.04638	0.423508	0	0	0	0	0.13812	0	0	0
Zm00001eb000310	1.42476	1.11906	1.434	0.088296	0	0.037003	0	0	0	0	0	0.083081	0	0	0.049252
Zm00001eb000320	40.346	43.3785	52.6499	25.8272	25.1781	29.8295	53.7276	36.5159	53.6625	47.2545	44.8646	42.8325	39.3903	40.6652	42.0776
Zm00001eb000330	3.12093	3.21197	3.29321	0.584803	0.424218	0.491903	0.970096	0.616566	0.926046	3.10562	2.93354	3.26279	0.767221	0.692575	0.718672
Zm00001eb000340	4.93115	3.38968	3.45176	2.21886	1.32477	1.39272	7.00023	3.8795	6.06291	6.02147	6.675	5.79723	3.95111	4.29967	3.33468
Zm00001eb000350	0.033414	0.035516	0.023484	0	0	0.035867	0	0	0	0	0.050692	0	0.050765	0	0
Zm00001eb000360	0	0	0	0	0	0	0	0	0	0	0	0	0	0	0
Zm00001eb000370	0.06694	0.329516	0.234816	0	0	0.102556	0.603215	0.550184	0.783879	5.1853	6.00032	3.40032	0.34578	0.404167	0.34998
Zm00001eb000380	0	0	0.047096	0.042034	0	0.029014	0.059931	0	0	0	0.0344	0	0	0.056536	0.056209
Zm00001eb000390	0.03015	0	0	0	0	0	0	0	0	0	0	0	0	0	0
Zm00001eb000400	0.319299	0.254808	0.401904	0.098945	0.136732	0.13775	0	0.030215	0	0.020682	0.048104	0.059221	0.031866	0.035216	0.051818
Zm00001eb000410	0.914404	1.09496	0.861116	0.244384	0.211081	0.210664	0	0.080078	0	0.666768	0.648417	0.607058	0.112602	0.093331	0.12635
Zm00001eb000420	3.20853	4.34626	6.27799	7.49853	9.45846	10.0786	19.2691	4.92623	4.48306	10.731	13.5733	40.4707	3.75767	8.59163	3.66913
Zm00001eb000430	1.17721	1.26663	1.87712	2.14126	2.39466	2.41896	2.7573	5.77211	3.92476	2.04307	1.62441	1.43906	2.11505	0	0
Zm00001eb000440	0.989596	1.06476	1.57795	1.8	2.01301	2.03343	2.29565	4.85218	3.29925	1.76958	1.36552	1.32598	1.77796	1.1198	1.90478
Zm00001eb000450	0.36808	0.375129	0.35558	0	0	0	0.172414	0.156479	0.29789	0	0	0	0.084044	0	0.023507
Zm00001eb000460	0.290259	0.60977	0.603437	0	0	0.009525	0.103092	0.036469	0.131868	0.51551	1.27063	0.4081	0	0.000406	0.58828
Zm00001eb000470	0.314055	0.65976	0.001809	0.28081	0.456031	0.462464	1.77201	1.41134	3.52501	1.00803	1.36286	0.831461	0.85023	0.708627	0.64253
Zm00001eb000480	162.409	145.818	111.448	97.9978	81.1788	81.4642	183.772	134.224	154.76	147.703	155.587	151.829	113.116	111.204	101.78
Zm00001eb000490	2.13862	2.74567	1.71723	0.297717	0.454552	0.525333	1.39267	0.651036	1.42978	9.72641	8.12524	8.50361	0.979345	1.2435	1.1511
Zm00001eb000500	0.265948	0.207992	0.241376	0.100385	0.124836	0.120108	0.086952	0.086766	0.015578	0.65066	0.542159	0.569445	0.335292	0.425852	0.226418
Zm00001eb000510	19.0903	21.6702	14.9216	12.9583	13.3544	13.6633	8.11954	7.42284	11.9835	34.98	31.2008	33.2922	9.26543	8.12194	8.91121
Zm00001eb000520	2.90194	1.87283	1.75988	1.42048	0.940181	1.02474	3.07202	0.791681	1.20466	4.25649	4.61417	5.15427	1.44156	2.76019	2.50193
Zm00001eb000530	0	0	0	0	0	0	0	0	0	0	0	0	0	0	0
Zm00001eb000540	1.30298	0.900666	1.07987	0.195283	0.081893	0.192786	0.015923	0.163054	0.158886	0.048746	0.083349	0	0.12354	0.070849	0.156246
Zm00001eb000550	1.36612	1.02733	1.25028	0.647616	0.738297	0.709036	2.88857	1.25681	1.97418	4.73273	4.88432	3.62108	1.17486	0.768246	1.12514
Zm00001eb000560	1.63838	1.73838	2.17511	0	0	0	0	0	0	0	0	0	0	0	0
Zm00001eb000570	22.5591	15.5921	18.2783	18.1474	13.0536	12.0764	1.22258	8.20114	2.78654	2.92105	1.77533	2.32483	10.7368	11.6193	10.3133
Zm00001eb000580	0.070908	0.033047	0.110153	0	0	0	0	0	0	0	0	0	0.161142	0.059329	0.02873
Zm00001eb000590	2.39333	1.61727	1.56006	1.27852	0.953475	1.00926	4.84748	2.79925	4.60457	5.49903	5.98846	6.30421	2.26112	2.5046	2.00252
Zm00001eb000600	0.220979	0.097686	0.086973	0.515489	0.339038	0.565707	0.265293	0.342289	0.117056	0.117226	0.027292	0.115892	0.208056	0.178303	0.148789
Zm00001eb000610	0	0	0	0	0.200129	0.102876	0	0	0	0	0	0	0	0	0
Zm00001eb000620	88.1522	78.0263	61.5089	33.8468	24.832	24.1908	32.4266	29.751	28.6403	36.8928	37.2029	33.2035	51.5437	54.7418	41.7089
Zm00001eb000630	0.022543	0.026738	0.032173	0	0	0	0	0.031628	0	0.026459	0.074688	0	0.389458	0.214233	0.20067
Zm00001eb000640	1.82249	1.48479	1.36395	0.243236	0.195773	0.270146	0.791227	0.475104	0.822203	1.25337	1.61055	1.17528	2.42618	1.96039	1.98977
Zm00001eb000650	1.17845	0.828956	1.07286	0.667624	0.561316	0.496694	0.599487	0.326721	0.468953	3.08838	2.61467	2.93032	0.869536	0.701766	0.644401
Zm00001eb000660	0	0	0	0	0	0	0	0.075431	0.055408	0.051773	0	0	0.041128	0.045453	0
Zm00001eb000670	27.4661	26.6529	43.366	27.095	34.4704	29.0761	51.5732	43.5891	46.1643	21.4905	19.5621	18.0413	56.3646	56.9689	56.7439
Zm00001eb000680	0.429506	1.00426	1.6384	0.65455	1.06813	0.759053	0.139548	0.748818	0.228236	2.73427	2.2304	2.39104	0.064828	0.347555	0.502719
Zm00001eb000690	3.08998	2.11674	2.04285	0.855885	0.765879	0.926975	4.06703	2.67992	3.76899	2.5055	2.51984	2.19069	1.1516	1.3768	1.39485
Zm00001eb000700	17.9595	19.5007	22.47	8.93018	7.97359	9.79093	32.0728	15.2252	27.2586	29.4055	28.2873	29.2108	33.3408	25.5159	25.3392
Zm00001eb000710	2.22298	1.55657	2.16298	0.608575	0.298548	0.593701	2.25182	1.16569	1.37662	3.0536	3.44561	3.63865	1.56316	1.7237	1.39682
Zm00001eb000720	0.562407	0.4267	0.52017	1.00885	0.694667	1.10612	3.9166	2.01425	3.78772	1.18734	1.33712	0.965747	1.00178	0.995784	0.838266
Zm00001eb000730	0	0	0	0.098765	0	0	0	0	0.142424	0	0	0	0	0	0
Zm00001eb000740	9.0854	5.85789	7.83029	4.68212	2.99625	3.06334	11.8775	4.7546	7.87192	5.98972	7.19601	6.53106	6.60569	6.09969	5.26279
Zm00001eb000750	2.40382	2.00062	2.21044	0.675254	0.964805	0.852935	5.56508	1.03052	2.2413	4.39437	6.96677	7.01553	3.56018	3.77961	2.97468
Zm00001eb000760	17.3472	26.4092	19.2182	15.184	21.7863	22.499	1.6645	15.0988	3.88701	6.28694	2.58173	2.87204	19.0476	23.8812	23.4997
Zm00001eb000770	70.5123	106.079	92.7658	96.7535	139.732	140.318	129.443	163.533	178.769	104.33	100.535	102.815	114.389	109.124	125.162
Zm00001eb000780	9.50497	8.71094	7.36626	4.17191	3.29855	3.66981	15.6628	9.74137	12.3759	37.0299	35.239	37.4412	18.2792	18.5182	17.0905
Zm00001eb000790	32.8366	39.3876	42.5273	80.2476	83.1375	86.0159	37.3257	92.8458	46.1146	27.5245	22.3939	21.4829	69.4139	74.5448	71.8065
Zm00001eb000800	15.8648	13.4338	13.2728	5.01157	4.93647	4.78953	23.5978	10.7092	19.6779	20.4094	23.2211	19.4161	15.0881	13.85	12.5738
Zm00001eb000810	0	0	0	0.347508	0.080682	0.160855	0	0.030219	0.038183	0	0	0	0	0	0
Zm00001eb000820	4.72616	3.80933	4.07796	1.90923	1.62757	1.63896	6.08697	3.21227	5.69548	7.42851	6.76679	8.0409	6.15136	6.06975	5.22141
Zm00001eb000830	0.039971	0	0.017179	0	0.066745	0	0	0	0	0	0	0	0	0	0
Zm00001eb000840	2.64288	2.96362	3.3914	0.382546	0.340342	0.592892	2.30278	1.14682	1.84688	0.572564	0.453727	0.431263	1.8256	1.68737	1.47509
Zm00001eb000850	30.1184	37.1622	76.349	27.4534	51.7885	70.5521	453.322	215.85	482.188	58.9045	98.4976	78.4433	51.6107	44.0189	45.4015
Zm00001eb000860	18.084	12.8233	9.54677	17.1963	10.8885	10.9468	10.1437	8.33045	10.2172	14.2167	13.905	14.0006	10.3299	10.7363	8.28207
Zm00001eb000870	6.1624	3.74141	3.40316	2.74142	1.8954	2.04142	6.93469	4.00481	7.06252	10.5355	9.32288	11.2132	4.95398	5.67575	4.74172
Zm00001eb000880	0.499972	0.517856	0.324335	0.251637	0.284564	0.36666	0.508056	0.574565	0.535089	1.1686	1.12912	0.799988	2.66038	2.542	2.71378
Zm00001eb000890	0.227147	0.090146	0.154609	0.238178	0.042738	0.175408	0.321143	0.240207	0.357669	0.725781	0.68129	0.844985	0.097964	0.066304	0.174277
Zm00001eb000900	1.10365	1.51568	1.6586	2.74697	4.28237	7.13983	4.33451	6.47027	5.58063	3.85557	3.59437	3.06864	7.25528	7.0378	7.77159
Zm00001eb000910	2.75154	3.54802	5.92069	2.53861	1.98649	3.81055	10.0245	3.53197	7.18101	9.26774	10.1645	7.8734	5.35841	4.27532	4.63618
Zm00001eb000920	12.4733	8.66121	9.22549	10.5167	7.86618	10.3948	36.3419	20.9484	30.4167	16.0232	21.6559	17.5487	11.9981	9.66316	10.0813
Zm00001eb000930	1.44811	1.84662	1.30952	0.264404	0.143842	0.171072	2.46685	1.55947	2.1701	11.0654	13.458	11.7537	0.235115	0.546691	0.347206
Zm00001eb000940	0	0	0	0.176178	0	0	0	0	0	0	0	0	0	0	0
Zm00001eb000950	40.3954	58.9134	90.1978	5.98252	9.43401	9.52022	37.7062	17.3224	37.9753	48.1927	53.1393	43.8537	32.8504	24.4744	26.3899
Zm00001eb000960	0.331311	0.361893	0.339461	0.117685	0.151335	0.122572	0.179831	0.222641	0.1834	0.784245	1.15519	0.749204	0.310331	0.485726	0.418302
Zm00001eb000970	69.0341	53.862	45.7396	11.8178	9.01534	8.61242	18.2479	12.7063	19.2793	27.0061	20.9971	26.2856	14.8564	15.0243	12.4319
Zm00001eb000980	9.50934	12.5356	13.1406	6.3343	9.31773	11.202	27.5616	20.1832	28.6922	30.2296	29.5057	28.7659	11.3544	9.2815	10.9088
Zm00001eb000990	1.24138	1.94694	1.66578	0.825793	0.829668	1.80563	5.3653	3.5855	4.6191	2.83178	3.41677	3.05868	1.63947	2.23513	1.56329
Zm00001eb001000	8.73635	7.35401	5.05173	1.80868	1.54968	2.20003	9.16253	6.20081	9.8643	11.5483	10.5727	10.8142	2.97123	3.47448	2.65868
Zm00001eb001010	0.683154	0.884806	0.649803	0.559852	0.504073	0.822521	3.94761	1.66507	3.05537	5.33188	6.09591	4.08057	2.96184	2.21579	2.1953
Zm00001eb001020	0.858414	0.489884	0.759235	0.687836	0.494379	0.880556	1.67262	0.713989	1.09714	0.372852	0.309949	0.712647	0.604751	0.627669	0.330316
Zm00001eb001030	0	0	0	0.588539	0.822645	0.379416	0.327278	0.433599	0	0	0	0	0	0	0
Zm00001eb001040	7.2598	6.41645	5.14784	3.7123	3.49944	3.58757	5.8118	4.73263	5.10078	6.50423	7.63457	7.27167	3.2425	3.38596	2.91085
Zm00001eb001050	3.9981	4.27019	5.96017	1.39468	1.83608	2.17766	6.70374	2.93588	4.08641	2.88212	3.4205	3.51931	2.05384	2.43725	1.73622
Zm00001eb001060	7.35098	8.44409	7.25313	4.10839	4.33999	4.93954	9.4883	6.0303	9.79485	34.932	50.053	43.9719	23.5502	19.741	23.4455
Zm00001eb001070	13.2956	11.0227	10.6831	2.38867	1.61188	2.05719	2.85503	1.66216	3.18022	17.6394	19.7863	19.548	7.31639	8.21984	6.91881
Zm00001eb001080	72.3349	77.6612	79.0189	9.60887	11.7159	11.554	61.5198	40.193	70.4795	92.4607	81.2678	74.2252	134.82	122.402	142.998
Zm00001eb001090	0	0	0	0.579586	0.533178	0.429564	10.2069	7.76339	11.5747	8.79964	7.32487	4.48828	5.51422	5.3789	4.95156
Zm00001eb001100	0	0	0	0	0	0.034331	0	0	0	0.085849	0.028818	0.04547	0.077645	0	0.039034
Zm00001eb001110	33.644	23.5914	23.7564	19.0482	13.1726	13.176	23.9505	15.7477	24.0756	44.6877	39.7188	41.7562	20.0866	18.5643	16.9243
Zm00001eb001120	2.27838	2.88906	4.99929	1.21698	1.73445	1.96797	8.11422	3.7174	6.86261	7.55548	6.44492	9.3907	4.52138	4.00704	3.99208
Zm00001eb001130	57.9821	68.2917	45.9228	92.4008	62.9247	56.1401	16.3102	43.1953	28.1601	26.6001	20.3436	26.3553	49.7573	52.9114	40.884
Zm00001eb001140	1.24829	1.30655	1.33582	0.982412	0.931496	1.27649	4.39717	2.75847	4.62841	2.38886	3.82086	3.54028	1.29457	1.22176	1.41081
Zm00001eb001150	0	0	0	0.284182	0	0	0	0	0.500798	0.883584	0.005925	0	0	0	0
Zm00001eb001160	0.353855	0.495347	0.328099	0.392969	0.588085	0.8469	1.37316	0.988793	0.71719	1.35231	2.44931	2.35004	0.519802	0.75161	0.978936
Zm00001eb001170	7.47631	7.15744	8.38169	3.02625	4.09296	4.76925	28.2377	10.7768	17.8552	7.22213	15.204	12.5127	11.9024	11.0432	11.124
Zm00001eb001180	1.60615	1.7646	1.7405	0.875957	0.416381	1.5014	3.91988	3.82815	6.06626	8.73156	4.28536	8.1889	2.00763	2.39185	1.21627
Zm00001eb001190	0.249377	0.172119	0.202645	0.157077	0.293142	0.603436	0.521783	0.996417	0.62165	0.198686	0.431257	0.112067	1.17087	0.568155	1.09818
Zm00001eb001200	8.79108	6.49815	9.29392	2.71016	2.83921	3.37342	36.5412	16.3587	29.2784	17.2844	22.2272	18.362	5.5835	4.56125	4.72775
Zm00001eb001210	0.162009	0.196092	0.340796	0.013512	0.048515	0.041457	0.213351	0.068541	0.347898	0.382751	0.219021	0.172379	0.746668	0.686126	0.708835
Zm00001eb001220	0.721943	1.0611	0.762932	0.104716	0.275172	0.386208	4.22373	2.36938	3.47803	0.63446	0.478899	0.492102	1.15409	1.41363	1.43438
Zm00001eb001230	0.114636	0.059286	0.244608	0	0	0	0.706206	0.120719	0.415292	0	0.107866	0.030104	0.10168	0.054403	0.125896
Zm00001eb001240	8.87009	9.56111	8.49272	2.7081	2.84227	2.92674	11.2708	6.92638	12.9358	20.5972	20.9063	18.9562	11.366	11.4087	11.6549
Zm00001eb001250	0	0	0	0	0	0	0	0	0	0	0	0	0	0	0
Zm00001eb001260	2.99658	2.86947	2.71808	1.17552	1.56091	1.58058	7.86953	4.62559	7.66242	6.93826	7.16962	7.43331	7.91963	5.89316	6.40104
Zm00001eb001270	49.5631	37.5891	39.0293	116.37	102.085	91.7764	33.5097	67.8592	46.7813	24.5209	21.458	20.8289	51.3252	46.8813	43.5421
Zm00001eb001280	8.07415	12.3892	16.5186	2.43856	4.39305	4.42525	42.6641	21.6757	32.8107	55.9132	73.2929	54.5269	74.8665	71.6147	79.2307
Zm00001eb001290	7.47358	5.16635	5.04416	2.08565	2.85392	3.13963	3.03109	5.27227	2.2493	11.7703	9.76386	8.63922	6.85979	7.1283	7.3368
Zm00001eb001300	0	0	0	0	0	0	0	0	0	0	0	0	0	0	0
Zm00001eb001310	0.046156	0.050366	0.090202	0.025075	0	0	0.058474	0.016449	0	0	0	0	0	0.032025	0
Zm00001eb001320	1.10783	0.915025	0.701224	0.013228	0.013548	0	0.024936	0	0	0	0	0	0	0	0
Zm00001eb001330	0.54795	0.258053	0.425626	0	0	0	0	0	0	0	0	0	1.38355	1.00818	0.997482
Zm00001eb001340	49.4292	34.8019	35.065	5.06044	4.71429	4.27488	5.82017	4.80495	4.27571	11.8083	9.66773	11.0563	6.05622	5.80194	5.30677
Zm00001eb001350	2.19259	1.73104	1.37522	0.612027	0.526623	0.425566	0.657096	0.478499	0.497885	2.43329	2.2885	1.75564	2.7339	2.48777	1.8397
Zm00001eb001360	17.5113	19.1228	21.5688	6.55793	6.07851	8.32006	15.6527	7.94697	13.5273	22.5704	23.2191	20.1641	14.6307	11.107	12.2497
Zm00001eb001370	47.3557	39.1495	29.7297	65.0481	47.4629	44.1891	4.61548	27.6005	12.502	8.70269	4.769	7.43881	23.5378	28.8203	23.7583
Zm00001eb001380	0	0	0	0	0	0	0	0	0	0	0	0	0	0	0
Zm00001eb001390	13.3378	19.0367	10.4225	3.68664	4.13209	6.4003	12.9574	7.12979	11.1862	56.0309	58.5928	40.1847	44.401	60.4756	55.5817
Zm00001eb001400	152.543	160.525	207.351	37.2428	46.9706	50.0235	113.407	51.6857	100.01	149.945	157.918	158.614	96.8047	74.0288	78.7148
Zm00001eb001410	1.03886	1.48987	2.40607	0	0	0	0	0	0	2.64369	2.75002	2.76395	1.05234	1.72363	1.03913
Zm00001eb001420	0.014653	0	0.013017	0	0	0	0	0	0	0.032494	0.021212	0	0	0	0
Zm00001eb001430	10.6169	7.59345	7.5718	4.82085	3.37821	3.65507	14.8416	8.59714	13.5879	15.0233	15.5345	14.2327	9.57382	9.85177	8.30959
Zm00001eb001440	4.18835	4.47948	3.90337	1.59409	1.4971	1.37729	0.520231	0.981087	0.447547	1.74553	1.28715	1.04186	1.05767	1.17147	1.06589
Zm00001eb001450	0	0	0	0	0	0	0	0	0	0	0	0	0	0	0
Zm00001eb001460	0.654185	0.802173	1.19636	1.0206	0.850068	0.861198	0.492094	1.68823	0.46936	0.590393	0.758673	0.67026	1.79305	2.01943	1.21899
Zm00001eb001470	4.48851	3.22233	4.57148	1.71721	1.13427	1.87837	9.12812	3.44791	6.81874	7.06745	7.73939	7.56079	3.00011	2.57082	2.96337
Zm00001eb001480	0.043235	0	0	0	0	0	0	0	0	0	0	0.052343	0	0	0
Zm00001eb001490	15.6036	10.8727	10.4261	9.71464	7.15701	7.21548	3.35358	3.75697	3.03195	9.51464	7.54387	7.75111	6.55713	5.12739	5.21543
Zm00001eb001500	0.908463	0.61171	1.20516	1.16173	0.881654	0.777994	2.179	1.04578	2.08372	0.784719	1.55683	1.33698	1.86431	1.86442	1.44092
Zm00001eb001510	0.341238	0.53669	0.399412	0.215135	0.208868	0.145073	0.306891	0.176249	0.332022	2.06781	2.25184	1.71495	1.39331	1.48369	1.65
Zm00001eb001520	0.065115	0	0.101403	0	0	0	0.048173	0	0	0	0	0.053847	0.215899	0.346086	0.255811
Zm00001eb001530	2.41608	2.93019	4.45659	1.09223	1.12971	1.45244	7.52304	2.03914	9.42833	3.46137	2.66224	2.91126	1.85863	2.11052	2.28249
Zm00001eb001540	0	0	0	0.359186	0.266016	0.318012	0.045524	0.173455	0.012021	0	0	0	0	0	0
Zm00001eb001550	0.428752	0.509927	0.466205	0.37823	0.320762	0.36366	0.529695	0.333787	0.456603	0.550925	0.654281	0.380256	0.99464	1.04589	0.989614
Zm00001eb001560	16.2101	28.8043	20.6505	11.3892	8.39916	12.7867	7.48952	8.54769	7.26773	16.2558	14.9098	18.9428	9.43879	8.76737	8.61212
Zm00001eb001570	7.44812	5.4508	4.78595	4.15909	2.86534	2.87846	7.50876	6.08751	6.96699	11.1026	9.22307	10.5347	5.66337	4.97528	3.35418
Zm00001eb001580	0	0	0	0	0	0	0	0	0	0	0	0	0	0	0
Zm00001eb001590	9.58677	6.78039	5.90745	3.08935	2.23286	2.55779	6.05945	3.22837	4.44798	7.27545	8.06882	7.60319	3.7862	3.22261	2.73045
Zm00001eb001600	1.06651	0.890983	0.806193	0.597881	0.368241	0.412989	1.80253	0.853544	1.31711	2.05542	1.85375	1.99398	0.49619	0.337136	0.519951
Zm00001eb001610	0	0	0	0	0	0	0	0	0	0	0	0	0	0	0
Zm00001eb001620	0	0.040595	0	0	0	0	0	0	0	0.053928	0	0.056026	0.147188	0.055471	0.039406
Zm00001eb001630	0	0	0	0	0	0	0	0	0	0	0	0.027825	0	0	0
Zm00001eb001640	5.17601	5.03422	7.07236	2.65018	2.96361	3.08726	23.9234	9.35148	18.79	10.4793	16.9938	11.182	36.5404	24.534	29.6728
Zm00001eb001650	12.8739	11.8455	16.4961	3.78784	5.19069	5.0705	64.2459	24.7045	41.4553	9.08469	13.3418	9.85596	9.48868	8.3674	8.7416
Zm00001eb001660	0.048084	0.041994	0.019991	0	0	0	0	0	0	0	0	0	0	0	0
Zm00001eb001670	24.2317	25.399	29.8941	8.48998	11.4714	13.3106	30.1829	19.1669	25.0489	24.3946	25.3182	24.114	19.5853	16.1589	18.4431
Zm00001eb001680	40.2665	38.7616	51.2812	18.9267	21.5715	26.2745	105.701	65.7587	91.1965	39.6568	50.8286	46.4463	50.2126	47.7141	47.6667
Zm00001eb001690	0.007655	0.016367	0.013738	0.079986	0.042831	0.017271	0.105243	0.121655	0.120488	0.086091	0.171089	0.132739	0	0	0.015683
Zm00001eb001700	5.56869	5.94489	8.46461	3.13074	4.00988	3.56492	12.2941	7.02773	12.3924	12.2945	13.1404	12.7673	4.70302	4.88755	4.40662
Zm00001eb001710	25.6779	20.9069	16.0528	16.7401	11.1891	10.8865	7.27119	8.44947	7.07569	8.62687	6.21685	6.7858	14.904	17.141	16.8334
Zm00001eb001720	4.08516	4.99099	6.40133	1.70121	2.18657	2.76696	39.1314	21.9638	34.3759	15.1424	16.7138	12.9203	6.79792	5.83336	7.28492
Zm00001eb001730	0	0	0	0	0.061142	0	0	0	0	0	0	0	0	0	0
Zm00001eb001740	1.11917	0.892471	0.845248	0	0	0	0.194783	0.064793	0.117775	0	0	0	0	0	0
Zm00001eb001750	1.00937	2.09239	1.4524	0	0	0	0	0	0	0.011453	0	0	0	0	0
Zm00001eb001760	1.16348	1.47684	1.82334	0.948913	0.692554	1.01426	11.6499	7.11091	10.484	7.18268	7.48206	6.88919	2.08848	2.38919	3.12022
Zm00001eb001770	2.34699	3.99827	3.31369	4.00585	4.74363	6.25143	11.2187	8.04987	8.40437	8.50072	9.69269	7.95724	7.34754	8.34095	8.02149
Zm00001eb001780	1.77808	2.26072	1.95235	1.02758	1.00875	1.5438	5.73623	0.456773	5.36204	9.83135	10.6008	10.3087	5.86776	7.3239	6.87552
Zm00001eb001790	0	0	0	0	0	0	0	0	0	0	0	0	0	0	0
Zm00001eb001800	0.143634	0.355206	0.30788	0	0	0	0	0	0	0	0.026038	0	0	0	0
Zm00001eb001810	37.5361	32.1661	32.0351	18.473	16.4414	17.4291	80.0896	50.9797	84.5061	57.4725	58.2025	52.0729	62.2873	55.7938	56.0795
Zm00001eb001820	0.280936	0.449136	0.448039	0.137831	0.262941	0.229975	0.858047	1.12996	1.51283	0.877049	0.547073	0.461386	0.23822	0.257444	0.160931
Zm00001eb001830	23.2693	27.0188	17.6239	29.6175	28.4198	26.8639	5.12912	13.2914	9.41512	11.3116	9.53842	11.8023	20.1342	24.0701	26.0321
Zm00001eb001840	13.9792	13.1673	21.0519	7.58889	9.62936	11.525	71.5918	34.384	51.567	40.2339	47.2292	43.0491	21.8264	18.7722	22.5357
Zm00001eb001850	17.6252	23.8046	27.5365	4.60073	5.49318	6.22252	68.5007	39.2449	57.9264	100.942	102.698	101.417	41.2058	36.9273	43.7304
Zm00001eb001860	58.8486	47.962	49.2199	30.7833	25.1739	22.3328	28.0552	32.0524	26.3552	46.6666	51.036	45.36	12.8875	11.0038	10.9106
Zm00001eb001870	23.1578	20.8849	22.1553	7.58617	7.15869	6.58765	23.2428	13.7467	19.1515	23.8148	26.1033	21.9353	12.3056	9.2528	8.28482
Zm00001eb001880	4.93267	4.80019	4.35822	2.51256	2.46697	2.9538	6.39283	3.58864	5.16914	6.72413	5.6089	5.95103	4.56859	3.57167	3.50937
Zm00001eb001890	4.26199	4.57499	12.5988	0.732382	1.60935	1.49964	3.03403	2.68261	4.28025	11.4317	14.2617	11.3692	8.50605	7.0921	9.22222
Zm00001eb001900	9.18764	5.52998	4.54664	8.6462	5.8328	7.44544	4.63008	5.46327	5.50705	29.5425	24.6909	23.4485	8.52833	6.32142	5.80659
Zm00001eb001910	2.60732	2.49705	3.17149	1.13756	1.00381	0.979062	3.60882	2.46613	3.14129	2.33157	2.47271	2.26144	2.21069	1.90908	1.85803
Zm00001eb001920	0.013599	0.049433	0.072685	0.052317	0.132375	0.28976	0.498032	0.15326	0.340822	0.570275	1.03869	0.790104	1.1241	1.21822	1.13307
Zm00001eb001930	19.1432	27.8251	29.0911	13.2924	24.7046	29.1732	16.4922	14.2536	23.6471	55.0962	54.4861	42.7721	46.0361	44.9238	48.4732
Zm00001eb001940	45.3425	33.191	29.8192	30.6703	24.1434	23.8541	80.157	44.8024	61.2222	31.1474	37.3106	32.893	29.5888	24.143	22.373
Zm00001eb001950	25.6245	25.5879	42.2463	11.3024	11.9992	9.24217	43.7071	18.9412	38.2189	19.6965	28.3142	25.6728	33.1571	26.0101	31.4292
Zm00001eb001960	0.150606	0.665379	0.372288	0.299048	0.552424	1.04384	0.72504	0.257712	0.7586	0.231628	0.303137	0.378298	0.362282	0.392681	0.481611
Zm00001eb001970	0.180693	0.797562	0.375207	0	0	0	0	0	0	0.277902	0	0	0.434657	0	0
Zm00001eb001980	8.80443	9.26394	17.2684	4.41357	6.03328	4.98967	4.15837	4.46793	4.5272	8.2397	6.87898	7.91223	7.51357	6.84092	7.47999
Zm00001eb001990	0.145943	0.170089	0.215947	0	0	0	0	0	0	0	0.192528	0.047329	0.125615	0.249139	0.07348
Zm00001eb002000	10.7839	7.59523	7.67102	3.47541	2.42968	3.28392	10.0735	5.79727	6.86871	9.33747	8.9192	8.78894	7.04681	6.61684	5.62805
Zm00001eb002010	1.54316	1.46764	1.88946	0.305643	0.508309	0.438837	1.88996	0.876768	1.18061	2.14548	2.14148	1.68967	1.67872	1.19028	1.27958
Zm00001eb002020	1.39664	1.16734	0.518534	2.57699	1.51971	1.37597	1.10994	1.59733	1.09113	1.17613	1.38316	1.29713	0.827026	1.14924	1.03997
Zm00001eb002030	1.35638	0.921997	0.726532	0.083681	0.115813	0.142259	2.07963	0.874552	1.5611	1.98086	2.24624	1.73113	0.423168	0.64805	0.542805
Zm00001eb002040	18.7439	12.5984	13.7277	11.3103	7.98135	7.15868	9.95712	9.87372	10.1066	20.8891	19.4786	20.5709	15.6189	13.959	13.5916
Zm00001eb002050	0.048	0	0	0.032224	0	0	0	0	0	0	0	0	0	0	0
Zm00001eb002060	61.8067	54.5006	59.4251	22.109	19.3513	23.0659	118.306	57.6775	119.934	86.7682	91.3711	87.3914	34.4464	28.6459	28.81
Zm00001eb002070	7.3731	8.25461	11.569	4.78044	4.79301	5.64869	13.2489	7.26584	12.0969	13.7299	14.5	14.8739	2.53165	1.44477	2.07576
Zm00001eb002080	0.155337	0.045714	0.038009	0.098764	0.20268	0.042555	0.174121	0.050514	0.143537	0.522088	0.753873	0.540325	0.062684	0	0.02195
Zm00001eb002090	0.306304	0.510846	0.36055	0.145885	0.123441	0.341727	0.60288	0.342874	0.45696	0.964561	0.791127	0.638435	1.14698	1.20718	1.26292
Zm00001eb002100	13.9068	9.41671	9.29705	6.91714	4.69491	5.43334	37.1687	21.3275	31.5937	15.4928	14.5332	15.6613	4.542	4.24854	3.34432
Zm00001eb002110	0.003407	0.027559	0.020552	0.003217	0	0.010077	0.004533	0.004909	0	0.013663	0.020729	0.019524	0	0	0
Zm00001eb002120	0	0.027315	0	0	0	0	0.016266	0	0	0	0	0	0	0	0
Zm00001eb002130	0.017128	0	0	0.000701	0	0.009756	0.012804	0	0.025942	0.05883	0.023185	0.04204	0.009975	0	0.003645
Zm00001eb002140	0	0	0	0	0	0	0	0	0	0	0	0	0	0	0
Zm00001eb002150	0.230889	0.194944	0.205029	0	0	0	0	0	0	0	0	0	0.057775	0.105282	0.03174
Zm00001eb002160	0.80465	0.941544	1.527	0.363971	0.390397	0.32165	2.34307	1.22229	1.97789	1.30123	1.64344	1.47739	0.801785	0.702281	0.704057
Zm00001eb002170	3.5735	2.59979	2.83804	1.43342	0.825614	1.08261	3.14333	1.9282	1.82709	4.4036	7.69823	7.32176	2.34892	2.06445	1.80458
Zm00001eb002180	33.079	24.6685	19.8248	4.78307	3.16575	5.14432	61.1069	24.6214	36.391	52.8188	56.4535	62.1583	27.1576	24.7941	23.6842
Zm00001eb002190	1.20101	1.91029	2.10566	0.558987	0.861403	1.23296	6.02225	4.21863	5.55128	3.62415	3.42614	4.03629	1.83965	1.7655	1.77357
Zm00001eb002200	0.204638	0.380411	0.212376	0.39705	0.53446	0.556311	1.27719	0.99493	1.46393	1.35087	1.41944	1.09827	1.57379	1.43071	1.37136
Zm00001eb002210	0.022717	0	0	0.230425	0.056959	0.178236	0.570566	0.647642	0.58347	0.566515	0.557702	0.723444	0.065133	0.102691	0.076864
Zm00001eb002220	26.7397	22.0243	20.1427	5.05351	4.55274	5.28181	29.3029	15.3608	27.7088	42.3281	46.8509	36.0258	17.0686	16.3551	15.2865
Zm00001eb002230	0.061745	0.075907	0.062522	0	0.031651	0	0.026103	0	0.004935	0.09773	0.397557	0.4894	0	0.03868	0.096754
Zm00001eb002240	5.8942	4.30915	6.46987	0.896384	0.829933	0.644779	3.44253	2.45289	3.06566	1.47626	1.37161	1.16453	2.49902	1.40166	2.3571
Zm00001eb002250	0.54437	0.744507	0.853796	3.35041	2.71903	2.62664	1.70865	1.15462	1.14181	1.13272	1.63087	1.04015	2.33854	1.9747	2.18722
Zm00001eb002260	8.91032	6.69736	6.66521	5.68735	3.61397	4.42368	11.2032	5.39001	8.20035	11.0292	11.8963	12.6974	8.06396	8.0783	6.66289
Zm00001eb002270	96.0453	129.457	139.65	65.2043	81.5217	101.073	468.283	181.537	309.252	95.8774	180.196	168.097	149.693	166.659	166.636
Zm00001eb002280	0	0	0	0	0	0	0.102458	0	0	0	0	0	0	0	0
Zm00001eb002290	2.17067	3.28246	3.30661	0.381163	0.756144	0.619789	0.351424	0.365128	0.237243	1.0688	1.11032	1.41108	0.769152	0.744333	0.386191
Zm00001eb002300	6.07958	6.49102	5.77307	0.757855	0.792039	0.630093	0.137268	0.445014	0.190123	19.2858	16.9915	13.7869	1.26939	1.66947	1.67591
Zm00001eb002310	0	0.016695	0.025535	0	0	0	0.069243	0.024442	0.106693	0	0.026896	0	0	0	0
Zm00001eb002320	115.086	146.753	238.774	44.4915	59.9698	64.6729	124.971	85.0683	129.158	98.746	105.38	97.3218	107.536	93.9196	96.7597
Zm00001eb002330	0	0	0	0.232274	0.16027	0	0	0	0	0	0	0	0	0	0
Zm00001eb002340	0	0	0	0	0	0.185928	0	0.088198	0	0	0	0	0	0	0.019226
Zm00001eb002350	0.191815	0.332789	0.197233	0.103907	0.053015	0.042899	0	0.090287	0	1.48937	0.964557	0.887659	0.070013	0.077637	0.159374
Zm00001eb002360	0	0	0	0	0	0	0	0	0	0	0	0	0	0	0
Zm00001eb002370	0	0	0	0	0	0	0	0	0	0	0	0	0	0	0
Zm00001eb002380	0.313572	0.303325	0.247692	0.071435	0.128551	0.260597	1.37873	0.305243	0.265346	0.025154	0.084125	0.042464	0.610885	0.584998	0.733746
Zm00001eb002390	5.23678	5.13788	7.87217	0.832716	0.764559	0.75401	6.55754	2.16538	5.90492	87.113	81.291	75.5999	83.8951	76.2443	83.8318
Zm00001eb002400	1.05409	2.70112	3.92292	0.349525	0.201097	0.894807	4.43731	1.43192	5.49369	63.083	57.4803	54.614	34.1312	29.5292	31.1175
Zm00001eb002410	0	0	0	0	0	0	0	0	0	0	0	0	0	0	0
Zm00001eb002420	49.5649	38.0417	40.9681	6.46298	3.94891	5.10319	12.677	7.10319	10.6175	15.6545	18.1797	15.2454	8.78169	9.16155	9.34778
Zm00001eb002430	8.57445	7.34771	7.11976	2.72337	2.16903	2.42963	8.12237	5.16431	7.25633	9.68478	3.83807	8.62284	5.89575	5.86085	5.2049
Zm00001eb002440	0.255863	0.268222	0.247591	0.432147	0.406235	0.54009	1.82289	0.775729	1.7203	2.17176	1.98929	1.48115	1.14881	1.38858	1.34832
Zm00001eb002450	6.56362	4.79163	7.08675	3.31668	2.55498	2.64166	5.11505	3.12313	6.15577	6.2047	6.84915	5.37207	4.41219	3.64436	3.22848
Zm00001eb002460	4.92309	4.74591	4.13637	2.66062	1.88704	2.08121	8.94927	5.42324	6.50959	8.5304	7.18752	8.32618	6.34783	5.83717	5.74111
Zm00001eb002470	1.66401	1.52791	1.51106	0.213363	0	0.255954	0.3545	0.162301	0.299216	2.58946	4.24058	3.27291	1.68127	1.10717	1.65996
Zm00001eb002480	0.44859	0.486115	0.6484	0.012124	0.087755	0.013097	0.337819	0.308244	0.253208	2.18826	1.96061	2.46276	0	0	0
Zm00001eb002490	3.66049	3.33672	2.46668	2.56608	1.965	1.99928	5.13417	2.91935	7.16212	6.75582	8.77875	6.61388	3.62577	3.13936	2.68152
Zm00001eb002500	0	0	0	0	0	0	0.13984	0	0.186803	0.019571	0	0	0	0	0
Zm00001eb002510	15.4832	17.092	17.8137	4.09667	3.65727	5.17455	12.4262	5.40635	11.6174	19.0674	30.3291	27.3067	29.9703	27.6322	29.5575
Zm00001eb002520	1.77077	1.83901	2.51166	0.779422	1.15325	0.99322	4.95663	2.67564	4.62555	8.98167	8.18034	5.74276	3.33825	2.35399	2.54651
Zm00001eb002530	72.0682	53.9183	51.4282	68.1108	47.2521	45.1253	31.5185	37.0748	35.9437	38.4794	36.7244	35.4347	44.7593	47.6101	42.4469
Zm00001eb002540	4.62439	3.37363	3.25185	2.38172	2.01041	2.08395	6.20402	2.77347	5.60254	3.69039	3.36487	2.96803	2.83854	2.73302	2.57407
Zm00001eb002550	14.9299	12.1813	16.7299	4.97476	4.84402	5.93653	20.1626	15.2959	20.6465	7.88443	11.4557	10.318	30.8111	24.9837	25.0065
Zm00001eb002560	6.81381	4.11201	5.87738	3.78573	2.72056	3.88495	21.7828	10.0279	18.317	12.9636	14.0261	15.1324	6.55798	5.14714	5.97731
Zm00001eb002570	24.4731	31.0807	24.8093	5.14813	5.22583	7.36533	22.6102	12.9457	21.4368	24.6715	23.855	24.012	21.8894	24.0036	24.7932
Zm00001eb002580	2.38653	4.33218	3.63318	1.02759	1.44523	2.54893	9.6503	5.96938	11.6023	6.63458	8.0397	7.09108	2.68398	2.93028	3.52784
Zm00001eb002590	0.522045	1.34807	1.97597	0.51212	1.46706	2.23332	8.42331	4.2223	6.18641	2.30402	2.44309	2.7495	1.90209	1.81024	2.51966
Zm00001eb002600	0.079782	0.104966	0.167058	0.202829	0.22034	0.198051	0.013429	0.031913	0.021382	0.050725	0.202773	0.061185	0.050483	0.053312	0.12388
Zm00001eb002610	8.29847	7.25762	9.98581	9.16492	8.18824	10.17	18.5939	10.5846	15.3489	10.4577	8.92771	10.9069	14.6279	13.6043	12.9914
Zm00001eb002620	94.5974	118.931	116.233	73.8293	96.1667	121.576	824.087	353.23	1421.35	7.26049	6.58219	3.87358	27.4847	29.0553	27.5432
Zm00001eb002630	0	0	0	0	0	0	0	0	0	0	0	0	0.173158	0.135702	0.252166
Zm00001eb002640	20.237	19.0549	15.9625	4.2299	5.34756	4.75816	12.8222	6.44042	13.0735	25.3338	21.5688	21.8771	26.0729	24.0963	24.7353
Zm00001eb002650	0.234768	0.01445	0.16682	0.667654	0.845626	0.800446	2.83825	1.84357	2.09327	0.197724	0.102584	0.199274	0.082567	0.025596	0.064932
Zm00001eb002660	10.96	16.6349	16.2236	3.12652	3.6651	4.94259	20.9575	11.7496	16.3612	4.72088	5.29157	4.84039	20.5641	21.8642	21.995
Zm00001eb002670	0.042604	0	0.076402	0.026754	0.056597	0.038923	0	0.064981	0	0.098451	0.203085	0.126226	0.083494	0.063342	0.019874
Zm00001eb002680	21.5651	25.334	25.8224	6.83909	8.33866	6.85059	5.7668	9.56923	4.87143	16.4529	13.3016	14.9864	3.23723	3.58253	2.61215
Zm00001eb002690	37.1809	41.0225	36.4723	9.17984	10.9055	13.7218	111.258	60.7367	108.304	56.6967	76.8346	61.2752	57.3176	55.6676	59.3098
Zm00001eb002700	0.366645	0.527512	0.442708	0.916334	1.30252	1.7134	1.02782	1.11297	1.77442	2.4864	1.87849	2.61585	0.939376	0.550119	0.974868
Zm00001eb002710	0.739668	1.37614	0.741894	1.26054	1.35667	2.04035	1.02965	1.00534	1.69839	5.34497	4.09848	5.76738	1.59702	1.91919	2.19593
Zm00001eb002720	0.514346	0.647854	0.605866	0.009671	0.011816	0.019059	0.526091	0.283813	0.014839	0.661673	1.16225	0.503155	0.61268	0.212865	0.560895
Zm00001eb002730	0	0	0	0.200563	0.131511	0.183144	0	0	0.646226	0	0	0.628152	0	0.593429	0.085829
Zm00001eb002740	15.0031	12.0612	15.5644	18.4063	13.8958	14.5965	46.8641	28.0302	36.2549	23.2627	40.1576	29.2982	18.0267	14.2394	13.0492
Zm00001eb002750	0	0	0	0	0	0	0	0	0	0	0	0	0	0	0
Zm00001eb002760	0.089783	0.091969	0.015732	0	0	0	0	0	0	0.049046	0.022982	0	0	0.02518	0.018776
Zm00001eb002770	0	0	0	0.807765	0.608585	0.491456	0.078772	0.174553	0.172914	0.284326	0.284367	0.166749	0	0	0
Zm00001eb002780	0	0.024291	0	0	0	0	0	0	0	0	0	0	0	0	0.024416
Zm00001eb002790	0.03103	0.120972	0.038214	0	0.0616	0	0	0.015557	0	0	0.066084	0.038928	0	0	0
Zm00001eb002800	0.150591	0	0.031193	1.73799	1.74963	1.88808	5.0235	2.26411	5.45728	0	0	0	0.30815	0.581346	0.473256
Zm00001eb002810	4.25484	3.66326	5.59183	1.07834	0.927073	1.08108	6.17882	1.69608	4.50355	0	0	0	6.05387	5.03405	4.8081
Zm00001eb002820	19.9875	16.3962	16.0789	9.50396	5.96042	6.07262	5.93311	5.64359	5.16015	15.4391	18.2525	18.2711	11.7168	12.254	11.3708
Zm00001eb002830	0.12284	0.272256	0.143396	0.229455	0.10233	0.27168	3.7416	2.57353	4.44961	0.133927	0.246457	0.184009	1.2886	1.02257	1.33318
Zm00001eb002840	0	0	0	0	0	0.847252	0.014838	0.016244	0.024552	0.137963	0.047699	0.028487	0	0	0
Zm00001eb002850	10.365	13.9105	10.9634	2.5701	3.46035	4.15606	20.1395	8.74596	16.0375	29.924	29.5334	23.7405	16.5418	19.0892	18.3883
Zm00001eb002860	3.37979	3.97482	3.04027	0.083184	0.083951	0.058423	0.019778	0.095266	0	5.95087	5.53821	4.66819	0.247308	0.283345	0.293578
Zm00001eb002870	16.041	24.0232	32.8595	22.0655	33.7499	33.4992	15.1095	31.2328	19.8558	35.3268	27.2459	31.9369	23.3866	24.011	28.0391
Zm00001eb002880	0.428085	0.300066	0.740222	0	0	0	0.257045	0.135116	0.147592	0	0	0	0	0	0
Zm00001eb002890	0	0	0	0	0	0	0	0	0	0	0	0	0	0	0
Zm00001eb002900	0.034759	0.057583	0.017867	0	0.028325	0.022768	0	0.075111	0.035572	0	0.239427	0.307688	0.026404	0.058361	0
Zm00001eb002910	20.3694	17.8021	20.2463	2.75969	2.3541	0.793821	5.00771	6.24788	4.4531	51.0244	48.9056	45.9206	35.5146	27.5214	26.9442
Zm00001eb002920	5.65158	7.30704	8.85531	4.49654	5.0054	5.30993	4.16432	4.88371	5.99975	6.55981	5.77664	5.84551	3.30037	3.89649	3.56159
Zm00001eb002930	0.972577	0.947376	0.912213	0.687687	0.599181	0.539186	2.77917	1.48674	3.39742	5.3707	5.41642	5.09393	1.52362	1.54171	1.63007
Zm00001eb002940	11.8895	11.7742	12.2096	7.8296	7.02802	8.01922	27.9004	16.7164	27.2887	45.6768	39.1935	40.6492	13.254	9.71414	10.7948
Zm00001eb002950	1.80389	2.61023	2.85458	0.780391	0.98596	1.27619	5.22944	4.04065	4.77732	0.049017	0	0	14.2549	7.23268	14.3459
Zm00001eb002960	105.737	84.311	56.7491	52.0624	36.884	36.7049	24.1257	51.5707	47.6548	50.5828	48.8729	51.5251	61.8732	63.9306	60.4744
Zm00001eb002970	5.95119	5.04496	5.22069	0	0	0	0	0	0	0	0.027867	0	0	0	0
Zm00001eb002980	16.6996	14.467	21.0121	0	0	2.04349	0	0	0	0	0	0	0	0	0
Zm00001eb002990	0	0	0	0	0	0	0	0	0	0	0	0	0	0	0
Zm00001eb003000	9.58755	8.29272	8.33469	3.36704	3.45629	3.8122	17.8855	10.0852	14.5373	15.5826	16.931	12.2871	14.0616	13.9788	11.9547
Zm00001eb003010	13.8474	11.2437	10.4672	5.39686	4.36926	5.87002	27.9177	15.9147	25.7031	14.6857	15.8043	12.6468	16.6324	16.4911	14.168
Zm00001eb003020	17.2308	16.8193	17.7525	4.50541	4.94614	6.22311	32.2368	19.3003	27.1245	21.28	22.0807	17.6375	25.1266	19.3963	19.5695
Zm00001eb003030	14.8957	13.4291	16.6627	11.0052	11.0137	11.0225	35.8989	19.9844	27.6917	19.5292	21.6606	22.6178	16.6186	14.8846	15.2392
Zm00001eb003040	3.25948	4.92456	5.14806	13.0947	14.2872	13.5452	36.3226	24.6677	31.7374	8.97326	8.84913	10.471	10.1288	8.07353	8.75075
Zm00001eb003050	0.098606	0.084144	0.168201	4.46175	2.68231	2.54098	7.70678	5.12664	8.24847	0.716679	0.01554	0.453295	0.067813	0.167888	0.214551
Zm00001eb003060	0	0	0	0	0	0	0	0	0	0	0	0	0	0	0
Zm00001eb003070	9.75955	7.58039	7.38811	10.0574	9.14781	9.30558	23.0325	11.6879	20.0368	15.7045	16.3678	16.031	7.31086	5.62622	5.56965
Zm00001eb003080	1.96899	1.73783	2.65	2.79711	3.41174	3.55272	22.7799	6.12113	17.3936	6.9615	10.4217	7.83361	7.20793	5.70324	6.52438
Zm00001eb003090	0.086252	0.04427	0.056653	0	0	0.020993	0.02132	0	0.032691	0.103525	0.348109	0.320358	0.105784	0.166696	0.083969
Zm00001eb003100	0	0	0	0.074184	0	0	0	0	0	0	0	0	0	0	0
Zm00001eb003110	1.12422	1.28117	1.0948	0.937229	0.702903	1.16901	7.63672	5.45193	7.11475	12.7624	10.1737	12.3512	1.97045	2.09109	1.58414
Zm00001eb003120	0	0.023718	0	0	0	0	0	0	0.106101	0.108008	0.028984	0.035493	0	0	0.047838
Zm00001eb003130	19.2032	26.7315	22.5807	19.0353	24.1498	21.5876	11.0074	18.284	12.3964	11.2237	8.72398	8.8934	20.4476	19.3375	20.7511
Zm00001eb003140	0.215724	0.404931	0.282617	0.327635	0.344728	0.474893	0.134359	0.483531	0.528467	0.164075	0.090299	0.165194	0.027336	0	0.12623
Zm00001eb003150	55.7994	80.2943	53.8444	244.154	268.925	302.243	24.4548	177.685	53.4089	31.0888	12.683	19.2541	131.894	205.14	183.551
Zm00001eb003160	0	0	0	0	0	0	0	0	0	0	0	0	0	0	0
Zm00001eb003170	2.74357	4.0042	4.08152	3.79219	3.84599	5.58587	19.6627	10.6721	13.4566	7.7675	8.58409	7.87808	12.3295	12.2517	13.4563
Zm00001eb003180	51.7944	60.5321	97.0675	14.4572	21.4977	21.664	91.1477	43.9394	77.9311	93.9217	99.8965	91.0839	113.287	83.2492	91.52
Zm00001eb003190	10.9679	5.0015	8.12981	1.37099	1.25808	1.61612	12.0492	6.11317	9.37929	11.1351	10.4629	11.7914	1.57142	1.30231	1.15519
Zm00001eb003200	0.555427	0.482542	0.411195	11.1298	13.2131	12.6021	5.67225	11.8998	5.59775	4.91194	4.99281	6.30798	2.47517	1.8795	1.83954
Zm00001eb003210	25.6632	20.6328	20.758	11.4032	8.3514	7.6266	1.07796	5.69391	1.6597	6.64058	3.20183	4.32211	10.214	8.67427	10.1911
Zm00001eb003220	0.471704	0.344085	0.438192	0.851503	1.41836	1.44563	1.9578	0.982112	1.65076	3.945	4.3682	3.87641	1.91666	2.31802	2.02122
Zm00001eb003230	0	0	0	0	0.150843	0.083273	0.101272	0.022315	0	0.030674	0.314017	0.058527	0.243497	0	0
Zm00001eb003240	2.33023	3.06603	2.36186	2.04429	2.67717	3.08733	4.49434	1.91884	2.80163	1.82724	3.57981	2.14158	2.98579	3.13596	3.61534
Zm00001eb003250	0.212935	0.224374	0.068388	0	0.11153	0.159681	0.576774	0.367216	0.985952	0.496648	0.352954	0.30186	0	0	0
Zm00001eb003260	0	0	0	0	0	0	0	0	0	0	0	0	0	0	0
Zm00001eb003270	0.570404	0.161411	0.415377	0	0	0	0	0	0	0	0	0	0	0	0
Zm00001eb003280	5.07282	2.88339	7.59803	0	0	0	0	0	0	0	0	0	0	0	0
Zm00001eb003290	0	0	0	0	0	0	0	0	0	0	0	0	0.181489	0.148094	0.240422
Zm00001eb003300	0	0	0	0	0	0	0	0	0	0	0	0	0	0	0
Zm00001eb003310	0	0	0	0.116287	0.044054	0.031604	0	0.025892	0	0.0485	0.017385	0.015227	0	0	0
Zm00001eb003320	0.453592	0.479408	0.336927	0.176543	0.221508	0.354712	0.540271	0.66158	0.243692	1.4892	1.79869	1.59505	0.878489	0.939827	1.10929
Zm00001eb003330	1.48479	1.11792	1.16386	0.148531	0.050923	0.074621	0.505448	0.293762	0.253743	0.905704	0.840848	0.646701	0.534316	0.601654	0.479325
Zm00001eb003340	0.553188	0.2628	0.559993	0.065595	0.120283	0.072168	0.367722	0.118144	0.167957	0.491713	0.763715	0.507358	0.310623	0.278316	0.350964
Zm00001eb003350	12.76	10.3641	9.76496	7.31272	6.03707	6.83915	29.4639	12.7958	23.9672	28.734	35.144	31.3048	15.34	14.249	13.5528
Zm00001eb003360	21.2403	30.4079	32.5283	9.9824	15.8135	16.9513	56.9819	31.3338	48.8354	43.4068	54.0268	37.4762	57.8941	56.4319	65.5464
Zm00001eb003370	0.47558	0.468143	0.773846	0.318313	0.378897	0.584283	0.07047	0.674804	0	0.059577	0	0	0	0.05147	0
Zm00001eb003380	0.017298	0.032763	0.022553	0	0	0.005846	0	0	0	0.057632	0.074193	0	0	0	0
Zm00001eb003390	0	0	0	0	0	0	0	0	0	0	0	0	0	0	0
Zm00001eb003400	0.535322	0.318233	0.410151	0.223745	0.205935	0.117916	0.107021	0.226795	0.105424	0.475111	0.51195	0.673258	0.253985	0.348515	0.14632
Zm00001eb003410	0.429731	0.509395	0.471747	0.074342	0	0.103671	0	0	0.080717	0	0	0	0.118232	0	0.074061
Zm00001eb003420	20.8316	23.7178	34.7041	6.9406	7.55746	9.82405	28.3684	13.1437	26.8476	73.1034	74.1125	68.3747	26.3975	19.2613	23.1566
Zm00001eb003430	0.266945	0.567823	0.220913	0.06471	0	0.339246	0.452446	0.172882	0.103494	0.255696	1.17049	0.257478	0.624621	0.316842	0.463606
Zm00001eb003440	434.727	649.301	530.307	977.999	1449.32	1282.01	236.166	1113.34	397.62	298.295	211.26	264.937	920.25	1207.47	1203.09
Zm00001eb003450	0.130822	0.239344	0.148449	0.035356	0.117657	0.04491	0.250391	0.152794	0.112588	0.667615	0.818034	0.467872	0.4037	0.561841	0.399984
Zm00001eb003460	24.1536	19.8031	16.8188	13.3303	9.24492	9.24337	0.992569	5.37559	2.0971	0.922491	1.21903	0.86232	12.6779	14.7729	12.7317
Zm00001eb003470	0.54282	0.746425	1.25183	0.173783	0.442282	0.58152	1.86168	1.20753	1.43425	5.02926	4.17203	3.81788	3.36882	2.41163	3.61325
Zm00001eb003480	23.2226	21.7728	15.8308	19.0362	15.6286	20.4789	46.4331	24.2604	37.0891	44.16	43.6864	44.6929	24.3967	24.6553	23.797
Zm00001eb003490	22.0348	15.7938	14.1649	8.83258	5.79466	6.93182	21.0317	12.3496	16.3568	29.8763	26.6658	29.5893	13.4805	15.0208	12.3346
Zm00001eb003500	0	0	0	0.167122	0	0	0	0	0	0	0	0	0	0	0
Zm00001eb003510	5.46389	4.39018	5.1286	3.78855	3.30134	3.23793	14.8584	7.45955	11.58	8.3654	8.96015	9.43333	5.3618	4.25141	4.59194
Zm00001eb003520	0	0	0	0	0	0	0.030945	0	0	0	0	0	0	0	0
Zm00001eb003530	0	0	0	0	0	0	0	0	0	0	0	0	0	0	0
Zm00001eb003540	10.0881	9.71951	8.60062	31.8788	28.5325	30.4462	10.2241	25.6947	4.65167	7.96033	5.96149	3.13535	9.20747	12.8705	12.8233
Zm00001eb003550	5.71042	3.78394	2.7739	4.10623	2.88826	2.70154	6.65876	4.94425	5.87446	7.69216	7.12307	7.03586	5.87465	5.98349	5.17011
Zm00001eb003560	0	0	0	0	0	0	0	0	0	0	0	0	0	0.050627	0
Zm00001eb003570	10.6909	12.6599	19.7406	2.1291	2.36924	2.53959	6.72142	4.74975	6.21879	8.18024	6.65671	7.35395	2.24523	1.61863	1.58552
Zm00001eb003580	0.872381	0.659153	0.568384	0.607176	0.570353	0.488109	0.499174	0.531377	0.438676	0.310389	1.02456	1.02117	1.80895	1.93626	1.86802
Zm00001eb003590	0	0	0	0	0	0	0	0	0.115514	0	0	0.240709	0	0	0
Zm00001eb003600	0.015767	0.019639	0	0	0	0	0	0	0	0.051823	0	0.057418	0.046485	0.026473	0.03948
Zm00001eb003610	0	0.02011	0	0	0	0	0	0	0	0	0	0	0	0	0
Zm00001eb003620	0	0	0	0	0	0	0.020402	0.022018	0.031283	0.115878	0.046843	0.103234	0	0	0
Zm00001eb003630	0	0	0	0	0	0	0.009986	0	0.003062	0.098355	0.002109	0.123423	0	0	0
Zm00001eb003640	0	0	0	0	0	0	0	0	0.010897	0	0.007506	0	0	0	0
Zm00001eb003650	9.48348	7.57006	6.91985	4.27418	4.24377	4.26521	21.8916	8.51161	17.252	15.9365	17.4576	13.9546	30.8254	28.7324	27.0489
Zm00001eb003660	0.036496	0	0.067553	0	0	0.012103	0.036835	0	0	0.414497	0.36947	0.141896	0.261659	0.207538	0.305586
Zm00001eb003670	8.30408	7.23661	7.57473	25.9508	18.4649	18.0118	9.33187	26.8232	15.5856	6.23155	6.1061	5.44976	5.54875	5.87743	4.6291
Zm00001eb003680	0.143192	0.210796	0.038007	0.171537	0.091157	0.178822	0.033184	0.071623	0	0.042441	0	0	0.376539	0.372258	0.46552
Zm00001eb003690	8.9722	9.40465	11.3973	5.97137	5.54445	7.53783	33.5102	19.5028	35.1948	42.1136	46.5517	43.9116	18.4917	14.6508	17.6627
Zm00001eb003700	4.88796	4.07681	4.45165	1.48115	1.53701	1.58663	26.1613	19.1069	21.4455	81.987	77.3747	100.125	3.99845	3.10781	2.66395
Zm00001eb003710	0	0	0.000575	0	0	0	0	0	0	0	0	0	0	0	0
Zm00001eb003720	0.385672	1.29849	3.72922	0.447252	0.705136	0.275388	0.583713	0.810793	1.11127	2.4663	0.333761	1.87161	1.61812	1.31679	1.30425
Zm00001eb003730	159.992	221.584	265.364	145.048	175.004	207.531	464.1	236.332	416.377	474.655	679.031	592.863	673.7	634.732	712.589
Zm00001eb003740	0	0	0	0	0	0	0.050425	0.037	0.157763	0	0	0	0	0	0
Zm00001eb003750	7.45911	8.72537	16.6151	3.10741	4.5752	4.9013	9.239	7.79806	8.97515	7.89407	6.69777	9.06274	6.10698	4.4461	4.42109
Zm00001eb003760	21.0517	19.1717	20.8172	13.8329	11.425	15.7871	97.8302	50.0323	80.0241	102.953	127.963	112.385	30.2059	26.2613	26.1442
Zm00001eb003770	0	0	0	0	0	0	0	0	0	0	0	0	0	0	0
Zm00001eb003780	6.50325	5.55909	7.48959	5.77464	5.79855	5.99998	26.2216	12.7713	21.1095	11.2733	15.4223	13.0927	9.32831	8.16832	8.30445
Zm00001eb003790	0	0	0.038867	0	0.552967	0	0	1.11989	0	0	0	0	0	0	0
Zm00001eb003800	0	0	0.004361	0	0	0	0	0	0.07169	0	0	0	0	0	0
Zm00001eb003810	7.14191	4.61161	5.51751	10.523	6.16991	6.52154	8.30399	7.95078	8.50571	7.56075	6.4035	7.22975	5.1071	4.86864	4.28822
Zm00001eb003820	0.489082	0.90003	1.78263	5.5247	9.15757	11.6576	13.0825	7.52647	14.8893	7.98288	14.0473	9.10404	1.06082	0.583572	0.444221
Zm00001eb003830	71.7311	50.8943	49.2471	23.3867	15.6917	21.0013	90.4562	40.87	73.496	59.2632	67.76	111.88	85.3453	84.8686	71.7077
Zm00001eb003840	15.3732	13.1753	10.6293	4.48572	3.27772	3.25033	11.0341	6.37775	10.2921	27.4865	29.0695	28.3517	10.0784	9.66446	8.63999
Zm00001eb003850	3.03143	3.15121	3.926	1.62475	1.28978	1.51519	5.95889	3.12143	5.96932	3.88351	5.3181	5.08159	5.44086	3.04497	3.64617
Zm00001eb003860	2.56923	3.61306	2.57915	0.494602	0.365045	0.54355	0.869528	0.246354	0.823569	2.13864	1.74568	2.7031	3.3498	2.97527	3.65189
Zm00001eb003870	8.16136	12.1038	17.8651	9.86682	21.4784	18.4662	0.787677	10.868	2.45452	11.4615	6.40354	8.33901	2.46429	2.62392	3.04988
Zm00001eb003880	31.9438	25.8199	29.916	9.69004	9.04525	9.21817	20.9903	14.1912	18.5348	29.2778	20.3814	28.0215	16.9386	12.6193	14.7379
Zm00001eb003890	8.4777	7.22468	5.91495	2.79468	1.61838	2.76978	17.1685	9.36781	16.4769	11.4003	12.2498	13.7982	10.8265	8.01802	8.68424
Zm00001eb003900	2.42699	1.9116	1.51971	1.01883	0.727466	0.73	0.6774	0.567998	0.770637	1.84917	1.78557	1.39383	1.2079	1.22252	0.66324
Zm00001eb003910	0	0	0	0	0	0	0	0	0	0	0	0	0	0	0
Zm00001eb003920	0	0	0	0	0.010556	0	0	0	0	0	0	0	0	0	0
Zm00001eb003930	38.1055	36.3119	37.8806	27.6303	30.9324	26.9628	45.1907	38.197	41.8582	46.1801	45.0245	43.4409	37.2806	34.7	33.0786
Zm00001eb003940	0	0	0	0	0	0	0	0	0	0	0	0	0	0	0
Zm00001eb003950	4.62887	4.89153	1.18783	0.032358	0	0.182817	0.261471	0.357758	0.171625	1.33539	0.718963	0.65828	0.67236	0.943625	0.433673
Zm00001eb003960	0.059597	0.146816	0.0828	3.39817	3.60291	5.94436	0.464859	0.603875	0.039711	1.07562	0.794835	0.65916	2.14402	1.53342	1.56108
Zm00001eb003970	2.50711	1.7776	1.98059	0.306066	0.544036	0.461815	1.09749	0.38942	0.704911	4.71181	4.01357	4.66802	2.04063	1.91026	2.00324
Zm00001eb003980	0	0	0	0	0	0	0	0	0	0.034318	0.0151	0.082125	0.026124	0.047533	0
Zm00001eb003990	0.034931	0.060013	0.062166	0.096051	0.136368	0.094676	0.10955	0.226041	0.024653	0.609561	0.570353	0.25639	0.435171	0.542409	0.466483
Zm00001eb004000	0.14792	0.139803	0.116622	0.070211	0.213527	0.092728	0.753881	0.553064	0.611018	0.661484	1.76522	1.50998	0.382791	0.682014	0.492799
Zm00001eb004010	0	0	0	0.035315	0	0	0	0	0	0	0	0	0	0	0
Zm00001eb004020	0	0	0	0.053313	0.030333	0	0.047829	0	0.150042	0	0	0.035048	0.010002	0.061861	0
Zm00001eb004030	37.9145	31.1184	41.1536	13.2622	13.3866	15.1051	55.1461	23.3005	42.479	51.2916	59.8807	48.296	33.9409	24.0801	26.8139
Zm00001eb004040	0	0	0.07744	0.080111	0	0	0	0	0	0.586017	0.979891	0.849394	0.157132	0.094196	0
Zm00001eb004050	8.92504	6.2396	8.6769	5.41386	5.23904	5.09587	32.6891	9.68767	23.5571	13.8341	24.3594	15.8407	6.24977	6.5667	5.35087
Zm00001eb004060	0.433018	1.20461	1.37192	0	0	0	0.067233	0	0.10032	0	0	0	1.88116	3.49501	2.55531
Zm00001eb004070	0.138577	0.180749	0.133875	0	0	0	0	0	0	0	0	0	0	0	0
Zm00001eb004080	0.016315	0.032543	0.036542	0.046757	0	0	0	0	0	0	0	0	0	0	0
Zm00001eb004090	36.0933	44.1016	54.4138	6.54413	7.35357	8.1718	36.4459	19.3188	34.442	53.5106	61.1486	53.0525	22.3312	17.8657	17.5014
Zm00001eb004100	0	0.019984	0	0	0.051686	0	0	0	0	0.157236	0.073758	0.029608	0	0	0
Zm00001eb004110	0	0.020085	0	0	0.051947	0	0	0	0	0.15803	0.07413	0.029758	0	0	0
Zm00001eb004120	67.7659	46.9256	49.7919	68.5905	50.2322	39.3269	20.2639	46.1327	42.1091	26.4283	25.4884	29.1256	28.8717	26.4553	25.6619
Zm00001eb004130	0.198626	0	0	0.012566	0.097336	0.332394	0.03189	0	0	0	0	0.241848	0	0	0
Zm00001eb004140	3.27758	3.55157	3.61014	4.70776	7.20471	6.4837	4.85428	4.10776	4.8509	16.3802	16.1017	18.3571	5.32082	4.62382	7.35439
Zm00001eb004150	1.37816	2.1173	4.92216	0.679913	2.08243	1.67502	1.63682	0.777668	1.32974	28.4984	26.2951	18.8532	1.15257	1.4499	0.8122
Zm00001eb004160	3.53226	2.28898	2.32193	1.31713	1.20161	1.37381	5.22156	2.82907	4.50668	6.77807	6.55187	5.71021	3.00454	3.4796	2.64919
Zm00001eb004170	17.7317	17	12.3959	5.72035	5.51244	6.02777	16.7011	8.79607	11.9976	30.6294	48.185	31.2298	21.0779	14.6447	17.9354
Zm00001eb004180	1.69277	2.26989	1.87957	0.471571	0.970875	1.0959	6.81285	4.05824	4.4277	4.25737	5.04464	4.66865	7.78503	6.39594	7.85227
Zm00001eb004190	5.14875	4.10696	4.94635	4.30402	4.33139	4.97079	13.396	9.12579	12.2872	11.0877	12.0436	13.0903	8.72857	7.0375	6.6532
Zm00001eb004200	623.381	878.915	462.073	800.026	890.133	928.281	98.8233	354.001	273.044	122.309	66.5326	101.109	752.48	886.181	915.88
Zm00001eb004210	3.67459	3.15031	3.0894	1.07263	0.476316	1.16792	6.34645	2.79006	4.81246	14.2459	18.226	16.581	7.80188	7.38407	7.3751
Zm00001eb004220	0	0	0	0	0	0	0	0	0	0.030888	0	0	0	0	0
Zm00001eb004230	0	0	0	0	0	0	0	0	0	0	0	0	0	0	0
Zm00001eb004240	5.8838	5.00213	5.12687	1.27604	1.1468	1.6719	8.00896	2.58946	7.13642	8.05048	9.39616	9.06018	5.48458	5.61995	4.8648
Zm00001eb004250	1.76079	1.49251	1.82873	1.95514	1.08043	1.18675	0.525418	0.69217	0.50391	1.41003	1.39066	1.11083	0.432649	0.676929	0.394195
Zm00001eb004260	0	0	0.025051	0	0	0	0	0	0	0.082431	0.039349	0.12725	0	0	0
Zm00001eb004270	0.473694	1.13028	0.752846	0	0.045918	0.036413	1.33509	0.404049	1.09952	0.138908	0.151617	0.052169	0.347224	0.394741	0.522245
Zm00001eb004280	0	0	0.577195	0	0	0	0.237847	0.502881	0	0	0	0	0.34538	0	0.093979
Zm00001eb004290	31.8095	27.3512	24.6548	12.5078	9.07706	9.49014	5.14445	10.0702	4.29337	40.3818	39.1705	36.1832	10.4177	10.7205	10.5127
Zm00001eb004300	0.13338	0.248785	0.291118	0.269206	0.360223	0.514447	2.0701	0.988176	1.46178	3.25776	2.87005	1.83429	0.557513	0.749749	0.556252
Zm00001eb004310	8.32835	11.1732	9.60644	8.75896	9.28486	10.662	16.2438	11.5227	14.9067	20.2826	23.8175	19.5566	18.3592	14.9085	17.3979
Zm00001eb004320	4.96387	4.15057	3.18875	0.669707	0.571169	0.887921	1.09308	0.187312	0.954415	6.18458	5.54615	4.34916	2.76871	2.35165	2.69725
Zm00001eb004330	0	0	0	0	0	0	0	0	0.051109	0.028649	0.001083	0	0	0.000989	0
Zm00001eb004340	8.74988	6.6131	6.95532	2.97436	2.40808	2.493	18.541	7.77395	13.0798	4.78983	7.28737	5.44932	5.93006	4.95145	4.60384
Zm00001eb004350	0.033549	0.127622	0.121456	0.183866	0.044194	0.500485	0.463861	0.363548	0.244971	0.239846	0.788576	0.169132	0	0.277671	0.13776
Zm00001eb004360	0	0	0	0.012441	0	0	0	0	0	0	0	0	0	0	0
Zm00001eb004370	14.0893	7.77543	6.30176	11.7267	7.59416	7.4059	12.9414	10.1227	22.2027	19.3443	14.2743	15.1439	16.8097	10.5572	12.3763
Zm00001eb004380	41.8513	56.8414	43.1275	7.01499	7.65797	9.59072	33.3102	18.451	33.2425	47.6784	48.6127	46.3514	22.2095	24.338	26.2393
Zm00001eb004390	50.182	68.2426	0	8.39287	9.1954	11.5162	0	0	39.7064	57.2504	0	55.657	26.6171	29.1019	31.4547
Zm00001eb004400	8.87949	7.9189	6.18178	3.97312	2.52136	3.97523	14.4044	6.19217	9.85719	15.7007	18.1295	18.3269	11.1769	8.61177	9.4316
Zm00001eb004410	0.350682	0.41791	0.58587	0.836806	0.656624	0.727041	4.31335	2.60366	3.78251	0.918195	1.51652	1.43899	1.50022	1.60898	1.63277
Zm00001eb004420	26.6611	36.9258	19.0316	30.4149	20.6699	26.7331	128.727	34.6023	119.022	24.6819	29.1818	29.8743	16.9154	15.5111	12.5098
Zm00001eb004430	1.74005	2.2722	2.91409	2.4207	2.6753	2.8482	1.85914	2.19695	1.82462	1.48083	1.38417	1.5169	1.77346	2.10966	2.66994
Zm00001eb004440	3.9569	3.95652	4.04567	2.27085	2.61752	2.78541	8.33761	4.91637	9.24217	2.53688	3.23913	1.88781	8.64548	9.32745	7.40825
Zm00001eb004450	0.726141	1.10632	0.367962	0.289811	0.397523	0.482646	0.185589	0.163693	0.161896	1.29905	1.83017	1.91729	0.748768	0.689454	0.584944
Zm00001eb004460	0.78393	0	0.376561	0.312031	0.445988	0	0.211856	0.207019	0.204747	0	0	0	0.929123	0.871938	0.739766
Zm00001eb004470	8.24732	11.8047	12.1321	0.662989	1.36528	1.68194	39.5212	26.2323	33.8845	148.837	151.158	159.209	4.82942	4.36261	4.68724
Zm00001eb004480	4.57367	2.95592	3.22189	3.39376	2.41634	2.24628	2.74602	2.29685	2.59235	3.91623	4.25605	4.68833	2.79491	3.00592	2.62013
Zm00001eb004490	10.3249	14.4616	15.1227	4.5611	7.61564	10.412	125.292	67.7539	102.009	20.4702	24.2984	29.2021	20.7711	16.895	20.1256
Zm00001eb004500	10.3325	8.03307	8.1298	1.75875	1.16009	1.88572	12.2375	6.89433	9.11684	3.56861	3.93523	3.91263	6.45495	6.5358	5.34699
Zm00001eb004510	1.28163	0.993412	1.49494	0.228207	0.220267	0.366195	0	0	0	0.274097	0.332129	0.334477	0.410044	0.36901	0.381928
Zm00001eb004520	0	0	0	0	0	0	0	0	0	0	0	0	0.049421	0	0.078194
Zm00001eb004530	0	0	0	0	0	0	0	0	0	0	0	0.166425	0.082536	0	0.037635
Zm00001eb004540	2.43718	1.83161	1.27086	0.247196	0.228973	0.147924	0.170479	0.254205	0.074755	1.11521	1.18147	1.07741	0.429749	0.596071	0.507326
Zm00001eb004550	4.39346	5.71856	6.48476	16.4725	18.99	27.2403	14.3122	7.14522	12.5536	1.8528	2.07009	2.67662	10.5873	11.5339	12.7164
Zm00001eb004560	0.585955	0.492011	0.396678	0.201743	0.105147	0.1219	0.242216	0.086591	0.165062	0.529343	0.603778	0.768841	0.456928	0.561075	0.452196
Zm00001eb004570	1.12411	1.27571	1.3402	0.725218	0.715419	0.691102	3.13677	1.52269	2.28579	3.55778	3.13881	3.3207	1.33866	0.812084	0.792286
Zm00001eb004580	0	0	0	0	0	0	0.2114	0	0	0	0.277368	0	0	0	0
Zm00001eb004590	9.05403	6.68819	6.08234	4.16667	2.61502	2.7507	6.00144	4.44429	6.26099	5.70287	4.14013	4.60469	1.87909	1.99394	2.05536
Zm00001eb004600	1.40946	1.45391	2.01724	0	0	0	0	0	0	0	0	0	0	0	0
Zm00001eb004610	0.450473	0.214934	0.228931	0	0	0	0	0	0	0	0	0	0	0.301571	0
Zm00001eb004620	0	0	0	0	0	0.056821	0	0	0.082543	0	0	0	0	0	0
Zm00001eb004630	8.92878	9.11087	8.93282	5.54727	5.89673	7.59654	237.21	118.191	221.283	64.144	64.2819	56.5589	59.6914	48.8466	50.8973
Zm00001eb004640	0.082972	0.052336	0.081654	0.016953	0	0	0.119366	0.077602	0.027564	0.111594	0.338332	0.469052	0	0	0
Zm00001eb004650	0	0	0	0	0	0	0	0.125522	0.343997	0	0.05962	0.106505	0	0.263123	0
Zm00001eb004660	141.562	124.582	168.069	79.3575	77.1194	84.5266	377.839	199.377	380.428	260.296	301.19	260.455	229.228	176.299	185.807
Zm00001eb004670	5.32742	7.84021	10.4696	5.36318	8.41025	9.84301	1.98231	1.4026	1.38601	2.61101	5.17451	3.25586	3.33861	3.01109	3.46364
Zm00001eb004680	2.65182	2.07484	2.72603	3.86277	4.27366	5.05701	0.752687	0.493215	0.462661	0.676372	1.00589	1.68008	2.76069	2.69304	3.01932
Zm00001eb004690	0	0	0	0	0	0	0	0	0	0	0	0	0	0	0
Zm00001eb004700	0	0	0	0.959549	0.930727	1.12981	1.17029	1.00343	1.64471	0	0	0	0	0	0
Zm00001eb004710	0.269402	0.49062	0.746584	0.274449	0.502299	0.467357	0	0.044256	0	0.208911	0.192574	0.024821	0	0	0.040522
Zm00001eb004720	0.179004	0.437548	0.619282	0.150821	0.203686	0.205387	0.302259	0.411621	0.310421	0.338892	0.408604	0.571305	0.663391	0.445704	0.95916
Zm00001eb004730	0.513104	0.985614	0.817569	0.206867	0.422993	0.169737	0.362947	0.172001	0.259923	0.998139	0.750223	0.474016	0.757468	0.505628	0.908525
Zm00001eb004740	0.823341	0.67707	0.101776	0	0.186039	0.158636	0.499349	0.370891	0	0.524953	0.419235	0.454862	1.08346	1.04541	0.833316
Zm00001eb004750	0	0.16696	0.639233	0.091614	0	0.059245	0.624599	0	0.898945	0.577404	0.668063	0.153469	0.449558	0.50938	1.07267
Zm00001eb004760	0.191542	0.281476	0.1542	0	0	0	0.249801	0.149325	0.136997	2.99498	2.711	1.27193	1.11069	1.19901	1.28091
Zm00001eb004770	1.62304	0.91332	0.875005	3.54477	2.25707	2.12608	0.676289	0.820787	1.20175	0.974917	1.34946	1.38386	1.08145	0.76137	0.664013
Zm00001eb004780	1.15363	0.870129	1.15406	1.12231	0.961661	1.09329	3.72272	1.78899	2.55981	2.50853	2.54484	2.45334	1.9702	1.73301	1.45834
Zm00001eb004790	32.2217	23.7558	28.0674	7.9366	6.82864	7.22489	32.0847	17.3899	25.968	32.6334	37.634	31.2907	19.377	18.095	17.4616
Zm00001eb004800	0	0	0	0	0	0	0	0	0	0	0	0	0	0	0
Zm00001eb004810	0	0	0	0	0	0	0	0	0	0	0	0	0	0	0
Zm00001eb004820	0	0	0	0	0	0	0	0	0	0	0	0	0	0	0
Zm00001eb004830	0	0	0	0	0	0	0	0	0	0	0	0	0	0	0
Zm00001eb004840	0	0	0	0	0	0	0	0	0	0	0	0	0	0	0
Zm00001eb004850	0	0.060839	0	0	0	0	0	0	0	0	0.149696	0.141217	0	0	0
Zm00001eb004860	0	0	0	0	0	0	0	0	0	0	0	0	0	0	0
Zm00001eb004870	0.006067	0	0	0.010189	0	0	0.040464	0.052563	0.047239	0	0.038649	0.006828	0	0	0
Zm00001eb004880	0	0	0	0	0	0	0	0	0	0	0	0	0	0	0
Zm00001eb004890	5.30204	4.23671	4.60737	0	0	0	0	0	0	0.056668	0.184543	0.234017	0	0	0
Zm00001eb004900	13.9471	8.92508	16.2392	0	0	0	0	0	0	0	0	0	0	0	0
Zm00001eb004910	0	0.034425	0	0.060075	0.012919	0	0.163349	0.135726	0.14383	0	0	0	22.0223	21.1062	20.0839
Zm00001eb004920	0	0	0	0	0.100723	0	0.643412	0.219912	0.441525	0	0	0	52.4165	41.2072	42.4191
Zm00001eb004930	0	0	0	0.372023	0.958687	0.240781	0	0	0	0	0	0	0	0	0
Zm00001eb004940	18.4018	14.6757	13.1748	30.3434	20.93	20.5532	16.5112	19.013	18.0787	23.0767	22.8167	22.8656	14.9821	14.8101	12.7572
Zm00001eb004950	0	0	0	0	0	0	0	0	0	0	0	0	0.095402	0.053414	0.028435
Zm00001eb004960	0.102343	0.122711	0.133826	16.5114	12.1509	12.871	42.3951	33.3237	46.9492	0	0.068944	0.040146	0	0	0
Zm00001eb004970	0	0	0	0	0	0	0	0	0	0	0	0	0	0	0
Zm00001eb004980	0	0	0	0	0	0	0	0	0	0	0	0	0	0	0
Zm00001eb004990	7.44563	5.7391	5.53014	3.04897	3.09675	2.88116	7.36905	4.30721	6.71297	12.8705	14.6095	14.635	5.09183	5.22182	4.62201
Zm00001eb005000	1.15003	0.811518	0.818307	0.827934	0.602826	0.393143	1.41112	0.889858	1.76467	2.34015	2.83839	2.47162	0.745909	1.83908	1.15775
Zm00001eb005010	0.728685	0.554129	0.772521	1.22565	1.22005	1.02672	0.846133	1.01038	0.786304	1.03307	0.960214	0.513006	0.18158	0.177344	0.12771
Zm00001eb005020	1.79016	2.15403	1.49942	1.95207	1.92868	3.17225	5.8776	2.73495	3.94906	3.51827	4.56162	3.59028	5.07139	5.17833	4.97598
Zm00001eb005030	0.556874	0.642214	0.578317	0.186521	0.142578	0.173943	0.59593	0.322417	0.311938	0.8238	1.41963	1.22594	0.336805	0.389233	0.430756
Zm00001eb005040	0	0	0	0	0	0	0.026494	0	0	0	0	0	0.106353	0	0
Zm00001eb005050	0.333862	0.136825	0.243544	0.064259	0	0	0.117908	0.235043	0	0.589099	0.499569	0.678746	0.543219	0.33369	0.800426
Zm00001eb005060	4.87477	4.96401	5.63734	4.05999	3.26771	3.83202	9.31813	6.39465	8.13305	2.01904	2.73165	2.06364	7.46521	7.40802	9.38014
Zm00001eb005070	8.9532	6.63277	6.14297	2.9896	2.46741	2.80086	12.7901	6.78625	11.1018	15.2555	15.1397	14.0673	6.94846	7.95416	6.50136
Zm00001eb005080	171.436	162.568	192.595	239.019	227.645	219.555	11.1834	128.329	30.0687	44.2784	33.3397	45.1967	182.718	171.141	155.615
Zm00001eb005090	0	0	0	0	0	0	0.233197	0.215766	0.272035	0	0	0	0.057366	0	0.090449
Zm00001eb005100	2.9411	3.01276	4.32647	1.19239	1.65738	1.51304	7.42004	6.62149	4.81653	2.85721	3.98068	4.14777	0.444478	0.634986	1.12817
Zm00001eb005110	0.261062	0.65253	0.302696	0.398203	0.748603	0.979074	3.04603	1.71289	2.32218	0.430279	0.735065	0.567851	0.388812	0.450376	0.329738
Zm00001eb005120	0.118943	0.493723	0.297049	0	0.081074	0.17606	0.292282	0.175025	0	0.448133	0.306	0.567421	0.778609	0.449681	0.341012
Zm00001eb005130	3.61463	5.2784	4.11007	5.94054	8.59197	10.9867	15.956	8.65614	16.2238	25.7762	26.1188	28.155	26.3037	23.1331	26.087
Zm00001eb005140	19.0763	22.5151	46.9213	6.90668	12.963	15.7975	57.5513	29.199	63.6903	58.9437	64.1547	60.8086	43.0162	21.2497	28.6479
Zm00001eb005150	0	0	0	0	0	0	0	0	0	0	0	0	0	0	0
Zm00001eb005160	0	0	0	0	0	0	0	0	0	0	0	0	0	0	0
Zm00001eb005170	30.324	25.5347	16.125	27.9211	27.1054	27.0623	2.47565	18.5942	5.80916	7.34342	4.39695	5.35079	24.0936	27.9775	27.1047
Zm00001eb005180	0.717881	6.82957	3.28645	0.540023	3.82254	3.16328	1.05262	1.40934	0.500396	1.57793	1.05252	0.618929	4.46986	6.81195	4.05882
Zm00001eb005190	1.33075	2.23906	1.7414	0.960467	1.50466	1.90269	6.54334	4.18199	5.90296	2.66775	3.17841	2.82731	1.76709	1.84499	1.74965
Zm00001eb005200	0	0	0	0	0	0	0	0	0	0	0	0	0	0	0
Zm00001eb005210	1.02608	0.981575	0.964224	2.60811	2.8878	3.82222	14.4304	8.17867	11.4826	13.0834	20.338	15.8173	2.35449	2.04587	2.37827
Zm00001eb005220	52.7659	37.5777	41.305	16.278	11.2489	12.1047	74.5408	37.6258	59.6144	47.2625	52.6192	47.7009	47.1925	38.062	37.0903
Zm00001eb005230	1.70063	1.56052	1.5258	0.751442	0.432156	0.614253	2.56109	1.20577	2.43366	2.78395	3.36062	2.82671	1.04258	1.02369	1.15362
Zm00001eb005240	0	0	0.090741	0.147989	0.075303	0.392767	0.713577	0.593888	0.541667	21.9769	11.2579	19.8925	0.311695	0.321748	0.209007
Zm00001eb005250	0.699317	1.45173	1.18527	2.29163	2.84387	4.4087	62.1253	40.6291	50.6812	659.652	511.087	678.758	12.6497	11.1128	13.7175
Zm00001eb005260	0	0.028179	0.07072	0.042718	0	0	0	0	0.092608	0.672695	0.232735	0.582825	0.068741	0.037985	0
Zm00001eb005270	0	0	0	0	0.004963	0	0	0	0	0	0	0	0	0	0
Zm00001eb005280	0.554155	0.508681	0.463581	0.249773	0.136055	0.12858	0.810251	0.297098	0.640834	0.647317	1.03566	0.586855	0.455173	0.445207	0.4432
Zm00001eb005290	0.178278	0.133297	0.224849	0	0	0	0.090493	0	0	0	0	0.155335	0	0.200456	0
Zm00001eb005300	1.68225	2.08939	2.15995	0.200858	0.305558	0.248054	0.054988	0.428911	0.060547	0.717813	0.397077	0.503149	0.538921	0.760763	0.879768
Zm00001eb005310	0.041007	0	0	0.013689	0	0	0	0.021534	0	0	0.022906	0	0.02271	0	0.037429
Zm00001eb005320	27.3463	26.4655	50.5698	10.3404	16.5126	8.7901	17.4692	17.2532	20.084	34.6602	33.0398	29.181	18.5854	23.3797	22.8583
Zm00001eb005330	67.6504	66.9305	97.0014	32.6236	34.3833	34.8503	239.884	109.371	218.642	119.649	171.329	135.065	83.3455	69.9103	63.0707
Zm00001eb005340	14.9687	17.0118	14.8568	12.7324	9.55043	7.7221	5.44165	6.92737	6.40613	13.2221	13.1376	13.1535	10.0303	9.19361	8.5541
Zm00001eb005350	0.201167	0.229047	0.192592	0.065697	0.085341	0.065988	0.220919	0.326802	0.393577	0.358518	0.590772	0.490069	0.013215	0.044009	0.130898
Zm00001eb005360	1.0773	1.47634	2.62943	1.68172	2.40544	3.41329	6.70646	3.78192	4.76685	2.05796	3.00974	2.80114	1.64101	1.44069	1.67331
Zm00001eb005370	6.13206	5.36561	4.49676	1.19903	0.820381	1.30507	5.04593	2.71385	5.28092	8.0642	8.80728	7.64759	4.4759	4.4145	4.37853
Zm00001eb005380	22.2372	27.376	20.6143	6.97688	6.82756	7.96603	81.977	42.2729	51.2419	48.6926	48.9929	57.8006	14.3644	15.2409	16.5265
Zm00001eb005390	2.90643	2.36829	5.26902	1.18593	1.65505	1.9162	16.7463	5.39627	10.6247	7.55661	8.95599	7.27106	5.14499	3.92064	3.80121
Zm00001eb005400	10.5088	9.31974	8.68399	4.85827	3.75323	4.30904	8.13337	3.5343	8.27127	4.76034	4.58636	4.18314	5.82247	5.57191	5.12181
Zm00001eb005410	0	0	0	0	0	0	0	0	0	0	0	0	0	0	0
Zm00001eb005420	5.09318	3.7368	5.18731	1.62936	1.01177	2.04679	16.676	5.85326	10.2545	5.14059	7.97711	5.78669	6.0116	4.47989	4.56199
Zm00001eb005430	14.147	21.2821	31.0879	5.10942	7.63517	8.24837	54.3184	30.436	44.5902	10.7204	12.3592	10.3767	43.1864	34.158	38.6898
Zm00001eb005440	0.840621	1.18106	0.684531	0.424209	0.916506	0.595526	3.26913	2.07216	2.51659	1.5645	2.39507	1.34949	5.48643	5.04521	5.33693
Zm00001eb005450	0.081195	0.088126	0.0271	0.060199	0.074738	0.08484	0.123793	0.343099	0.488429	0.575686	0.179534	0.471691	0.50273	0.586969	0.45282
Zm00001eb005460	53.6594	62.6339	63.9362	34.8677	35.515	48.9721	121.586	62.0899	181.046	48.8457	61.9035	54.2017	75.3777	97.7437	89.8286
Zm00001eb005470	0.049627	0.066647	0	0	0	0	0	0	0	0	0	0	0	0	0
Zm00001eb005480	0	0	0	0	0	0	0	0	0	0	0	0	0	0	0
Zm00001eb005490	0	0	0	0	0	0	0	0	0	0	0	0	0	0	0
Zm00001eb005500	0.792715	0.435625	1.07933	0.608174	0.363609	0.080786	1.09567	1.68097	4.23653	2.04429	1.96118	1.38582	0.75076	1.03021	1.41043
Zm00001eb005510	2.40851	2.48503	4.03779	1.23914	1.47158	1.02869	3.86266	3.25361	4.04292	5.18976	6.48965	5.31013	4.61828	3.94121	4.17812
Zm00001eb005520	0	0.056047	0.050804	0	0	0	0	0	0	0	0	0	0	0	0
Zm00001eb005530	15.8254	15.1663	16.9256	8.50054	10.5205	12.2285	19.3045	13.7074	18.4361	22.3137	14.9365	20.8505	27.3317	30.3252	28.4009
Zm00001eb005540	0	0	0.155349	0	0	0	0	0	0	0	0.183799	0	0	0	0
Zm00001eb005550	21.7383	19.4316	20.6433	11.5218	10.4511	12.3953	58.2418	30.7401	54.5523	75.8511	91.6731	77.8264	8.44565	6.8079	7.64349
Zm00001eb005560	16.835	13.9252	14.921	10.2067	9.57658	7.92737	1.13716	6.10532	2.26687	6.78633	4.8172	6.33591	3.61927	3.01106	3.13597
Zm00001eb005570	0.161009	0.286925	0.294235	0.081096	0.228248	0.175206	0.449503	0.152448	0.369789	0.670293	1.00402	0.813695	0.465011	0.613096	0.696838
Zm00001eb005580	0	0.054292	0.047305	0	0	0	0.111937	0	0	0.074358	0.194601	0.152804	0.200724	0.151938	0.113294
Zm00001eb005590	0	0	0	0	0	0	0	0	0	0	0	0	0	0	0
Zm00001eb005600	4.00467	2.448	2.92266	0.509611	0.392773	0.562331	1.7009	0.858643	1.34427	2.1339	2.57142	2.35578	1.77161	2.54371	1.46304
Zm00001eb005610	0	0	0	0	0	0	0.120525	0.033415	0.095586	0.035561	0	0	0	0	0
Zm00001eb005620	0	0	0	0	0	0	0	0.042451	0.069414	0	0	0	0	0	0
Zm00001eb005630	23.3546	16.1798	16.5992	11.0495	8.42246	8.85396	40.8127	21.9561	32.9907	31.634	37.9191	34.3126	18.7743	18.0657	16.1648
Zm00001eb005640	0.435466	0.280744	0.225701	0.055215	0.090037	0.117839	0.173798	0.112002	0.080086	1.12682	0.652889	1.05694	0.259524	0.154951	0.197252
Zm00001eb005650	0.574589	0.777841	0.875926	0.575514	0.505463	0.39445	0	0.766243	0.0514	0.329206	0.346349	0.592594	0.113443	0.041744	0.184139
Zm00001eb005660	22.3163	21.1876	19.1957	9.61762	8.60555	9.95262	42.3304	21.6148	39.9336	28.6152	32.5884	29.2154	13.9871	13.5017	12.7857
Zm00001eb005670	6.24886	4.65646	4.97925	2.88657	2.30098	2.85625	8.51665	4.02864	6.76463	5.38065	6.92488	6.87272	5.62335	5.03231	5.08102
Zm00001eb005680	23.6237	38.7321	43.8499	11.6389	15.9684	19.542	5.62036	7.30051	8.65601	18.6149	22.0774	20.4966	9.3596	10.0942	10.7785
Zm00001eb005690	2.05656	2.80733	2.72239	2.11618	2.47927	2.85304	6.86506	4.39479	5.23243	2.84697	3.76221	3.33347	2.82456	3.0432	2.6013
Zm00001eb005700	2.6871	3.1448	3.04974	0.529123	0.821879	1.0072	6.38196	2.42633	3.84364	3.4819	4.49592	3.92139	2.13474	2.6818	2.48209
Zm00001eb005710	13.224	11.3521	8.33195	3.03563	1.97727	2.26669	7.49014	2.60386	5.70276	6.94246	11.1854	7.14268	7.9016	6.40566	10.7778
Zm00001eb005720	0	0	0	0.284659	0.257033	0.172964	0.058257	0.371059	0.217493	0	0.026991	0.056739	0	0	0
Zm00001eb005730	0.092652	0.282394	0.1868	0.059642	0.049533	0.105451	0.244358	0.074523	0.379558	0.114891	0.078196	0.230051	0.191523	0.087681	0.3146
Zm00001eb005740	0.23439	0.174053	0.092413	0	0	0.033402	0.016961	0	0	0.104688	0	0.251488	0	0.021334	0.015908
Zm00001eb005750	0	0	0	0.047419	0	0	0	0	0	0	0.224229	0	0.075798	0	0.092856
Zm00001eb005760	4.53064	5.64976	7.16357	4.24523	6.0377	5.96146	18.9123	5.15498	12.781	3.38051	8.58173	6.03091	10.9198	7.43509	9.84337
Zm00001eb005770	2.49443	1.84138	2.03711	0.765726	0.943088	1.02021	2.5464	1.50325	1.94764	3.16492	3.54119	3.17782	2.44396	2.04537	2.06741
Zm00001eb005780	1.32107	1.6527	3.02123	1.687	2.68185	2.59626	16.4398	8.62349	26.5018	4.01346	4.39478	4.00678	12.0643	11.4493	11.2997
Zm00001eb005790	0.896957	1.12213	2.05398	0	0	0	0	0.022734	0	2.82688	2.98389	2.72046	0	0.031371	0
Zm00001eb005800	0	0	0	0	0	0	0	0	0	0	0	0	0.259039	0.221121	0.114476
Zm00001eb005810	0.011467	0.04281	0.110551	0.054941	0.03725	0	0.124642	0.333505	0.428616	0.418367	0.149482	0.145281	0.036154	0	0.058598
Zm00001eb005820	21.4227	16.5588	15.4708	11.9369	9.56004	10.6591	59.7609	28.3217	47.4979	17.1394	15.2073	18.5247	16.5507	14.1037	18.5389
Zm00001eb005830	1.31695	1.78155	2.23138	0.620372	0.793658	1.4433	5.94979	2.7781	4.95112	2.49616	4.08094	4.1582	2.40279	2.10677	2.30124
Zm00001eb005840	10.7801	8.53463	10.4237	2.3384	1.7352	1.6756	14.7015	4.07796	11.9419	20.5381	21.9812	19.1824	16.2088	9.71881	9.5929
Zm00001eb005850	3.08247	2.99796	3.57472	0.658177	0.803003	1.45162	10.5153	6.08065	8.72271	11.6508	13.2266	10.4668	3.8805	4.38767	4.63176
Zm00001eb005860	21.5818	26.2237	19.7666	4.59953	5.67235	5.74301	3.24833	4.34348	2.81653	7.23949	7.5839	6.86243	2.27557	2.7705	2.67912
Zm00001eb005870	0	0.161093	0.100194	0.050154	0	0	0	0	0	0.136323	0	0.174917	0.075019	0	0
Zm00001eb005880	0.16203	0.268367	0.207202	0.083163	0	0.036447	0.185196	0.079759	0.056754	3.71534	4.17455	3.74581	0.125822	0.046713	0.135971
Zm00001eb005890	0.215045	0.356174	0.274996	0.110374	0	0.048372	0.245791	0.105856	0.075324	0	0	0	0.055912	0.061996	0.196278
Zm00001eb005900	0.323178	0.41754	0.399914	6.59763	8.1275	12.3976	6.74866	4.71773	6.13215	23.6302	22.2736	27.026	3.72448	4.15917	4.1294
Zm00001eb005910	0	0	0	0	0	0	0	0	0	0	0	0	0	0	0
Zm00001eb005920	4.52482	4.87385	2.80966	5.24468	4.02149	6.13224	9.63388	6.91073	6.90614	22.2242	19.9891	24.1693	5.45195	7.18676	6.89004
Zm00001eb005930	1.23889	1.42445	1.22647	1.79405	2.60231	3.71461	7.76301	4.62618	8.23903	2.18534	2.41377	2.37933	0.753748	0.90885	0.883618
Zm00001eb005940	0	0	0	0	0	0	0	0	0	0	0	0	0	0	0
Zm00001eb005950	10.3409	9.0929	8.28519	5.82746	5.27651	6.15964	25.5801	14.1741	24.5841	18.8694	20.5563	19.5659	13.4068	12.613	11.2469
Zm00001eb005960	72.9593	47.0285	67.9982	21.4238	29.3216	21.2234	77.1441	33.2034	62.3964	96.048	108.654	100.454	40.2577	42.2982	46.1987
Zm00001eb005970	0.205043	0.136013	0.202774	0.014181	0	0.059306	0	0	0	0.123378	0.242254	0.163242	0.198822	0.107131	0.070185
Zm00001eb005980	5.33305	7.76844	8.33215	9.59431	15.3097	19.9871	25.3099	20.0674	23.2556	31.8008	29.7174	34.8137	29.0109	28.4118	27.4649
Zm00001eb005990	26.7037	35.6902	32.9177	27.3644	30.5789	39.7119	121.423	67.411	93.6839	59.9663	70.0638	73.1343	57.8643	47.6356	55.5044
Zm00001eb006000	93.7949	192.373	179.821	56.1209	126.66	151.651	376.806	213.521	310.692	494.043	503.499	536.322	431.442	394.881	411.369
Zm00001eb006010	0.931528	0.712256	0.727077	0.169958	0.256231	0.153528	0.597827	0.359956	0.591785	3.00761	3.30303	3.10651	1.97899	1.95743	1.82597
Zm00001eb006020	11.9279	13.3588	7.56565	4.01246	4.4719	5.16026	45.035	34.4781	37.7517	30.7632	33.669	20.1905	26.808	38.2	37.5952
Zm00001eb006030	0	0	0	0.168504	0.305041	0.227998	0	0	0.115384	0	0	0	0	0	0
Zm00001eb006040	8.6504	7.86869	4.80282	4.51902	2.9549	3.5896	12.8426	8.76393	7.23425	8.04554	8.16533	8.94752	7.63131	6.97767	6.06194
Zm00001eb006050	1.07846	1.02981	0.632124	0.30839	0.290688	0.356223	0.340691	0.151848	0.915685	0	0	0	5.55779	5.82547	5.72708
Zm00001eb006060	0.115248	0	0	0.090397	0	0	0	0	0	0	0	0	0	0	0
Zm00001eb006070	0.069691	0	0.054889	1.98466	0.835134	1.08678	0.028797	0.436773	0.343279	0	0.114969	0	0	0.095397	0
Zm00001eb006080	23.8211	16.32	18.6161	15.8866	13.6096	11.9498	21.4382	18.485	18.2306	5.31783	5.7844	5.58685	15.1951	12.3647	11.7975
Zm00001eb006090	1.13349	0.771549	0.771807	1.51514	0.443167	0.675507	0.398145	0.397227	0.428063	0.289289	0.163735	0.332122	0.293245	0.159352	0.263075
Zm00001eb006100	0	0	0	0	0	0	0	0	0	0	0	0	1.17954	0.939167	1.86099
Zm00001eb006110	7.57059	6.77283	5.15645	2.3373	2.75007	2.58058	9.30396	4.27067	8.31814	0.665642	1.28654	0.622745	0	0	0
Zm00001eb006120	0.422933	0.400541	0.575304	0.479516	0.290652	0.263528	0.245295	0.142515	0.198584	0.097878	0.040892	0.033722	0.20618	0.16994	0.174806
Zm00001eb006130	1.32351	1.40647	1.24124	0.8662	0.732103	0.629967	1.79278	0.588921	1.25678	0	0	0	0	0.103888	0
Zm00001eb006140	22.5328	17.3921	16.0489	2.0368	1.54109	1.92324	18.1824	9.12836	16.811	16.1657	15.4981	15.158	8.8214	7.07251	7.25392
Zm00001eb006150	15.1455	13.3839	15.3163	6.57981	5.62916	6.46404	13.4363	7.61774	13.1059	19.2115	24.71	23.0032	14.8076	10.9264	11.3378
Zm00001eb006160	0.211399	0.218568	0.421115	18.8543	21.3018	25.0284	2.59756	14.394	5.94004	2.44012	3.0443	2.04867	0.354668	0.427298	0.838036
Zm00001eb006170	0	0	0	0	0	0	0	0	0	0	0	0	0	0	0
Zm00001eb006180	0.453098	0.735131	0.377616	0.031356	0.056789	0.060317	0.063333	0	0.046803	0.139584	0.143741	0.129757	0.713966	0.457986	0.790899
Zm00001eb006190	0.009701	0	0	0.753086	0.611492	0.47177	0.063422	0.492602	0.161432	0.497438	0.492083	0.537084	0.097864	0	0.014333
Zm00001eb006200	0.291298	0.723777	0.488275	0.040481	0	0.018494	0.017259	0.061357	0.029772	4.79019	6.75233	6.20211	0.194414	0.212621	0.088199
Zm00001eb006210	0.105362	44.8553	0.023606	13.1215	29.3202	0	41.9486	0.016102	0	102.984	129.198	77.6783	34.0514	52.6486	48.6733
Zm00001eb006220	26.1469	0	63.2697	13.7974	30.8304	34.974	44.1093	46.9669	68.3778	21.8631	0	47.8502	40.4709	14.9372	35.5918
Zm00001eb006230	0.070041	0	0.889844	0	0	0.239325	0	0.105018	0	0.170549	0	0.604447	0	0	0
Zm00001eb006240	0	0	0	0.028799	0	0.009176	0	0	0	0	0	0	0	0	0
Zm00001eb006250	0.050752	0.275194	0.299531	5.80424	6.72541	9.78529	18.9744	7.28793	15.2064	0.988532	2.30878	1.75784	4.81584	3.8322	4.75304
Zm00001eb006260	0.406044	0.447391	0.643495	4.52669	8.15251	7.96769	27.7579	15.2019	23.0409	2.28599	1.38054	1.49915	5.44676	4.75636	5.28814
Zm00001eb006270	16.5575	12.8696	11.7829	5.07352	3.72162	4.88816	120.442	65.5861	104.057	27.6615	27.0613	26.2427	16.8767	16.1384	14.0152
Zm00001eb006280	0	0	0	0	0	0	0	0	0	0.117493	0.169644	0.184337	0.02234	0.029513	0.024334
Zm00001eb006290	0	0	0	0	0	0	0	0	0	0.473593	0.509827	0.349415	0	0	0
Zm00001eb006300	14.3923	10.6799	11.571	5.5603	4.2599	4.83407	26.376	8.63685	14.4935	19.0155	22.9638	22.0154	9.83608	9.63256	8.48505
Zm00001eb006310	13.0535	11.8643	10.407	5.38765	4.81455	6.54095	3.97899	1.4178	5.94778	19.9601	15.8387	20.3335	5.86082	5.77493	5.16396
Zm00001eb006320	0.728338	0.485434	0.514768	0.38562	0.142767	0.199111	0.210315	0.328638	0.494273	1.59578	1.24759	1.69946	0.3374	0.32233	0.219272
Zm00001eb006330	0.278947	0.17641	0.235858	0.228589	0.093254	0.047842	0.195648	0.102495	0.170205	0.452868	0.114605	0.111685	0.154103	0.042943	0.09977
Zm00001eb006340	0.289715	0.256823	0.245497	0.177613	0.130918	0.074181	0	0.121414	0	0.615865	0.130305	0.442649	0.085459	0.285859	0
Zm00001eb006350	1.64318	2.54758	2.31776	0.983524	1.11565	1.37827	16.7225	9.12931	12.028	6.17634	5.6874	4.40445	6.48835	6.34574	6.59286
Zm00001eb006360	0.188038	0.218003	0.28597	0.046836	0.124901	0	0	0.028026	0.092698	0.341512	0.523634	0.378526	0.020908	0.033262	0.03832
Zm00001eb006370	0	0	0	0.090999	0	0	0	0.070364	0	0	0	0	0.048979	0	0
Zm00001eb006380	3.42363	2.95224	3.3182	1.76178	1.75649	2.12994	6.68049	2.91478	5.45352	5.39218	6.46706	5.75671	5.63943	3.59201	4.57075
Zm00001eb006390	5.23797	3.90284	3.42176	5.28928	3.39059	3.50498	2.13948	3.255	2.69619	4.97215	4.22943	4.37539	4.15174	4.26023	3.52382
Zm00001eb006400	4.95061	4.48266	5.6224	1.96413	1.71201	2.0244	4.14119	2.00568	4.82406	8.33892	8.15545	8.90091	5.78152	4.68206	4.56759
Zm00001eb006410	5.17813	6.83245	5.37296	0.530247	0.763043	0.684705	4.24465	2.65162	2.3679	54.0831	64.3934	56.07	17.3906	17.9102	18.044
Zm00001eb006420	13.2977	20.3579	15.1433	0.189442	0.401123	0.492471	7.09459	3.87738	5.25573	65.4526	72.252	84.5393	10.9424	13.0708	12.8887
Zm00001eb006430	2.97226	3.6576	2.1545	0.101059	0.101083	0.322053	0.532848	0.498879	1.37753	21.0556	24.4427	30.1343	1.77126	1.90128	1.66371
Zm00001eb006440	9.52911	11.9063	11.0183	0.122244	0.190747	0.219592	3.17267	1.86883	2.06951	33.1316	37.8514	44.4378	7.32183	8.55633	8.47975
Zm00001eb006450	4.41988	3.41843	3.43637	11.3575	9.67553	9.76457	6.14391	9.93285	7.90988	7.85232	8.28514	6.93991	6.18756	5.91647	5.45436
Zm00001eb006460	0	0	0	0	0	0	0	0	0	0	0	0	0	0	0
Zm00001eb006470	1.94444	1.39485	1.15488	1.55126	1.10362	1.26567	2.41001	1.23428	2.32857	3.88171	4.3554	4.08315	2.4892	2.74477	2.38749
Zm00001eb006480	22.1212	25.6693	31.2181	28.6483	33.6136	33.142	3.46712	24.1908	6.62254	21.8046	16.7475	18.0494	9.78955	8.58844	10.8498
Zm00001eb006490	0	0.219423	0.299188	0.256281	0.425869	0.365737	0	0.092165	0	0	0	0	0	0	0
Zm00001eb006500	0	0	0	0	0	0	0	0	0	0	0	0	0	0	0
Zm00001eb006510	22.0924	21.0169	26.3388	6.10602	8.33506	7.50885	41.409	19.9321	34.1919	24.7468	32.9165	27.7549	37.3724	26.8636	28.0117
Zm00001eb006520	1.10166	0.720085	0.608749	0.595999	0.374657	0.506204	0.470078	0.374491	0.422121	1.35566	1.70444	1.98051	0.693718	0.778373	0.516552
Zm00001eb006530	0.154581	0.338958	0.275511	0	0.029732	0.015346	0.165108	0.005694	0.260877	0.750527	0.763753	0.566499	0.152532	0.152744	0.159652
Zm00001eb006540	42.9654	38.5957	49.3645	20.713	22.8214	22.0224	30.5782	19.6326	31.3282	35.3986	33.52	35.091	21.615	16.6313	17.8746
Zm00001eb006550	1.83722	2.43851	3.94571	0.676	1.99549	1.52509	2.84359	1.9916	1.83277	7.51446	7.13725	6.20783	5.69019	4.63148	4.56758
Zm00001eb006560	6.81373	4.35331	4.31295	6.34259	3.9637	3.90808	6.0506	5.30689	6.56236	11.1215	10.2542	12.1528	3.8414	4.83691	3.97848
Zm00001eb006570	14.8685	11.1022	11.0604	9.02198	7.12358	6.51303	17.2383	11.5607	16.1604	15.3729	16.261	14.2105	9.45764	10.2255	9.09302
Zm00001eb006580	0	0	0	0	0	0	0	0	0	0	0	0	0	0	0
Zm00001eb006590	12.1328	12.5243	14.908	9.87799	9.58484	8.71604	5.06547	6.34797	5.64219	3.76037	4.39577	4.03775	7.16733	6.69029	7.00239
Zm00001eb006600	0.026373	0	0.035329	0.035137	0.110133	0.109023	0.155303	0.102154	0.138476	0	0	0	0.146113	0.059749	0.269142
Zm00001eb006610	0.37791	0.267748	0.182685	0.265134	0.127416	0.290313	0.521071	0.231231	0.656919	0.666393	0.678645	0.536913	0.2262	0.36892	0.355593
Zm00001eb006620	43.1559	33.8194	38.9084	45.5916	40.9114	42.1158	31.4486	38.354	36.6043	34.3668	30.3281	32.5883	56.0949	49.4568	50.1784
Zm00001eb006630	0.031297	0.025989	0.021887	0	0	0	0	0.060115	0.033104	0	0	0	0.063293	0.035032	0.064957
Zm00001eb006640	0.289879	0.388812	0.165853	0.110553	0.034266	0.082085	0.510745	0.106461	0.192585	0	0.04785	0	0.04744	0.252704	0.298285
Zm00001eb006650	0	0	0	0	0	0	0	0	0	0	0	0	0	0	0
Zm00001eb006660	7.64765	7.86404	9.92204	30.8128	35.6669	37.3145	16.8746	28.683	23.4067	27.218	24.2176	25.106	30.1271	33.6386	32.7716
Zm00001eb006670	0.018857	0.104913	0.048464	0.0489	0.062079	0	0.731993	0.34192	0.294228	0.428384	0.365059	0.411563	0.185645	0.284635	0.306518
Zm00001eb006680	0.602597	0.889516	1.18857	0	0	0.085518	3.03557	1.05491	1.69052	4.14359	3.38747	4.03726	1.43347	1.90911	1.46139
Zm00001eb006690	125.904	217.982	199.869	23.208	51.0212	61.0029	306.544	202.538	256.893	200.369	225.961	173.264	791.829	511.615	679.215
Zm00001eb006700	4.33817	8.03202	4.42048	0.688463	1.14393	1.30189	6.94211	5.37303	4.01578	12.1668	20.6008	14.1882	8.12616	7.33982	8.05255
Zm00001eb006710	1.92644	2.62974	3.72071	0.112447	0.356125	0.544024	3.63045	2.66258	2.50807	5.50639	6.75887	5.22864	3.4436	3.43027	3.44183
Zm00001eb006720	15.441	25.3954	20.5376	8.94293	10.3835	14.8381	106.573	71.2046	93.7358	34.922	33.3632	34.9023	74.4367	72.4163	77.5514
Zm00001eb006730	0	0	0	0.141418	0.237437	0.144992	0	0	0.077104	0	0	0	0.198136	0.14737	0.275282
Zm00001eb006740	13.3553	17.7761	12.9091	30.8396	40.2455	41.9019	3.429	13.6182	8.40815	9.98121	3.60531	5.37922	22.0779	27.8936	29.4249
Zm00001eb006750	0	0	0	0	0	0	0	0	0	0	0	0	0	0	0
Zm00001eb006760	0.158114	0.142529	0.157702	1.06389	1.11434	1.03205	5.45201	3.31747	5.41975	1.9805	3.72402	2.97458	1.95716	1.81252	1.86479
Zm00001eb006770	9.35083	13.1447	14.318	44.1633	62.2087	81.396	7.43901	35.76	7.96757	29.9398	37.2212	37.8884	48.061	42.6842	47.0071
Zm00001eb006780	0	0	0	0	0	0	0	0	0	0	0	0.04992	0	0	0
Zm00001eb006790	0	0	0	0	0	0	0	0	0	0	0.016758	0	0.035269	0	0.072059
Zm00001eb006800	0	0	0	0	0	0	0	0	0	0	0	0	0	0	0
Zm00001eb006810	0.550352	0.675306	0.267222	0.140288	0.156816	0	0	0.086887	0.197616	0.445248	0.694514	0.46797	0.118753	0.086695	0.390765
Zm00001eb006820	0.66914	0.061054	0.069139	0.276081	0.158577	0.128766	0.598019	0.338021	0.618554	1.05726	0.59943	0.493034	0.677801	0.799339	0.376033
Zm00001eb006830	2.55654	1.71469	2.37407	2.26663	1.9082	2.22945	11.2893	5.01502	7.07885	8.69942	11.9283	11.8714	3.41389	3.1733	2.88992
Zm00001eb006840	0	0	0	0	0	0	0	0	0	0.081176	0	0	0	0	0
Zm00001eb006850	4.37006	3.95317	5.322	0.776409	0.808791	1.51391	5.72977	3.20948	5.38604	6.76904	8.17613	6.44665	14.4683	12.2464	12.7617
Zm00001eb006860	1.32215	1.43863	0.874918	0.300969	0.082833	0.483469	0.127655	0.200973	0.158116	0.322089	0.487025	0.394895	2.3535	2.66501	2.84509
Zm00001eb006870	232.425	159.956	185.481	32.5281	23.0471	21.1553	19.7126	18.8018	16.9479	75.297	59.5132	73.4154	33.7169	30.8943	26.8655
Zm00001eb006880	10.1552	9.05018	11.4955	3.62786	3.28994	3.58586	7.52526	3.64705	5.90797	16.2922	17.1426	14.928	10.0134	9.87397	8.298
Zm00001eb006890	5.0582	3.21077	2.76051	1.34891	1.12279	1.20239	7.43701	3.60155	5.5506	4.64805	6.33058	9.11463	9.35076	9.04233	7.79649
Zm00001eb006900	4.07241	2.25994	1.26153	2.12045	3.14908	3.51839	2.48888	1.27889	2.32101	18.2952	17.1761	17.3729	6.18997	7.67117	7.16079
Zm00001eb006910	13.254	11.3483	12.6028	14.3431	11.4403	12.4956	12.9977	11.1267	12.0747	13.1233	13.4975	14.9421	6.49219	6.57839	5.61584
Zm00001eb006920	8.85597	5.87585	6.26597	1.61583	1.18535	1.65759	6.41177	3.10394	4.86839	5.92194	6.53651	5.71653	4.67933	4.37284	4.336
Zm00001eb006930	0.318611	0.443626	0.2009	0.369099	0.630397	0.691914	2.22344	1.50013	1.84163	1.26577	1.02598	0.739301	0.769425	0.600158	1.14483
Zm00001eb006940	7.96446	6.697	9.91878	1.42855	1.45793	1.85337	1.7992	1.0277	1.59153	3.06495	2.98556	3.59958	14.9336	10.9733	13.1734
Zm00001eb006950	2.28972	1.8239	1.41989	0.092827	0.149375	0.07652	0.115818	0.0837	0.166501	1.54918	1.15626	1.46085	0.812542	0.591225	0.65029
Zm00001eb006960	0	0	0	0	0	0	0	0	0	0	0	0	0	0	0
Zm00001eb006970	17.6547	23.1784	25.056	76.756	93.2786	95.2337	7.38577	73.4593	18.6014	6.01234	1.40992	3.81021	40.6097	49.1099	53.5671
Zm00001eb006980	0	0	0	0	0	0	0	0	0	0	0	0	0	0	0
Zm00001eb006990	0	0	0	0	0	0	0	0	0	0.126424	0	0	0	0	0
Zm00001eb007000	3.36325	3.85145	4.25717	5.59546	6.27318	7.53601	13.3239	5.50754	11.6808	15.2667	23.7069	18.3936	18.8189	19.1716	20.7371
Zm00001eb007010	8.57447	7.07739	7.26246	4.90869	3.93544	4.16542	9.6107	5.95305	9.58145	16.3305	20.5768	17.3372	5.76183	5.89339	5.26206
Zm00001eb007020	41.7385	55.3977	42.215	249.21	273.984	272.309	42.4065	123.178	112.727	8.10342	2.55547	5.01994	181.413	217.946	226.708
Zm00001eb007030	12.7899	9.95219	8.46934	5.35059	3.97301	4.56266	17.0755	9.77646	14.2696	29.1011	29.1002	31.9497	9.95883	9.58582	8.69496
Zm00001eb007040	0	0	0	0.424699	0.205291	0.182071	0.037093	0.30804	0	0	0	0	0	0	0
Zm00001eb007050	3.29459	2.40804	1.81744	2.32257	1.21849	1.20914	2.75699	2.11247	2.34868	7.59359	8.19993	8.53609	1.819	3.14331	1.67052
Zm00001eb007060	26.8981	6.28461	0.194466	6.97886	8.85418	10.5761	50.7848	54.5726	56.0592	45.3895	52.2456	48.4437	41.9204	62.2493	57.7019
Zm00001eb007070	4.54824	3.73568	5.48818	0.438654	0.704119	0.619741	0.806265	0.376526	0.986086	3.02657	3.62942	3.00684	2.71273	2.11508	2.78198
Zm00001eb007080	0	0	0.048079	0	0	0	0.013528	0.003037	0.020743	2.82359	1.74274	1.93116	0	0.028927	0
Zm00001eb007090	28.5578	18.3166	22.4295	23.8148	15.9694	15.1668	30.7915	22.6574	28.6652	35.2324	34.8597	38.5605	26.5392	19.4115	19.0396
Zm00001eb007100	0.137819	0.243506	0.172818	0	0	0	0.048732	0.031684	0	1.73141	1.26977	1.2003	0.194302	0.229472	0.094933
Zm00001eb007110	0	0	0	0	0	0	0	0	0	1.16785	1.06133	1.43961	0.086508	0	0
Zm00001eb007120	0	0	0	0	0	0	0	0	0	0	0	0	0	0	0
Zm00001eb007130	4.67774	3.05411	4.03039	2.0497	1.53957	1.64974	12.0765	5.80547	8.65533	9.3497	11.3661	10.2603	4.70867	4.43322	4.03522
Zm00001eb007140	0.178703	0.140279	0.210282	0.088067	0.097492	0.039313	0.136233	0.086176	0.281032	1.63085	2.47297	1.62118	0.08577	0.041328	0.124
Zm00001eb007150	9.29645	8.87494	12.6843	5.1702	5.0403	5.80815	21.5147	11.8927	21.931	10.0846	11.9594	11.3045	12.189	8.75716	7.93137
Zm00001eb007160	0	0	0	0.084385	0.024644	0.009575	0	0.138438	0	0	0	0	0	0	0
Zm00001eb007170	6.97901	12.8138	17.1888	6.93933	12.1527	11.5724	6.47789	7.65899	6.99435	10.2668	11.1673	8.27806	9.07428	8.13219	9.85301
Zm00001eb007180	6.7815	6.21873	6.79106	4.97325	3.68208	4.28629	14.2876	8.00265	13.6352	7.30187	8.97099	7.75441	5.34269	4.37685	3.8942
Zm00001eb007190	9.74235	9.53074	8.09258	1.50343	1.82728	1.70669	0.492128	1.50741	0.803975	2.88954	2.47072	2.3772	2.46852	2.30257	2.45618
Zm00001eb007200	11.7044	12.0583	17.2817	10.3238	12.6216	13.8369	1.93972	4.47679	2.42357	4.4479	3.04732	3.48281	7.16695	5.73954	6.4997
Zm00001eb007210	0.030528	0.014974	0.090284	0.018572	0.060842	0.069535	0.007663	0.023888	0.297358	0.119025	0.083484	0.058679	0.140164	0.207192	0.034055
Zm00001eb007220	5.70789	4.52562	4.26596	2.10295	1.43702	1.65122	4.6883	2.18392	3.77871	9.02021	10.9197	10.4329	4.40785	4.14413	4.10048
Zm00001eb007230	0	0	0.014199	0	0.02206	0	0	0	0	0.044489	0.020396	0	0	0	0
Zm00001eb007240	12.1103	10.8317	18.2	3.99829	6.97477	6.58206	19.9047	10.0792	17.0257	24.6244	28.4678	19.4662	11.8737	8.7971	9.50911
Zm00001eb007250	27.9867	14.8525	19.3165	18.2456	14.0061	17.4659	49.5608	31.2074	44.9711	26.1455	25.3444	14.2345	29.6593	19.8466	17.8481
Zm00001eb007260	0	0	0.057914	0	0.089404	0	0	0	0	0	0	0	0	0	0
Zm00001eb007270	42.6359	46.1869	51.0484	8.36106	8.22191	7.67698	15.7274	9.72018	14.6548	35.7595	36.8096	37.8345	45.2187	41.1299	32.5578
Zm00001eb007280	4.88236	7.4206	6.31592	4.02178	5.7152	7.59692	29.6275	18.6214	24.2183	31.2277	35.1341	35.7493	8.95045	9.53969	9.01774
Zm00001eb007290	0	0	0	0	0	0	0	0	0	0	0	0	0	0	0
Zm00001eb007300	0	0	0	0.211913	0.259346	0.120201	0.164869	0.289231	0.202773	1.21292	0.828304	1.17246	0.252795	0.40768	0.37356
Zm00001eb007310	2.53694	1.96763	2.60041	0.380766	0.2555	0.40971	1.72806	0.961517	2.07287	1.57339	1.95216	1.8372	2.37594	1.65806	1.52516
Zm00001eb007320	2.18003	3.57775	4.61569	5.96693	8.54467	9.23916	30.676	17.0575	20.5918	6.71885	9.68677	8.23201	1.65268	1.51106	1.49422
Zm00001eb007330	0	0	0	0	0	0	0	0	0	0	0	0	0	0	0
Zm00001eb007340	0	0	0	0	0	0	0	0	0	0	0	0	0	0	0
Zm00001eb007350	0	0	0	0	0	0	0	0	0	0	0	0	0	0	0
Zm00001eb007360	0	0	0	0	0	0	0	0	0	0	0	0	0	0	0
Zm00001eb007370	0	0	0	0	0	0	0	0	0	0	0	0	0	0	0
Zm00001eb007380	0	0	0	0	0	0	0	0	0	0	0	0	0	0	0
Zm00001eb007390	0	0	0	0	0	0	0	0	0	0	0	0	0	0	0
Zm00001eb007400	0	0	0	0	0	0	0	0	0	0	0	0	0	0	0
Zm00001eb007410	0	0	0	0	0	0	0	0	0	0	0	0	0	0	0
Zm00001eb007420	0	0	0	0	0	0	0	0	0	0	0	0	0	0	0
Zm00001eb007430	0	0	0	0	0	0	0	0	0	0	0	0	0	0	0
Zm00001eb007440	8.72557	8.08653	10.3861	5.10452	5.67079	5.47143	13.1836	7.79813	11.2387	9.91848	10.0311	10.3975	13.0012	8.1929	12.9055
Zm00001eb007450	0.221593	0.117168	0.261835	0	0	0	0	0.171971	0.100262	0.04955	0	0.061435	0	0	0
Zm00001eb007460	16.142	10.1945	17.4661	4.01104	3.99239	3.9823	0.467631	1.51439	0	11.3364	5.86713	7.81958	5.78088	0.780209	5.44999
Zm00001eb007470	2.032	1.68251	1.29331	0.423229	0.262447	0.234321	1.47869	0.946363	1.163	8.15046	7.84284	8.26928	1.08627	1.02262	1.20174
Zm00001eb007480	0	0	0	0	0	0	0	0.18517	0.082493	1.09872	0.812506	1.19308	0.110467	0	0
Zm00001eb007490	1.52651	2.41555	1.98806	1.37442	2.32975	2.2908	11.499	5.91322	9.70789	2.59295	2.37595	3.91789	8.46253	10.5138	10.4684
Zm00001eb007500	0.750495	0.744628	0.949446	0.324944	0.743673	1.37497	6.14736	3.3867	5.39647	3.49798	1.93472	3.0225	3.70878	3.15528	3.06682
Zm00001eb007510	2.31008	1.91088	1.55252	0.494496	0.567581	0.573668	3.27012	2.22686	3.29645	5.18444	1.71649	2.37955	2.71583	2.36862	2.34449
Zm00001eb007520	0	0.112924	0	0	0	0	0	0	0	0	0	0.109479	0.04622	0	0.107029
Zm00001eb007530	0	0.011308	0.009524	0	0	0	0.053323	0.027278	0.065154	0	0.027228	0	0	0.009799	0.046926
Zm00001eb007540	0	0	0	0.031482	0	0	0.276533	0.108387	0.331149	0	0	0	0	0	0
Zm00001eb007550	0.899056	0.658304	0.812821	0.02409	0	0	0	0	0	0.295938	0.211012	0.384136	0.402047	0.256114	0.163174
Zm00001eb007560	0	0	0	0.753404	0.66132	0.342288	0	0	0.161474	0	0	0	0.104818	0.192172	0.044106
Zm00001eb007570	5.15494	3.56817	3.46226	8.02245	5.79906	5.38908	4.02108	6.2269	4.63698	5.83878	5.69383	3.72371	1.61657	1.62657	1.41939
Zm00001eb007580	0	0	0	0	0	0	0	0	0	0	0	0	0	0	0
Zm00001eb007590	3.08146	2.70485	4.32891	2.23272	1.87748	2.24178	8.15626	5.7846	10.1847	4.80389	5.05648	3.47317	3.74675	3.89485	2.61259
Zm00001eb007600	11.7082	9.1748	8.76022	4.49048	3.41563	3.6982	13.1795	7.83601	11.5969	29.4497	26.2137	31.7183	7.55165	7.07224	6.74974
Zm00001eb007610	1.08462	0.860192	0.858576	0.19079	0.172438	0.170696	0.261388	0.175485	0.234414	0.368064	0.298354	0.467779	0.319106	0.387403	0.240592
Zm00001eb007620	0	0	0	0	0	0	0	0	0	0	0	0	0	0	0
Zm00001eb007630	0	0	0	0	0	0	0	0	0	0	0	0	0	0	0
Zm00001eb007640	0.853575	0.894428	0.774828	0.801483	0.962433	1.25673	3.70167	1.80812	2.77093	3.31422	2.47723	3.33639	1.03207	0.743994	0.797333
Zm00001eb007650	27.045	20.6672	25.6907	4.2502	2.78099	4.16659	22.3669	10.9471	19.5752	7.90945	9.34901	8.32104	17.9694	16.303	17.0242
Zm00001eb007660	2.27086	1.71421	1.93981	0.221551	0.267488	0	0	0	0	0	0.119423	0.482094	0.162236	0.29205	0.429262
Zm00001eb007670	21.5804	31.7295	23.7809	10.9021	13.0391	16.064	99.4956	62.5848	133.279	68.8705	65.4624	79.8217	52.4061	59.4216	61.6329
Zm00001eb007680	1.27113	0.942369	0.927505	0.40328	0.306939	0.391591	2.18937	1.46682	1.95597	1.46883	1.67778	1.64627	1.17146	1.24532	0.9489
Zm00001eb007690	13.4867	15.2026	14.9187	7.99581	6.93325	7.5197	23.7186	14.1968	23.2402	24.1277	26.1922	27.2506	12.6638	10.6	11.2633
Zm00001eb007700	2.95093	2.20724	2.66713	1.17755	0.688385	1.00399	3.82604	2.07383	3.26211	3.91745	4.24764	4.10686	2.22878	2.00451	1.82028
Zm00001eb007710	0	0	0.018996	0	0	0	0.03352	0	0	0	0	0	0	0	0
Zm00001eb007720	0	0	0	0.16313	0.068112	0.035515	0.055999	0.133354	0	0.030277	0	0.060483	0	0	0
Zm00001eb007730	37.5808	28.6965	24.3364	17.2122	13.0357	15.5635	35.4643	19.6522	35.9779	32.9651	34.8089	29.9741	26.6863	23.8806	21.636
Zm00001eb007740	1.51204	2.06137	1.62099	1.69295	1.65226	2.50151	1.50014	0.607387	1.41491	6.83827	4.92278	6.67259	4.98621	4.94118	6.06567
Zm00001eb007750	11.3436	8.29636	8.18518	2.3975	2.04981	2.62895	9.43214	4.3813	9.18999	11.1063	13.3067	10.665	5.87887	5.14357	4.47404
Zm00001eb007760	3.68326	3.23175	4.15386	2.24989	2.05499	2.72231	16.6564	7.0221	13.759	8.98755	12.4008	10.6621	4.61186	3.86994	3.34971
Zm00001eb007770	0.251516	0.153309	0.196309	0.063398	0.045018	0.069729	0.045339	0.031054	0.06338	0.314486	0.255737	0.218798	0.112909	0.2258	0.109337
Zm00001eb007780	10.0726	8.02815	7.7362	4.37784	2.79308	3.40773	14.6322	7.1859	11.7598	19.0927	19.7086	21.6908	9.29688	9.0419	7.88671
Zm00001eb007790	2.17582	2.0286	2.52189	1.15412	1.3285	1.14973	0.054987	0.511175	0.412998	1.62879	2.3372	2.18395	0.562172	0.403709	0.732266
Zm00001eb007800	8.59097	7.91735	6.32306	3.65589	3.88286	4.78301	21.3877	6.8444	13.2725	17.1	28.5125	27.2163	10.03	9.62721	9.05912
Zm00001eb007810	45.5137	37.1467	50.8077	90.3113	80.1897	76.0424	25.1284	40.3391	43.9802	38.0371	38.637	35.2775	58.161	44.4092	45.8939
Zm00001eb007820	2.17489	1.83574	2.12254	1.19178	0.860822	1.03721	2.5855	1.31039	1.98222	4.77679	5.64767	4.54031	2.69164	2.01189	1.77456
Zm00001eb007830	0.787227	0.779177	0.835196	0.740224	0.452869	0.512957	2.18569	0.586814	1.11437	1.60392	1.58448	1.51738	2.60818	1.85456	1.86606
Zm00001eb007840	0	0.157583	0	0.030978	0	0	0.124027	0.056131	0.225686	0.077773	0.072519	0	0.035949	0.472775	0.631196
Zm00001eb007850	0.018728	0	0.061929	0	0	0	0.28213	0.088066	0.451206	57.0375	101.195	75.4296	0.162584	0.085946	0.13398
Zm00001eb007860	103.789	71.9089	88.9638	24.1812	21.7822	24.0856	118.283	72.802	123.633	112.202	113.92	120.451	66.7587	50.6617	50.7699
Zm00001eb007870	0.482151	0.585645	0.775461	0.289622	0.922759	0.607042	1.39811	1.17666	1.24437	0.982015	0.40523	0.751656	3.71501	3.03049	2.96512
Zm00001eb007880	0.156975	0.368901	0.137721	0.020728	0	0.10071	0.117226	0.109853	0.433262	0.839109	1.05516	0.523329	0	0	0.054973
Zm00001eb007890	0	0	0	0	0	0	0	0	0	0	0	0	0	0	0
Zm00001eb007900	2.82096	2.68326	3.65362	1.58652	2.57435	2.41155	0.283607	0.213314	0.430189	6.97339	3.67379	5.49614	5.36169	4.66072	5.50772
Zm00001eb007910	1.30695	0.993066	1.63781	4.39001	5.28029	5.20807	0.480542	3.58549	1.38758	0.943689	0.391898	0.631038	5.9875	5.93106	6.18767
Zm00001eb007920	4.93049	5.87307	3.99282	0.929153	1.08458	0.848586	3.24383	1.3407	2.23639	1.35246	2.0417	1.32627	5.30813	4.72898	5.29182
Zm00001eb007930	1.78881	1.81022	1.4014	0.993607	0.564293	0.713748	1.00172	1.05307	0.949378	3.20609	1.5203	2.92108	1.52059	1.52117	1.42575
Zm00001eb007940	0.215266	0.229755	0.43915	0.157645	0.173623	0.137923	0.029608	0.107179	0.082867	0.930857	0.826397	0.553655	0.238802	0.213004	0.162664
Zm00001eb007950	7.37716	8.58492	8.21137	2.86714	3.76702	4.87802	12.5951	7.41574	16.2269	33.8075	39.1871	37.9981	35.5509	32.7559	32.9273
Zm00001eb007960	1.27269	1.36132	1.06115	0.647556	0.487972	0.483987	0.681813	0.551614	1.53248	2.51547	3.82959	2.96897	2.50519	2.41745	2.2841
Zm00001eb007970	0	0	0	0	0	0	0	0	0	0	0	0	0	0	0
Zm00001eb007980	0.736899	0.649622	1.38563	9.09804	12.0399	11.1588	0.263473	4.24253	0.567585	1.39986	0.99424	1.67062	0.066729	0.150298	0.08828
Zm00001eb007990	0.106009	0.109962	0.070428	0.166696	0.172384	0.158224	0.777739	0.35608	0.758199	1.12021	1.38369	0.896212	2.29978	1.12674	2.07131
Zm00001eb008000	0	0	0	0	0	0	0	0	0	0	0.042473	0	0	0	0
Zm00001eb008010	3.7288	6.04813	5.12576	0.720459	0.792048	1.1946	5.58092	3.15092	4.88962	11.0771	13.3175	13.4641	4.89553	5.63308	5.71171
Zm00001eb008020	4.32339	6.15506	5.02433	1.46875	1.9974	2.11794	3.12699	3.43752	2.23653	0	0	0	0.089725	0.142471	0.222304
Zm00001eb008030	5.65748	7.04685	4.98293	1.74344	0.641921	2.29242	4.98299	4.58795	4.42029	0	0	0	0.049056	0.103875	0.141641
Zm00001eb008040	37.5216	26.7522	24.5741	15.1203	8.63957	10.0305	18.1999	13.7336	15.1863	0	0	0	1.07653	0.87051	0.80608
Zm00001eb008050	0	0	0	0	0	0	0	0	0	0	0	0	0	0	0
Zm00001eb008060	22.6848	19.8068	19.4877	11.1839	9.91909	9.92157	24.0395	16.3331	23.4464	22.5249	23.6338	22.7281	21.6212	20.2664	16.7267
Zm00001eb008070	4.98062	6.78801	7.0456	1.99796	2.38197	3.49393	20.9324	11.6979	15.4691	13.8295	24.7757	17.8328	15.7607	17.7482	18.3515
Zm00001eb008080	7.95484	12.3715	7.50554	3.59051	3.72885	4.91689	11.025	4.84279	8.74777	11.9822	16.148	13.6558	5.5242	5.81137	6.89287
Zm00001eb008090	4.84162	3.51614	4.57203	10.6967	9.14445	9.49838	3.02895	4.58348	2.72594	29.1075	22.7178	25.1344	9.20886	6.23003	6.5592
Zm00001eb008100	17.041	18.625	25.4257	6.29077	8.58117	8.47725	87.6881	30.2292	68.5133	28.9738	44.3929	32.7803	25.4853	22.0915	22.6364
Zm00001eb008110	9.70938	15.9578	11.7255	5.21616	8.1831	10.1341	5.87275	3.31447	5.12743	15.981	15.9998	13.6609	4.79453	4.45564	5.20701
Zm00001eb008120	0	0	0	0.033368	0	0.061132	0.12508	0.102297	0	0	0	0	0	0.083729	0
Zm00001eb008130	0.185127	0.369786	0.307333	0.043098	0	0.060278	0	0	0	0.149348	0	0.058561	0.471218	0.367473	0.272955
Zm00001eb008140	2.21543	3.49307	4.10528	0.141333	0.08942	0.1468	1.1174	0.770584	1.2962	2.39973	3.79934	1.86102	0.672797	0.735576	0.62021
Zm00001eb008150	2.6154	3.40335	6.9856	2.91387	4.05647	3.70398	0.561136	2.80477	1.07225	1.11315	0.950929	0.647145	1.96125	1.39535	2.08151
Zm00001eb008160	23.9635	17.6109	15.0537	3.29582	2.68962	2.35955	2.13846	1.47494	2.49155	5.85325	6.418	7.03057	4.65431	4.71224	3.77337
Zm00001eb008170	21.9581	24.6031	22.8278	9.2042	7.51181	9.5136	29.3325	12.1489	21.3516	14.7598	25.1241	19.6503	25.0731	25.3222	24.2913
Zm00001eb008180	0.142672	0.088659	0.100406	0.082941	0.069539	0.025094	0	0	0	0	0.203028	0.317507	0.086142	0.141669	0.239508
Zm00001eb008190	0	0	0	0	0	0	0	0	0	0	0	0	0	0	0
Zm00001eb008200	18.5666	23.6213	19.22	2.06568	2.50622	2.88494	18.776	11.78	17.169	37.6517	45.8522	34.7354	30.8898	30.6054	31.0281
Zm00001eb008210	0	0	0	0	0	0	0	0	0	0	0	0	0	0	0
Zm00001eb008220	0	0	0	0	0	0	0	0	0	0	0	0	0	0	0
Zm00001eb008230	0	0	0	0	0	0	0	0	0	0	0	0	0	0	0
Zm00001eb008240	0.364212	0.110421	0.199745	0.017581	0.008646	0	0.014259	0.038098	0	0.5384	0.169391	0.298059	0.075868	0.026872	0.065239
Zm00001eb008250	0.062697	0.136339	0.049272	1.5805	1.64271	2.0174	0.376193	0.981702	0.281992	0.167777	0.083986	0.16854	0.047547	0.052634	0.0191
Zm00001eb008260	0	0	0	0	0	0	0	0	0	0	0	0	0	0	0
Zm00001eb008270	0.598728	0.43712	0.659619	1.08469	0.931317	0.894943	1.70321	1.80086	3.1492	1.58755	1.96894	1.5828	1.68209	1.81462	1.19228
Zm00001eb008280	42.4927	43.9432	45.0451	7.77391	8.598	9.83614	72.6716	39.7986	50.287	0.30436	0.696368	0.174638	120.369	135.087	101.359
Zm00001eb008290	1.71811	1.06778	1.73454	0.629007	0.525804	0.441765	0.778006	0.899954	0.753553	2.18741	1.97857	2.32246	1.86964	1.64313	1.0724
Zm00001eb008300	17.5321	26.0661	14.5511	2.83512	2.89862	6.49585	34.8125	19.1472	13.9996	0.233869	0.399307	0.112206	60.2032	47.5766	97.5869
Zm00001eb008310	7.96595	6.96735	7.40137	5.097	4.4129	4.87153	16.8154	9.24736	15.9628	20.7207	19.443	19.4635	10.2737	10.9571	9.67676
Zm00001eb008320	0.196159	0.239055	0.265202	5.0517	6.52406	5.74261	0.290611	2.10516	0.977901	1.11657	0.90383	1.09895	6.41735	4.52078	5.13205
Zm00001eb008330	0	0	0	0	0	0	0	0	0	0	0	0	0	0	0
Zm00001eb008340	11.1518	7.99472	6.41002	9.26465	6.50296	5.77942	12.6395	8.00249	11.2287	16.6916	17.2244	18.9059	9.42887	9.91451	7.84628
Zm00001eb008350	0	0	0.093863	0.126717	0	0	0.085202	0.170294	0.09157	0.049017	0.506722	0	0	0.075118	0
Zm00001eb008360	14.0432	14.2189	16.449	0.531354	0.552145	0.645392	9.63089	4.40242	5.71884	57.4289	72.5138	64.456	8.80993	7.98061	7.82552
Zm00001eb008370	56.7915	68.7252	113.247	20.6266	28.7008	31.3496	27.5721	28.8284	32.8645	42.7751	43.1475	39.9881	41.0211	25.7103	35.4809
Zm00001eb008380	0.017446	0	0	0	0	0	0	0	0	0.028671	0	0.031975	0.026505	0.021002	0
Zm00001eb008390	0	0	0	0	0	0	0	0	0	0	0	0	0	0	0
Zm00001eb008400	17.1503	12.7234	11.8749	4.8259	4.10003	4.50117	19.1617	9.03825	16.4878	29.3009	34.1636	29.6503	17.1941	15.7684	15.5402
Zm00001eb008410	8.62428	7.36	12.7076	0	0	0	0	0	0	0	0	0	1.43651	1.64344	1.11975
Zm00001eb008420	0.784025	0.889615	1.87382	0.478928	0.273672	0.476054	1.69721	0.257722	0.962583	0.358821	0.454891	0.287512	0	0.081958	0.038308
Zm00001eb008430	1.06831	0.941492	0.993059	0.630398	0.498659	0.572755	2.61335	1.33889	1.96914	2.48961	2.80211	2.54811	1.01643	1.04471	0.952457
Zm00001eb008440	16.7193	13.2004	13.3996	6.87714	5.69125	6.00278	57.9133	32.6501	52.4783	43.4899	49.2137	39.4574	12.3782	11.416	10.255
Zm00001eb008450	21.812	17.308	15.604	8.45316	5.50373	6.13239	6.53981	7.6261	6.15059	8.22769	9.1078	8.29756	7.57806	7.50956	7.7309
Zm00001eb008460	12.1934	9.32891	9.28963	4.06116	2.94602	3.03168	5.52247	4.03449	5.38525	9.30829	9.99536	8.61261	5.42032	4.36577	4.2907
Zm00001eb008470	13.0698	10.1873	11.5402	5.31287	4.47687	4.68774	16.397	9.78744	18.0424	10.71	13.9745	8.59745	11.5025	9.5748	10.0635
Zm00001eb008480	31.665	26.8618	25.3779	18.4512	15.333	18.6719	51.2463	30.3045	41.3855	57.5717	48.5776	57.7499	25.1471	24.9794	22.8846
Zm00001eb008490	117.55	94.9242	71.9723	41.5238	23.5792	34.9124	35.8275	33.1899	35.6419	58.2436	49.0255	52.3553	41.9566	43.924	47.7187
Zm00001eb008500	0.106758	0.1291	0.219545	0.125895	0.060367	0.096432	0.037841	0.128065	0.030325	0.313775	0.191739	0.32545	0	0	0.036234
Zm00001eb008510	0	0	0	0	0	0.04626	0	0	0	0	0	0	0	0	0
Zm00001eb008520	1.65476	1.44771	1.27341	1.63478	1.35544	1.08278	6.51023	4.06311	6.17635	6.87104	7.32622	4.45685	2.2723	1.64533	1.69467
Zm00001eb008530	10.7996	9.65375	6.78834	4.16097	3.23199	4.46466	9.20077	3.88007	6.36788	4.44218	5.07521	3.47822	6.48168	6.23032	6.21869
Zm00001eb008540	0	0	0	0	0	0	0	0	0	0	0	0	0	0	0.012961
Zm00001eb008550	117.418	86.539	78.8088	61.3639	46.4888	49.6247	174.569	106.142	168.577	126.797	125.805	125.624	83.7047	68.6609	65.9334
Zm00001eb008560	0	0	0	0	0	0	0	0	0	0	0	0	0	0	0
Zm00001eb008570	7.18365	4.97658	3.939	2.69597	1.74941	2.02569	6.70131	4.17262	6.62233	11.0367	9.72862	11.1119	4.95991	5.44226	4.48101
Zm00001eb008580	0.550946	0.419209	0.369559	0.341273	0.210441	0.316421	0.862792	0.513346	0.29605	1.15231	0.784643	1.01079	0.338915	0.360947	0.349391
Zm00001eb008590	1.56893	1.47728	1.72172	0.570213	0.63208	0.810302	1.5223	1.68863	3.63292	3.09445	2.02759	2.65048	4.10394	3.69329	3.7834
Zm00001eb008600	0	0	0	0	0	0	0	0	0	0	0	0	0	0.265516	0.02785
Zm00001eb008610	159.794	123.131	126.376	58.5914	44.9482	45.329	125.324	76.8506	124.687	125.093	125.628	123.575	63.2799	55.5479	53.4905
Zm00001eb008620	16.8796	10.8243	12.1723	7.29483	6.19323	6.57499	20.96	17.0515	21.1357	18.9851	15.2223	12.8758	13.4536	11.4638	11.1134
Zm00001eb008630	0.180487	0.230806	0.061921	0	0	0.074235	0.168741	0.10619	0.122365	0.283393	0.53629	0.540142	0.020462	0	0.050868
Zm00001eb008640	3.43918	2.59819	1.96115	2.2475	1.85908	1.81428	2.2489	1.13738	2.17171	3.20254	2.66207	3.20641	1.51008	1.84361	1.59147
Zm00001eb008650	8.96395	6.06047	4.97236	7.50057	4.51711	4.37376	7.23043	6.13456	6.76627	11.5996	12.2714	11.4978	4.65882	5.17001	3.81052
Zm00001eb008660	18.3441	13.7758	12.8713	16.99	10.4187	12.6946	23.1858	19.5622	27.654	29.3226	29.9843	30.6799	15.5571	11.768	12.7534
Zm00001eb008670	0	0	0	0	0	0	0	0	0	0	0	0	0	0	0
Zm00001eb008680	0.19909	0.066872	0.226105	0.075946	0.043748	0.180838	0.656083	0.36964	0.547816	0	0.082687	0	0.289943	0.25684	0.278174
Zm00001eb008690	8.43379	7.2043	7.70082	2.67517	2.33808	3.12492	16.537	8.92163	14.3454	14.9255	15.5295	14.2831	18.1451	12.424	14.9372
Zm00001eb008700	10.8063	8.35136	7.753	4.19043	3.06325	4.14284	25.1752	10.6631	19.3469	15.1456	17.5452	17.0525	10.6307	13.1801	11.3903
Zm00001eb008710	3.02417	2.13147	3.21642	0.428582	0.432229	0.539834	18.1957	11.0972	17.5641	1.3162	1.44617	1.12075	2.37491	2.10317	1.65616
Zm00001eb008720	10.0936	8.45825	7.79027	8.51701	7.08689	5.64902	10.1397	4.81392	8.60401	19.1485	11.0676	19.6958	6.71769	6.49487	4.05971
Zm00001eb008730	1.29469	1.42576	1.52646	0.604271	0.604608	0.763238	5.17509	1.58135	2.65547	2.25989	3.63564	2.93582	2.20962	2.01293	2.69007
Zm00001eb008740	0	0	0	0	0	0	0	0	0	0	0	0	0	0	0
Zm00001eb008750	0.081271	0.052026	0.089009	0.091214	0.057973	0.092656	0.090996	0.053183	0.060947	0.116138	0.2061	0.112842	0.218813	0.106159	0.17053
Zm00001eb008760	0	0	0	0.056858	0	0.060326	0	0	0	0	0.074885	0	0	0	0
Zm00001eb008770	0.022704	0.018226	0	0	0	0.029841	0	0	0	0	0	0	0	0	0
Zm00001eb008780	21.5959	18.1523	13.9737	6.1353	4.80591	4.76121	14.6377	8.30541	13.3527	22.0973	21.8288	19.8498	11.5954	10.8659	10.7386
Zm00001eb008790	3.55182	3.36298	2.66225	1.05644	0.980452	1.40795	0.921564	2.15211	2.18789	2.93764	2.44135	4.11619	4.28307	2.44177	2.22192
Zm00001eb008800	0.039787	0.124632	0.058367	0.074814	0.068918	0.126253	0.392033	0.111804	0.02924	0.189073	0.138806	0.208286	0.259629	0.291928	0.249031
Zm00001eb008810	38.4782	45.6808	39.4075	32.4199	27.403	38.4704	81.2487	55.4858	79.4743	282.673	204.561	283.193	77.9291	82.3975	81.542
Zm00001eb008820	1.44974	2.18345	1.40915	0.072118	0.242521	1.11633	0.581242	1.12144	0.96137	1.5397	0.745784	3.13043	1.96208	2.5876	2.32791
Zm00001eb008830	0.363443	0.880168	0.565959	0.042958	0.090871	0.092033	0.086792	0.142369	0.320352	0.063855	0.138784	0.11735	0.733582	0.689063	0.627398
Zm00001eb008840	1.02235	1.02857	1.47529	0.379841	0.947727	0.616311	0.069429	0.621281	0.100531	0.451168	0.343004	0.330848	0.432677	0.353143	0.670941
Zm00001eb008850	21.3839	20.1018	30.2248	3.47975	4.24433	4.11954	22.3617	8.58898	16.3239	23.2346	29.0156	25.2801	15.6645	12.0534	11.1767
Zm00001eb008860	0	0	0	0	0	0	0	0	0	0	0	0	0	0	0
Zm00001eb008870	0	0.089304	0	0	0	0	0	0	0	0	0	0.070031	0	0	0
Zm00001eb008880	13.84	17.5979	13.0927	3.46513	4.21064	4.98485	6.54939	5.1858	6.92164	15.6265	15.849	14.8826	5.75735	6.52736	7.31722
Zm00001eb008890	2.19663	1.56166	1.5771	0.78532	0.375613	0.53435	1.27594	0.989825	2.0791	4.6163	4.05009	3.07639	2.04026	1.77599	2.06521
Zm00001eb008900	3.55381	2.81108	2.6792	1.20628	0.973402	1.31704	1.76232	2.39714	0.934567	6.49922	6.61647	4.4412	1.70307	2.91597	2.81641
Zm00001eb008910	11.7045	11.5031	18.5686	4.82347	5.02205	5.10037	77.4725	25.6972	54.8577	18.2553	33.0867	23.1266	20.027	18.6512	18.191
Zm00001eb008920	7.25701	7.46171	3.78341	9.24231	9.20735	11.9796	46.6161	6.27515	11.4755	14.9674	16.1334	13.11	47.8264	17.9532	53.5276
Zm00001eb008930	0.239804	0.402114	0.182237	0.063572	0.040584	0.084492	0.108228	0.020183	0.108626	0.227374	0.041274	0.060143	0.099913	0.035129	0.216983
Zm00001eb008940	0.096203	0.121252	0	0.070649	0.044134	0.140444	0.766225	0.352037	0.120242	0.31584	0.153672	0.287968	0.302821	0.04141	0.130296
Zm00001eb008950	7.54685	4.8616	3.59117	3.42375	2.24487	2.35382	3.96679	2.01184	3.0197	6.75516	6.45848	7.19742	5.65627	5.65206	4.9017
Zm00001eb008960	2.30307	2.10457	1.4167	0.563186	0.238057	0.366077	1.29022	0.560365	0.853817	1.35838	1.25	1.51635	0	0	0
Zm00001eb008970	270.563	316.128	260.373	231.603	236.36	232.916	15.0782	206.748	38.9789	126.15	80.8919	111.809	148.622	189.908	188.974
Zm00001eb008980	0.74355	0.62393	0.567511	0.273063	0.30309	0.263589	0.299413	0.219033	0.473297	1.29049	1.77568	2.4901	0.805438	0.567205	0.613787
Zm00001eb008990	0	0	0	0.940323	1.36767	0.756416	0.285203	1.48839	0	0	0	0	0	0.208004	0.66328
Zm00001eb009000	0	0	0	0	0	0	0	0	0	0	0	0	0	0	0
Zm00001eb009010	48.9817	50.97	46.5678	27.412	28.3524	36.7928	12.0908	16.0506	12.4498	257.247	244.256	238.686	11.9554	9.99445	9.13307
Zm00001eb009020	0.087083	0.101496	0	0	0	0	0	0	0.081014	0.235741	0.818755	0.290051	0.23153	0.042868	0.034172
Zm00001eb009030	0	0	0	0	0	0	0	0	0	0	0	0	0	0	0
Zm00001eb009040	0	0	0	0	0.266794	0.085913	0.37523	0.191742	0.206256	0	0	0	0	0	0
Zm00001eb009050	0	0.140575	0.07556	0.202065	0.208263	0.171114	0.207676	0.175676	0.213006	0	0	0	0	0	0
Zm00001eb009060	3.46469	3.06739	2.52468	1.45936	0.929639	1.02215	3.40718	1.94388	3.70594	5.83326	6.18166	5.59765	3.63704	3.24881	2.96694
Zm00001eb009070	8.76054	10.8361	21.3274	6.2163	10.2302	8.93574	28.4233	14.7956	20.7275	25.575	27.7482	24.5535	11.9556	6.68431	9.53735
Zm00001eb009080	2.38634	2.72034	2.85521	0.9177	1.33326	1.15215	3.95353	2.00417	2.49757	4.93889	6.2116	5.9715	5.186	4.92828	5.35612
Zm00001eb009090	14.9253	18.1524	25.5715	18.1178	20.6517	27.8355	14.8486	8.21138	12.306	16.668	30.8971	26.048	33.3978	33.8155	33.5587
Zm00001eb009100	21.0824	14.6715	12.7752	11.6349	7.98672	8.21481	15.2778	8.97144	12.8236	17.3855	15.4765	17.7308	11.4292	10.3417	10.0415
Zm00001eb009110	4.61877	3.95143	3.25817	1.89728	1.31651	1.29438	4.00215	2.8026	4.41327	7.52199	6.61783	7.25122	3.30704	2.83747	2.72616
Zm00001eb009120	0.140289	0.122113	0.080776	0.068647	0.031998	0.051139	0.093869	0.056332	0.126047	0.203661	0.341255	0.739025	0.096943	0.154826	0.079724
Zm00001eb009130	1.9727	2.09318	2.51251	0.441193	0.43333	0.596501	1.251	0.852973	1.6769	4.23577	3.80093	3.50482	1.7706	0.775882	1.15588
Zm00001eb009140	4.40505	3.03555	3.22093	1.35489	0.783079	1.01895	13.6305	7.48398	11.4582	10.038	9.74118	11.0987	4.52708	4.26417	4.30133
Zm00001eb009150	0.018969	0.097558	0.048147	0.199997	0.11192	0.102995	0.200003	0.344268	0.332973	0.221691	0.139367	0.338395	0.080775	0.032774	0.185833
Zm00001eb009160	4.82814	5.34062	4.64189	4.94026	4.80389	5.77423	27.6722	14.1406	28.6115	14.5874	15.0562	13.5267	10.3024	14.0362	12.5428
Zm00001eb009170	11.5045	9.1891	7.02367	7.63733	5.32737	6.68732	13.9167	8.18707	11.1309	15.5681	15.0961	16.4223	12.5591	10.4828	11.1374
Zm00001eb009180	0.043007	0.034739	0.03675	0.082869	0.02822	0.023596	0.018298	0	0.054636	0.009383	0.035438	0	0.009307	0	0.025984
Zm00001eb009190	0.014366	0	0.01842	0.313212	0.13906	0.042023	0	0.102757	0	0	0	0	0	0	0.034715
Zm00001eb009200	0	0	0	0	0	0	0	0	0	0	0	0	0	0	0
Zm00001eb009210	0	0	0	0	0	0	0	0	0	0	0	0	0	0	0
Zm00001eb009220	0.009423	0	0	0.010582	0	0	0	0.003418	0	0.017681	0	0	0	0	0
Zm00001eb009230	2.6002	1.85817	3.57876	0.019333	0	0.034594	0.056952	0.168772	0.096786	0.188391	0.152486	0.230864	0.398205	0.739723	0.519452
Zm00001eb009240	8.87543	9.23707	12.1232	4.17711	4.97056	3.94892	19.048	9.98774	14.1852	13.5583	22.2728	17.4789	8.91164	6.85196	4.16725
Zm00001eb009250	5.99091	9.34536	10.5608	2.44068	3.29835	5.5203	12.29	7.77641	10.2188	10.6427	11.6581	10.1008	3.30186	3.47074	3.49501
Zm00001eb009260	0.321157	0.257593	0.380279	0.798153	0.585449	0.942065	1.48345	0.769235	1.87385	1.55868	1.45514	1.90876	0.862778	0.826619	0.921521
Zm00001eb009270	0.1865	0.068424	0.069631	0.316109	0.109672	0.399911	0.304416	0.138357	0.220748	0.666857	0.740083	0.815236	0.491572	0.805972	0.722715
Zm00001eb009280	0.052455	0	0.07117	0	0	0	0	0	0	0	0.051983	0	0	0	0
Zm00001eb009290	1.16849	1.3036	1.10639	0.290212	0.394246	0.2877	0.608622	0.498634	0.650703	2.00256	1.37448	1.87662	1.08805	1.0879	1.20402
Zm00001eb009300	0.027051	0.135194	0.084021	0.063061	0.081461	0.043896	0.932392	0.528016	0.508671	0.162824	0.15046	0.169178	0.101477	0.126165	0.104181
Zm00001eb009310	12.5937	13.1063	7.71305	4.65464	3.74933	3.70602	12.8262	8.99637	17.1607	12.323	13.0012	13.9001	10.7854	10.7995	9.20614
Zm00001eb009320	0.722347	1.12164	0.871785	0.517992	0.398182	0.582273	4.69973	2.68108	3.52543	2.10787	2.78625	2.62189	1.37784	1.94186	1.72423
Zm00001eb009330	0	0	0	0	0	0	0	0	0	0	0	0	0	0	0
Zm00001eb009340	0.783659	0.716807	0.864264	0.386427	0.476828	0.571042	6.44938	1.93845	3.8906	0.880374	1.02096	0.988809	0.121739	0.065454	0.068828
Zm00001eb009350	0	0	0	0	0	0	0	0	0	0.998896	1.15841	1.12193	0.138128	0.052583	0.078094
Zm00001eb009360	0.089619	0.21439	0.124648	0.080189	0.038218	0.053913	0.074277	0.08432	0	0.397308	0.331804	0.465536	0.368675	0.389087	0.228565
Zm00001eb009370	7.17323	4.84246	4.91029	5.29807	4.54462	4.33021	6.02872	3.74166	5.28274	10.6405	10.8364	10.499	6.12563	6.33115	5.62612
Zm00001eb009380	0.511917	0.50727	0.360846	0.012265	0.017078	0	0.017341	0	0	0	0.059455	0.118828	0.019605	0	0.056598
Zm00001eb009390	0.080667	0	0.11621	0	0	0	0	0	0	0	0	0	0	0	0
Zm00001eb009400	3.2403	3.53798	4.40586	1.39897	3.0345	4.50719	0.133571	0.081793	0.042837	4.31713	4.27493	4.5287	0.516413	0.51518	0.718954
Zm00001eb009410	0.890679	1.27799	0.92607	0.149194	0.210609	0.635843	0.298486	0.027192	0.44578	0	0	0	0.163425	0.164153	0.451132
Zm00001eb009420	0	0	0	0	0	0	0	0	0	0	0	0	0	0	0
Zm00001eb009430	180.778	134.445	142.244	497.779	345.281	318.931	76.8657	262.882	132.465	85.4094	64.6054	73.0246	206.862	225.457	198.399
Zm00001eb009440	2.92299	3.39526	3.66967	0	0	0	0	0	0	0	0	0	0.652139	1.47878	1.04591
Zm00001eb009450	0.921682	1.03483	0.964983	0.173611	0.126733	0.107335	0	0.072866	0	0.220631	0.026984	0	0.032139	0	0.064361
Zm00001eb009460	1.35981	1.68893	1.29168	0.296441	0.319251	0.364837	0.421567	0.26743	0.44838	0.628499	0.865804	0.260232	1.15688	1.16481	1.05008
Zm00001eb009470	0	0	0	0	0	0	0	0	0	0	0	0	0	0	0
Zm00001eb009480	15.8007	13.3493	12.0247	7.64355	5.74991	6.44628	19.1274	10.1962	17.5095	25.7055	25.9956	28.6852	14.0399	12.0774	12.9156
Zm00001eb009490	2.05991	2.29935	3.41941	1.82169	1.82222	1.64667	2.60477	2.60241	3.86279	3.45525	1.92359	2.48043	3.81012	3.7849	3.05016
Zm00001eb009500	23.6308	23.4995	28.9959	16.3029	15.2943	17.721	44.2694	23.0621	42.2582	38.9243	52.6274	42.0779	23.4687	21.5593	20.8293
Zm00001eb009510	36.4466	28.9648	23.9367	109.761	77.945	83.5545	10.1447	22.4432	19.9327	34.1804	27.8793	36.1254	29.5264	31.5132	31.3087
Zm00001eb009520	0.030756	0.008538	0.04535	0.038831	0	0.00883	0.227052	1.10831	0.294636	0.425383	0.396472	0.221043	0.036451	0.005755	0.014304
Zm00001eb009530	0	0	0.006742	0	0	0	0	0	0	0	0	0	0.068354	0	0
Zm00001eb009540	60.9253	85.949	74.5678	21.0352	30.2373	36.49	64.1017	52.6375	57.4501	94.4716	108.553	112.85	27.1311	31.611	33.9797
Zm00001eb009550	8.1654	9.8645	8.03464	0.862092	0.815137	1.08339	11.0079	7.0507	10.1579	4.65058	5.67422	5.31687	3.90386	3.8655	3.66641
Zm00001eb009560	0.009096	0.06101	0.016648	0	0	0.014533	0	0	0	0	0	0	0	0	0
Zm00001eb009570	4.35362	4.99613	5.46727	4.70433	5.06006	5.9804	4.87961	4.24269	6.07901	51.9145	43.2444	56.4106	3.42663	4.19979	4.4567
Zm00001eb009580	15.1724	15.4782	22.3463	9.05072	11.018	9.95447	34.0777	16.7349	30.3979	23.5001	25.5452	21.1651	20.6136	14.1618	14.3349
Zm00001eb009590	0.146895	0.091712	0.103167	0.03407	0	0	0.0081	0.011656	0	0.103505	0.258119	0.101436	0.006146	0.213015	0
Zm00001eb009600	1.89092	2.83166	2.43791	0.640889	0.420588	0.837873	1.63237	0.931636	2.80309	0.933832	1.8599	1.15747	1.81407	2.02541	2.21304
Zm00001eb009610	0	0.008943	0.014895	0	0	0	0	0	0	0.086618	0	0.15584	0	0	0
Zm00001eb009620	16.077	7.3719	7.85293	11.5886	6.82175	3.6339	12.2588	6.56185	25.522	15.2513	24.9118	27.2227	25.0023	22.0624	9.44959
Zm00001eb009630	0	0	0	0	0	0	0	0	0	0	0	0	0	0	0
Zm00001eb009640	0.611123	0.581392	0.636633	0.260881	0.271046	0.448222	0.882078	0.282979	0.630958	1.61166	2.12762	1.63843	0.991661	1.62735	1.46652
Zm00001eb009650	0	0	0	0	0	0	0	0	0	0	0	0	0	0	0
Zm00001eb009660	0.517466	0.66798	0.734016	0.186429	0.253322	0.171632	0.366221	0.200915	0.222844	1.40964	1.05641	1.71552	1.26271	0.885854	0.872941
Zm00001eb009670	0.203615	0.063444	0.146279	0	0	0	0	0	0	0	0.011209	0	0	0	0
Zm00001eb009680	44.7666	29.0441	42.5643	24.7358	22.417	14.3816	9.55019	12.2702	11.9099	19.9777	17.7528	16.8111	28.335	30.6201	21.3693
Zm00001eb009690	0	0	0	0.021823	0	0.24308	0.201582	0.122787	0.094238	0	0	0	0.689914	1.12828	0.511038
Zm00001eb009700	0	0	0.012265	0	0	0.057629	0	0	0	0	0	0.017834	0.067971	0.075118	0
Zm00001eb009710	0.044367	0	0.04654	0	0	0	0	0	0	0	0	0	0	0	0
Zm00001eb009720	0.104626	0.104256	0	0.065769	0	0.025763	0.158047	0.062197	0.039033	0	0	0	0.086117	0.281068	0.195653
Zm00001eb009730	17.438	21.1868	13.1439	21.3672	24.8993	30.1819	5.06021	12.6582	6.26453	36.2494	21.4422	25.6064	17.7095	17.1015	18.9684
Zm00001eb009740	0	0	0	0	0	0	0	0	0	0.062693	0	0	0	0	0
Zm00001eb009750	0	0	0	0	0	0	0	0	0	0	0	0	0	0	0
Zm00001eb009760	0.026575	0.022216	0.072032	0.025259	0	0.053387	0	0	0	0.087935	0	0.123431	0	0	0
Zm00001eb009770	7.1691	7.10789	10.6551	6.7795	6.3496	7.23986	12.7364	7.97601	13.0223	8.46726	7.73571	8.81677	7.73462	6.30194	6.55528
Zm00001eb009780	1.97453	2.68428	2.18773	0.243826	0.159386	0.219897	1.65442	1.06854	1.23368	0.714401	0.968012	0.732949	2.97444	3.62874	4.29489
Zm00001eb009790	0	0	0.001807	0.083286	0	0	0	0.244734	0	0	0	0	0	0	0
Zm00001eb009800	0.084457	0.01358	0.022873	0.089636	0.497964	0.020938	1.00531	0.028545	0.333792	0.846774	1.06172	1.19087	0.321885	0.296544	0.238956
Zm00001eb009810	26.1367	17.8143	15.8211	7.19797	4.71236	6.5051	21.346	11.6316	18.5867	24.6999	25.0116	21.5855	14.9384	12.9189	12.3652
Zm00001eb009820	0.105806	0.059077	0.082922	0	0	0	0	0	0	0	0	0	0.33715	0.191949	0.765167
Zm00001eb009830	0	0	0	0	0	0	0	0	0	0	0	0	0.34383	0	0
Zm00001eb009840	0	0	0	8.46866	6.23461	6.16803	1.21456	4.70147	3.95315	0	0	0	0	0	0
Zm00001eb009850	118.049	149.337	123.632	429.594	489.976	492.942	38.5615	323.637	92.6364	45.8849	17.8161	29.9429	248.475	319.473	310.537
Zm00001eb009860	0.630665	0.142643	0.221496	2.78259	0.377615	0.320201	0	0	0.057395	0.116472	0.103579	0	0.123882	0	0.015168
Zm00001eb009870	2.95189	3.0191	3.94979	1.54391	1.8067	2.15126	12.9355	5.22436	8.37389	8.4541	9.55381	8.99372	7.09588	5.39814	6.50473
Zm00001eb009880	15.8451	11.1039	9.7292	7.10918	4.97588	5.43704	14.87	10.5506	13.8296	24.6836	25.1104	23.8997	11.4506	11.2105	10.6733
Zm00001eb009890	34.356	32.8253	35.1228	9.81595	10.2253	8.47703	3.54998	6.92319	2.84205	9.19873	11.3096	9.67301	20.6005	19.8383	18.9035
Zm00001eb009900	40.2773	48.6389	62.6502	11.6007	17.4244	18.8516	66.3909	33.3635	61.9343	85.6782	91.7928	80.5459	81.5843	64.0112	67.9555
Zm00001eb009910	0.141883	0.131451	0.221977	0	0.125527	0.026464	0.054113	0.087403	0.079375	0.343984	0.122998	0.584517	0.061588	0.198973	0.224156
Zm00001eb009920	49.2509	60.4238	79.2786	9.49451	17.8569	16.4624	79.2893	40.378	68.244	40.1633	45.2589	38.9711	28.7435	18.8542	21.6646
Zm00001eb009930	0	0	0	0	0.032531	0.040582	0.142829	0.030375	0	0.336519	0.273091	0.481956	0	0.076566	0.182269
Zm00001eb009940	0	0	0.058549	0.018005	0	0.037851	0.076372	0	0.038123	0.029559	0.116795	0	0	0	0.049389
Zm00001eb009950	0	0.055558	0	0.042859	0.036066	0	0.29424	0.130575	0.186138	0.285056	0.029196	0.193285	0.031561	0	0
Zm00001eb009960	9.34414	7.97698	8.44625	3.76906	3.56096	4.43777	10.6018	6.438	10.569	10.7618	11.8201	11.9496	7.90743	5.96696	6.81648
Zm00001eb009970	0	0	0	0	0	0	0	0	0	0	0	0	0	0	0
Zm00001eb009980	6.68486	5.46325	6.26762	1.79258	1.81999	1.7315	10.8116	5.48631	11.1135	2.55739	2.73342	2.89087	2.27549	1.93081	1.92447
Zm00001eb009990	4.57986	5.20949	5.82393	0.53783	0.868297	0.533502	0.348436	0.859647	0.585762	2.78921	1.58636	2.04292	7.22551	7.10625	5.79668
Zm00001eb010000	0.038394	0	0	0.108745	0.030035	0.056689	0.076876	0.018621	0.036672	0	0.11767	0	0.057942	0.032447	0.113892
Zm00001eb010010	0.088669	0	0.163822	0.14464	0.179846	0.2375	0.205021	0.02789	0.192841	0.063633	0.059334	0.142672	0.058826	0.172063	0.048476
Zm00001eb010020	1.96583	1.40182	1.53939	0.627421	0.353561	0.733904	2.46105	1.48289	2.11107	2.22645	2.62909	2.69817	1.30469	1.09473	1.31715
Zm00001eb010030	65.5371	49.2887	41.9405	28.8978	21.8095	23.4117	54.7199	30.7095	54.6174	77.1343	72.7994	67.0175	42.1257	34.6784	35.0468
Zm00001eb010040	26.4637	35.2827	33.9758	10.1809	12.3389	16.7042	74.4897	35.4619	56.4603	46.5275	52.5459	53.1167	33.5309	44.0105	46.178
Zm00001eb010050	1.04036	0.959545	0.959982	0.198438	0.280983	0.382714	0.719864	0.715741	1.16643	1.60942	2.17636	1.67435	2.26138	2.70401	2.46493
Zm00001eb010060	3.87098	3.9217	4.76611	2.50173	3.13701	4.06546	1.00756	0.633628	0.96418	5.15791	6.73107	4.75442	1.54054	1.16757	1.56984
Zm00001eb010070	1.32841	0.823168	0.699864	0.574887	0.485457	0.580781	0.589499	0.352925	0.321053	0.991475	1.14807	1.19399	1.18059	1.15839	0.910488
Zm00001eb010080	0.002194	0.001457	0	0	0	0	0	0	0	0.035815	0	0.079356	0	0	0
Zm00001eb010090	0	0	0.032692	0.069063	0.028217	0.169539	0.610723	0.042401	0.130231	0	0.10082	0.543175	0.424155	0.286339	0.044436
Zm00001eb010100	3.97448	2.56793	4.10345	0.49142	0.301705	0.395161	0.056381	0.052746	0.085216	2.53234	2.71791	2.32205	0.880668	0.816416	0.649724
Zm00001eb010110	0.282559	0.136434	0.278587	0.136025	0.064037	0.181323	0.354915	0.294371	0.26804	1.74887	2.4123	1.71433	0.298908	0.386818	0.514876
Zm00001eb010120	0	0	0	0	0	0	0	0	0	0.032395	0.010114	0.046994	0.003384	0	0.005233
Zm00001eb010130	1.13749	1.06284	1.60494	21.2195	24.2909	26.5661	24.6718	13.9011	17.7218	7.27182	10.0837	7.91439	1.28455	0.98962	1.15301
Zm00001eb010140	26.0455	24.3755	21.579	4.63286	4.58774	4.60376	27.198	14.9308	27.4125	15.5362	15.5074	13.633	15.4771	15.6878	12.7637
Zm00001eb010150	25.1204	20.5076	16.7029	8.00812	6.00137	5.97867	7.55901	6.12413	8.76369	16.826	16.342	17.3959	13.1561	13.1423	12.6435
Zm00001eb010160	9.26141	8.50842	6.73722	2.57092	1.8377	2.3215	14.8129	8.22272	13.7337	10.9927	10.7158	10.8771	6.80052	6.3041	6.3482
Zm00001eb010170	0	0	0.007192	0	0	0	0	0	0	1.01985	0.259299	0	0	0.232196	0.426615
Zm00001eb010180	0.574195	0.640835	0.807597	0.087888	0.224444	0.267425	0.593759	0.229243	0.60752	1.48456	2.02634	2.10776	0.540152	0.158509	0.227952
Zm00001eb010190	19.5286	13.6419	18.9208	8.25789	6.31065	5.67889	10.4882	8.12007	10.9214	12.4835	12.5217	13.7262	7.09096	6.53261	6.75732
Zm00001eb010200	10.9742	8.97635	10.7391	3.01327	2.71528	3.48527	13.9243	5.9048	10.0945	14.0259	16.7503	15.4375	8.99477	8.41634	8.68197
Zm00001eb010210	1.99571	2.31082	1.68569	1.31935	1.48943	2.26494	5.13812	2.62402	5.28694	0.911061	1.25144	1.10384	5.70309	5.44456	5.65461
Zm00001eb010220	0.549466	0.383945	0.677669	0.822819	1.23767	0.871933	0.132369	0.818261	0.215718	0.560867	0.366765	0.224081	0.495846	0.476713	0.66339
Zm00001eb010230	54.5131	56.7599	71.2225	20.1055	23.1765	24.8778	57.6193	31.4116	55.8256	57.5374	62.658	58.5542	46.1013	38.5918	37.6463
Zm00001eb010240	4.98616	5.76906	11.1807	1.93888	3.37077	4.05814	22.0361	8.37256	17.0646	11.1297	13.6862	10.6776	12.8595	11.0462	11.2335
Zm00001eb010250	0	0	0	0	0	0	0	0	0	0	0	0	0	0	0
Zm00001eb010260	0	0	0.004919	0	0	0.332549	0.118254	0	0	0.288329	0	1.18924	0	0	0
Zm00001eb010270	0.00921	0.046593	0.059356	0	0	0	0	0	0	0	0	0	0	0	0
Zm00001eb010280	12.1098	8.57722	8.35592	4.20179	2.68897	3.30539	8.32363	5.24681	7.24802	12.2936	11.8022	12.6915	7.12503	6.28672	6.1177
Zm00001eb010290	1.88508	0	1.84017	0	0	0	0	0	0	0	0	0	0	0	0
Zm00001eb010300	39.2072	45.7909	67.156	11.695	17.2826	16.6782	37.6266	24.1299	36.803	78.2911	74.3623	74.6632	55.9576	45.3672	47.0242
Zm00001eb010310	11.19	9.91465	8.37334	6.58331	4.43546	3.74264	12.7112	8.72441	13.5939	17.6197	14.2643	17.1986	11.5789	9.26015	9.40099
Zm00001eb010320	1.89899	2.2528	1.97828	1.25126	1.47474	1.86825	8.65411	4.77264	6.86639	8.5232	7.74945	7.79625	4.97121	6.08525	6.00464
Zm00001eb010330	0.440245	0.296322	0.350732	0.228894	0.157498	0.250764	0.427081	0.219539	0.346659	0.358111	0.441149	0.514043	0.408735	0.331439	0.372123
Zm00001eb010340	25.6601	25.5056	25.3899	15.4115	11.9749	15.4144	57.8991	25.6523	52.0825	89.2489	123.757	105.523	44.4904	46.7407	42.4711
Zm00001eb010350	0	0	0	0	0	0	0	0	0	0	0	0	0	0	0
Zm00001eb010360	1.89207	2.73777	1.58778	0.657595	0.575542	1.08821	2.74095	1.44762	2.91916	7.30358	8.8283	6.66996	1.23026	1.42165	1.37773
Zm00001eb010370	40.0785	50.0495	68.3932	19.9337	26.5781	32.7181	142.131	73.0995	123.618	94.7729	106.965	102.051	71.9148	58.3064	70.8971
Zm00001eb010380	0.35767	0.073562	0	0.10667	0	0	0.104186	0.113101	0	1.47561	1.16063	0.982751	0	0	0
Zm00001eb010390	0	0.307315	0	0	0	0.083247	0	0	0	2.53331	2.56761	2.02687	0.137166	0.07246	0.037518
Zm00001eb010400	50.5081	39.5426	38.492	26.56	22.1451	22.484	68.2547	35.2679	56.9715	61.6537	65.9481	63.6608	36.5716	32.2714	34.0838
Zm00001eb010410	9.90074	8.72174	8.109	3.98039	3.23806	4.92735	16.2738	5.63846	9.89314	16.1326	17.2321	15.827	11.4571	12.0233	13.6392
Zm00001eb010420	2.82927	3.41321	2.39261	0.307022	0.394245	0.385604	4.86583	1.65598	2.98053	7.70032	6.42322	5.69999	0.709089	0.638029	1.00936
Zm00001eb010430	2.07127	3.86395	1.70897	2.17937	3.70244	6.43399	1.26977	2.53235	1.12048	2.46071	1.70299	2.3771	3.22923	3.74852	3.8117
Zm00001eb010440	1.06213	0.847694	0.790407	1.83969	1.11944	1.98655	0.713628	0.582325	0.331759	1.29936	0.846406	0.937485	1.18831	1.08421	1.43687
Zm00001eb010450	1.32421	2.08646	1.25347	1.07651	1.01259	1.75374	8.375	5.14601	5.04073	15.69	11.7229	12.5012	13.1043	15.9578	14.6017
Zm00001eb010460	1.49636	1.69319	1.08742	0.149184	0.118221	0.148749	0.412712	0.129697	0.342852	0.127757	0.178258	0.119179	0.464123	0.421363	0.537904
Zm00001eb010470	0.038813	0.141716	0.038661	0.077127	0	0.081892	0	0.157194	0	0	0	0	0	0	0
Zm00001eb010480	0.863408	1.03575	1.30714	0.959876	1.16713	1.13923	4.50373	2.35005	4.41553	0.834021	1.17479	1.22822	1.60743	1.77002	1.39165
Zm00001eb010490	0.126536	0.096175	0.053004	0.587896	0.450322	0.509021	0	0	0	0.405716	0.267112	0.380295	1.56474	0.864129	1.26456
Zm00001eb010500	13.5536	15.7758	6.53325	10.5317	9.45189	13.1125	48.8236	33.0019	45.8715	18.8729	16.6223	16.6865	35.0543	2.49063	37.3953
Zm00001eb010510	0	0	0	0	0	0	0	0	0	0	0	0	0	0	0
Zm00001eb010520	0	0	0	0	0	0	0	0	0	0	0	0	0	0	0
Zm00001eb010530	16.3995	24.5047	28.3503	12.4504	21.7962	22.36	59.8492	32.7684	38.4213	153.649	167.858	156.41	21.93	23.2875	24.3852
Zm00001eb010540	0.367193	0.244784	0.206766	0.075811	0.061183	0	0.965392	0.202097	0.676936	0.136061	0.394158	0.351783	0.315383	0.315973	0.424414
Zm00001eb010550	0.01606	0.079951	0.134553	0.015163	0.129981	0.042219	0	0	0.032871	0.097304	0.120674	0.029638	0.048637	0.067324	0
Zm00001eb010560	8.82597	7.79645	6.03161	3.14324	2.9796	2.86044	15.962	9.82991	12.3405	10.6991	10.8368	9.82517	11.74	11.5931	10.1987
Zm00001eb010570	0.613474	0.702896	0.533124	0.066625	0.179189	0.246829	0.133782	0.219811	0.288871	1.00639	0.964595	0.689781	0.335659	0.443742	0.509973
Zm00001eb010580	0	0	0	0	0	0	0	0	0	0	0	0	0	0	0
Zm00001eb010590	5.16573	4.50711	5.891	2.49922	2.32709	2.63811	17.4893	4.76462	11.5879	6.55563	10.6348	9.75919	10.0375	7.5329	8.13701
Zm00001eb010600	1.18633	1.19246	0.574342	0.167641	0.053464	0.215899	0.776589	0.496061	0.807387	1.89411	1.87489	2.20731	0.859807	0.794677	1.00051
Zm00001eb010610	6.17303	10.0985	8.55955	1.1879	1.69453	1.54614	8.85509	5.20872	5.82616	4.82302	5.7574	5.68328	5.60969	5.56663	6.55624
Zm00001eb010620	12.8528	9.22285	8.11774	5.17392	3.57825	4.75091	21.5475	12.2068	19.3375	26.3334	25.0775	29.1221	12.2722	10.7717	9.68849
Zm00001eb010630	0	0	0	0	0	0	0	0	0	0	0	0	0	0	0
Zm00001eb010640	0.552031	0.794535	0.522523	0.131789	0.085574	0.228997	0.636992	0.29902	0.31809	1.32242	1.60374	1.89835	1.72464	1.52903	2.00742
Zm00001eb010650	4.33231	3.52816	3.17484	0.709928	1.02512	0.748435	0.935041	1.20965	1.04238	1.84312	1.53508	1.68047	1.23865	1.07314	0.882502
Zm00001eb010660	0.616913	0.944391	0.573736	0.252913	0.477896	0.676518	2.5269	1.08293	2.22937	0.579009	1.20332	0.958583	1.00962	1.79591	1.14922
Zm00001eb010670	0	0	0	0	0	0	0	0	0	0	0	0	0	0	0
Zm00001eb010680	6.5833	5.77502	9.77045	4.95917	4.3376	4.87186	38.1841	13.0985	21.6796	7.58776	11.7016	8.45556	7.14441	5.64521	5.57782
Zm00001eb010690	6.51742	4.99468	6.31178	2.37989	2.29727	2.19202	10.1249	2.63634	6.38053	10.0364	11.9087	10.6226	7.51422	6.55178	6.17556
Zm00001eb010700	17.4021	16.2756	23.0932	3.18703	3.98652	4.73308	13.1235	7.32085	16.5855	30.9704	26.5531	26.8313	19.7092	13.4976	13.6228
Zm00001eb010710	7.83049	7.10154	6.85109	4.65016	4.44363	3.38446	0.77837	2.38195	1.49654	4.44858	4.16753	3.7056	3.98698	3.96277	3.53606
Zm00001eb010720	0.02759	0.016444	0.01764	0.01579	0	0	0.014437	0.080705	0.033698	0.065033	0.102993	0.070147	0.4796	0.745386	0.444582
Zm00001eb010730	101.144	112.561	134.857	17.5145	18.0084	23.8133	132.705	63.9556	85.8226	70.4123	60.1865	80.617	193.43	136.28	216.319
Zm00001eb010740	253.045	139.487	162.618	692.954	382.934	373.13	50.8171	274.754	119.327	109.345	33.8183	52.0184	200.221	218.419	187.834
Zm00001eb010750	0.376775	0.258882	0.112771	0.245523	0	0.05652	0.121636	0	0	0	0	0	0.262255	0	0.076268
Zm00001eb010760	7.90801	7.2896	8.5351	0	0	0	0	0.135889	0	0	0	0	0	0	0
Zm00001eb010770	3.24036	6.40903	5.52907	39.7975	43.0839	11.4721	29.6799	28.9926	28.6612	4.02553	9.83409	16.3951	3.16969	9.35243	9.79973
Zm00001eb010780	1.01995	1.3283	0.500944	2.6692	1.88007	2.50367	1.51448	1.73474	1.62753	0	0	0	1.37829	1.70968	1.37228
Zm00001eb010790	82.3767	53.5877	46.1621	50.8518	32.4698	37.7053	106.932	60.3474	96.4151	91.0337	108.487	102.138	50.6852	50.4298	44.0287
Zm00001eb010800	48.7937	45.9089	36.9107	31.9474	30.2723	24.9973	1.3909	16.9893	5.03111	18.2147	12.7771	14.7633	15.7052	15.9981	15.9379
Zm00001eb010810	15.8804	12.2044	8.89203	3.86481	2.47489	2.65285	7.19788	4.28782	7.26576	10.9835	10.9665	11.2956	6.8236	8.09313	6.90124
Zm00001eb010820	2.25664	2.53308	2.14773	0.652169	0.570725	0.718572	2.20742	1.18606	1.85034	2.8289	3.20512	3.3606	1.73264	1.64265	1.63076
Zm00001eb010830	1.50465	2.13225	1.65136	0.83071	0.889067	0.994741	1.02743	0.559529	1.00682	0.825504	1.63776	1.07573	2.41791	2.98969	2.88212
Zm00001eb010840	0	0	0	0	0	0	0	0	0	0	0	0	0	0	0
Zm00001eb010850	0	0	0	0	0	0	0	0	0	0	0	0	0.068797	0.101104	0.295396
Zm00001eb010860	11.0491	7.77101	6.13731	0.879466	0.51262	0.576156	2.84627	1.48062	2.69532	5.35405	7.07038	5.19573	6.9535	5.91874	5.64596
Zm00001eb010870	0	0	0.00732	0.107297	0	0.07935	0.095693	0.056318	0.234566	0.105559	0.085393	0	0.043565	0.040924	0
Zm00001eb010880	0	0	0.00762	0.111709	0	0.082613	0.099628	0.058634	0.244212	0.1099	0.088904	0	0.045356	0.042607	0
Zm00001eb010890	0	0	0	0	0	0	0	0	0	0	0	0	0	0	0
Zm00001eb010900	16.5377	11.8634	12.7597	3.58536	2.83054	3.29982	15.4708	7.88541	13.6108	20.1875	16.7223	12.2167	8.13223	8.32047	7.24858
Zm00001eb010910	2.19697	2.94631	1.5538	0.39571	0.358961	0.561397	1.29094	0.763071	1.29582	1.5123	1.13399	0.699384	2.32735	2.60264	2.72148
Zm00001eb010920	0	0	0	0	0	0	0	0	0	0	0	0	0	0	0
Zm00001eb010930	0	0	0	0	0	0	0	0	0	0	0	0	0	0	0
Zm00001eb010940	0	0.147186	0.0336	0	0	0	0	0	0	0	0	0	0	0	0
Zm00001eb010950	27.4638	33.5317	46.736	11.246	14.8255	18.588	70.1882	38.346	76.811	41.0253	49.6348	40.185	45.3494	36.3965	43.6945
Zm00001eb010960	1.30072	1.98531	1.26713	0.542794	0.371269	0.692072	2.08457	1.43716	1.56618	3.85049	3.70372	3.60327	1.34855	1.69688	1.2111
Zm00001eb010970	0	0	0	0	0	0	0	0	0	0	0	0	0	0	0
Zm00001eb010980	7.25464	5.50329	6.50975	1.54064	1.57687	1.564	8.61986	3.37568	7.39737	9.91906	8.95447	7.77481	5.08612	4.10018	4.09626
Zm00001eb010990	3.0642	3.82287	1.70071	0.628494	0.533856	0.432296	4.15104	2.53213	4.38907	8.06043	8.06306	5.15494	4.35482	7.31531	5.75136
Zm00001eb011000	2.73237	3.69379	2.43184	0.598842	0.55861	0.903248	2.93848	1.20037	2.53972	16.5968	16.3127	19.2521	2.53505	2.69617	3.04765
Zm00001eb011010	30.5571	18.8357	18.5704	9.58745	7.26865	6.83697	25.2751	15.4794	19.9983	15.0221	14.408	14.1839	15.1257	15.6129	12.8885
Zm00001eb011020	42.5893	33.9459	35.8152	11.2667	11.2529	12.8117	59.3562	30.0483	52.2327	51.9328	63.3577	54.7427	36.2339	29.6461	29.6911
Zm00001eb011030	7.72401	5.27409	7.97474	1.68923	1.54533	1.1687	0.477469	1.69586	0.368567	0.18716	0.232844	0.2808	0.724274	0.36413	0.822628
Zm00001eb011040	17.6791	14.6576	12.9798	14.2744	13.7371	13.1744	15.6083	11.6599	19.2656	3.1066	1.9005	3.31017	18.4669	17.5397	17.7166
Zm00001eb011050	5.02887	4.54626	4.52619	3.69376	3.0441	3.13555	26.4202	14.1044	26.3574	16.948	16.2921	14.2737	10.7461	12.1327	9.91646
Zm00001eb011060	0.879106	0.492489	0.876203	0.531039	0.527841	0.458895	0.584039	0.265649	0.330757	5.29389	4.6884	4.53242	1.17484	1.01229	0.741208
Zm00001eb011070	6.10562	3.19266	2.72912	1.64405	1.24622	1.89461	2.67115	1.38877	1.8403	2.65789	2.62481	3.22238	1.48666	1.66359	1.67237
Zm00001eb011080	36.8607	44.0691	62.6377	19.8311	11.8848	20.9056	74.0726	45.7967	69.4724	13.3204	30.7175	34.6399	38.2322	44.685	33.8097
Zm00001eb011090	0.073621	0	0	0.15862	0	0.139269	0	0	0	0	0	0	0	0	0
Zm00001eb011100	0.052281	0.03256	0.068371	0.292538	0.444773	0.288844	0.628563	0.356119	1.1134	0.228976	0.218315	0.167557	0.354254	0.612711	0.448584
Zm00001eb011110	0	0.045214	0.037825	0.406229	0	0	0	0	0	0.317964	0.302233	0.232676	0	0	0
Zm00001eb011120	0	0.058001	0.048359	0	0	0.061817	0.329721	0.486363	0.166471	0.039028	0.205507	0.172727	0.106825	0.078184	0.141083
Zm00001eb011130	0	0	0	0	0	0	0.214309	0.288507	0	0.069361	0	0	0	0	0
Zm00001eb011140	1.63191	2.58468	2.31651	0.271323	0.49068	0.804039	3.73765	2.40767	5.20604	1.09037	1.38811	1.87251	6.0578	5.29279	6.54534
Zm00001eb011150	10.9914	9.39604	10.2951	7.87125	5.85688	7.5744	21.2039	15.8002	19.1326	15.3383	15.4175	15.0262	12.0146	12.0213	11.257
Zm00001eb011160	8.99704	7.12498	6.58374	3.91513	2.80157	2.82481	0.23241	2.53621	0.828424	1.2793	0.977879	1.31227	2.73918	2.88751	2.64037
Zm00001eb011170	8.27354	9.83646	8.40334	1.63344	2.10748	2.20608	5.56317	3.59521	5.15728	6.26938	6.33915	5.59851	3.39909	3.18937	2.88274
Zm00001eb011180	0.03466	0.932419	0	0	0	0	0	0	0	0	0	0	0	0	0
Zm00001eb011190	0.664693	0.121987	0.782215	0.331775	0.346412	0.372417	0.673155	0.597473	0.184452	0.185603	0.168456	0.074273	0.166489	0.05402	0.06512
Zm00001eb011200	7.85928	9.07084	21.4909	3.21621	4.09985	4.12191	10.9353	8.05892	10.1583	12.6247	14.3975	12.1285	7.99026	6.65108	8.16796
Zm00001eb011210	1.39856	0.853453	0.91566	0.777119	0.660842	0.750592	0.32593	0.499649	0.939027	0.076316	0.065862	0.039108	0	0.075171	0.078721
Zm00001eb011220	2.40419	3.99257	3.00619	0.684724	0.890343	1.32017	3.51408	2.48762	2.90658	10.5415	11.6924	10.2139	2.57019	2.71394	2.45181
Zm00001eb011230	20.4868	19.5109	35.9081	9.06377	6.53474	7.29162	32.2692	14.6344	30.3797	46.413	54.5914	47.2062	18.988	13.1041	14.5359
Zm00001eb011240	0.496895	0.436698	0.803391	0.263131	0.281546	0.306295	1.58316	0.928006	1.77288	1.78118	1.98835	1.64615	0.436927	0.513339	0.623988
Zm00001eb011250	0.048215	0.029029	0.04558	0	0	0.018355	0.018893	0	0.07242	0.131494	0.203148	0.128331	0.043292	0.035645	0.01772
Zm00001eb011260	0.416193	0.804252	0.990847	0	0	0	0	0	0	0	0	0	0	0	0
Zm00001eb011270	0.454828	0.150637	0	0.013204	0.008662	0.055149	0.491067	0.199465	0.05706	0.109943	0.064296	0.103069	0.116866	0.134946	0.086908
Zm00001eb011280	0	0.269245	0.192844	0	0.071121	0	0	0	0	0	0	0	0.28774	0.196365	0.240394
Zm00001eb011290	0	0	0	0.036035	0	0	0	0	0	0	0	0.046734	0	0	0
Zm00001eb011300	14.2863	10.5034	10.2266	6.67195	4.79936	5.58741	19.627	10.1782	17.5965	20.2376	21.9788	20.6413	9.11638	8.773	9.35336
Zm00001eb011310	18.4907	16.1346	14.6722	13.0384	10.1535	8.12097	3.61291	5.40569	4.82421	6.71143	6.02505	6.75675	5.53557	5.53493	4.95036
Zm00001eb011320	0	0.034451	0.014531	0.006539	0	0	0	0	0	0.045531	0	0	0	0	0.017343
Zm00001eb011330	0	0	0.046029	16.0186	24.6354	26.5876	2.50925	24.653	8.51017	0	0	0	10.5602	8.69283	10.7691
Zm00001eb011340	0	0	0	0	0	0	0	0	0	0	0	0	0	0	0
Zm00001eb011350	0	0	0.245969	0.019951	0	0	0.103973	0	0.024341	0.254107	0.231139	0	0.066693	0	0
Zm00001eb011360	0	0	0	0	0	0	0	0	0	0	0	0	0	0	0
Zm00001eb011370	0	0	0	0	0	0	0.081006	0.029882	0.08491	0	0	0	0	0	0
Zm00001eb011380	3.38065	4.02298	4.7769	0.237498	0.151985	0.134847	4.60275	1.25519	3.89963	8.97179	8.5614	7.21682	1.05305	1.34053	1.4754
Zm00001eb011390	0.279027	0.097721	0.179586	0.133623	0	0	0.189809	0.030964	0.071743	1.57323	1.71939	2.98364	0.085683	0.176012	0
Zm00001eb011400	0	0	0	0	0	0	0	0	0	6.71251	6.67838	9.9462	0	0	0
Zm00001eb011410	0	0	0	0.031003	0.035872	0.012681	0.030078	0.005676	0	0.014629	0	0.020431	0.07623	0.093787	0.098638
Zm00001eb011420	46.7514	44.4181	56.2745	57.8051	49.6912	46.1442	105.261	84.8382	95.5248	92.2639	95.166	89.9929	61.7455	56.1194	48.6117
Zm00001eb011430	1.73045	2.53097	1.68629	0.987525	1.42127	1.44958	0.824601	0.872216	0.620845	6.31782	5.85161	4.19053	7.92117	6.69845	9.40697
Zm00001eb011440	0	0.022058	0.166464	0.881874	0	0	0	0	0.2548	0.185424	0.336931	0.576305	0	1.45181	0
Zm00001eb011450	8.38218	6.06625	5.02493	2.37705	1.62462	1.87611	5.14731	1.42068	5.52994	11.3653	11.3052	10.705	5.28636	5.97671	4.70523
Zm00001eb011460	0.447905	0.451848	0.1545	0.086062	0.063599	0	0.168389	0.111059	0.152834	1.16108	1.07337	0.935645	0.13728	0.166596	0.085579
Zm00001eb011470	5.28706	4.08324	5.09599	2.41059	1.61573	2.34558	10.6908	6.73186	10.1621	10.6718	13.2318	10.9837	5.05701	4.86777	3.88646
Zm00001eb011480	10.0536	8.95952	9.15488	2.63357	2.11417	2.62184	9.72447	6.81602	8.23709	13.8666	13.7904	13.5673	7.44208	7.02128	7.14077
Zm00001eb011490	35.1706	31.9285	43.6882	11.9988	12.6977	16.303	56.7156	25.8767	47.3035	70.6402	81.526	71.9471	35.5573	26.1679	33.0145
Zm00001eb011500	0	0	0.043521	0.020733	0	0	0	0	0	0	0	0	0	0	0
Zm00001eb011510	0	0	0	0	0	0	0	0	0	0.023991	0	0.045277	0	0	0.015358
Zm00001eb011520	0.138126	0.126431	0.101134	0.033869	0.099079	0.092066	0.358515	0.280943	0.375478	0.226335	0.222982	0.155273	0.2145	0.149194	0.136408
Zm00001eb011530	1.22862	1.8296	2.20096	0.556771	1.0329	0.682258	1.58858	0.894169	1.34561	3.59089	4.02412	3.15575	2.15528	1.92114	1.97779
Zm00001eb011540	0	0	0	0	0	0	0	0	0	0	0	0	0	0	0
Zm00001eb011550	0.206808	0.25399	0.055327	0.025623	0.106893	0.034365	0.090088	0.072461	0.091656	0.971142	0.829292	0.985513	0.184037	0.223589	0.271603
Zm00001eb011560	0	0.019083	0	0.013693	0	0.020137	0	0	0	0	0.023478	0	0.023199	0.025724	0.019117
Zm00001eb011570	0	0	0	0.362115	0	0.170197	0	0.206266	0	0	0	0	0.0242	0	0
Zm00001eb011580	1.39566	1.72677	1.51977	1.39281	1.00457	1.81973	5.77748	2.89536	5.15135	4.69452	6.32001	4.1026	4.91494	5.15747	4.35662
Zm00001eb011590	22.7321	18.1549	19.8866	9.58449	7.88032	7.72791	21.018	12.1984	20.5018	23.9429	25.7934	27.7166	18.0329	17.1657	16.0627
Zm00001eb011600	5.53121	7.94406	15.4291	0	0	0	0	0	0	0.666541	0.263374	0.12601	0	0	0
Zm00001eb011610	29.5535	34.3657	66.3587	55.8576	83.7653	79.2533	32.5615	55.5662	53.3667	42.9037	53.7669	48.7129	56.8982	41.9216	51.1644
Zm00001eb011620	12.9556	11.0166	12.9017	5.39954	5.16152	6.21482	23.2374	10.8244	20.277	25.2247	27.9563	26.5029	18.2196	15.7435	15.2655
Zm00001eb011630	2.86369	2.69629	2.22957	4.0761	2.91198	3.24835	3.4289	2.31915	2.95377	4.06338	4.53548	4.3342	3.59532	3.56551	3.04744
Zm00001eb011640	18.2034	14.5506	15.9928	8.66549	7.05451	7.36358	16.8164	13.361	19.4842	9.55772	4.62276	9.65469	15.9479	14.242	12.3966
Zm00001eb011650	5.56172	4.29695	4.51177	2.43791	1.71221	2.40479	14.6458	7.36459	11.9301	10.2964	11.7563	10.7884	7.4237	6.69571	5.65543
Zm00001eb011660	0.058919	0.010168	0	0.040547	0	0	0.177196	0.283266	0.089354	0.206488	0.109323	0.526624	0	0.174609	0.039993
Zm00001eb011670	32.1728	28.6612	27.7356	12.069	11.1454	13.0111	63.7502	28.6277	43.7275	46.4103	53.3829	51.431	28.6236	27.2517	26.8982
Zm00001eb011680	0.094225	0.134195	0.07638	0.122949	0.161098	0.105852	0.161145	0.116144	0.191528	0	0.029992	0	0.153246	0.252493	0.148091
Zm00001eb011690	0.083963	0.083722	0	0	0.174722	0	0.111929	0.144921	0.069359	0	0	0	0	0	0
Zm00001eb011700	2.05497	1.5962	1.34448	2.49896	1.50876	1.44173	0.796119	1.86228	1.1651	1.12179	0.740395	0.689923	0.748288	0.991189	0.938097
Zm00001eb011710	0.001337	0	0	0.014352	0.017204	0	0.028183	0	0	0.035854	0	0	0	0.056127	0
Zm00001eb011720	2.61301	2.34038	2.01595	2.39148	1.46386	1.48462	10.1286	4.09841	6.74922	2.84097	5.54312	3.57489	6.42744	5.18305	5.10359
Zm00001eb011730	3.47212	3.46588	3.69899	1.27849	0.721536	1.64127	2.92124	2.61687	4.28678	7.58474	7.92908	2.50125	3.26673	2.69422	2.72226
Zm00001eb011740	0.002241	0	0	0	0	0	0	0	0	0.064729	0	0.050823	0.01961	0	0
Zm00001eb011750	26.5059	21.755	21.3769	11.7966	9.99111	11.5962	25.884	20.2809	25.918	22.6075	25.6865	25.6061	20.468	17.0742	17.2478
Zm00001eb011760	10.9553	12.3852	14.1681	4.23519	3.57979	5.21895	54.1996	22.5702	43.2213	23.6973	37.0115	27.0998	18.7286	18.0312	18.7252
Zm00001eb011770	2.51186	2.49547	3.39167	4.68718	5.65499	5.26311	0.601871	2.00578	1.73842	7.90144	3.88033	4.67569	2.71443	3.28578	4.14129
Zm00001eb011780	52.3142	44.4527	41.7468	35.4157	27.9843	26.6994	11.6478	32.5043	16.6965	20.2946	17.363	17.9069	27.3285	29.6363	26.6256
Zm00001eb011790	0	0	0	0	0	0	0	0	0	0	0	0	0	0	0
Zm00001eb011800	20.2911	16.2822	13.6254	8.95307	6.41613	6.22698	14.2014	10.172	13.5146	18.7425	16.3995	17.8382	12.0152	13.0564	11.0148
Zm00001eb011810	4.0633	6.42082	7.80243	3.27421	5.59957	6.39	19.524	10.0267	20.2118	13.7572	18.0079	16.2756	11.8602	9.98428	9.26909
Zm00001eb011820	15.5004	20.1858	24.715	12.8583	19.6899	24.6563	9.3965	5.54267	6.90588	32.4192	40.0254	29.1427	31.0453	21.4763	23.3699
Zm00001eb011830	6.28113	5.93303	8.3373	2.50233	3.66025	3.66826	12.6484	6.17822	8.69727	16.1414	20.7749	18.8907	7.59908	4.75035	5.0508
Zm00001eb011840	14.4534	11.1577	15.6755	5.15623	5.66947	5.7409	39.1145	20.2166	33.0687	27.7931	31.29	22.9222	27.2572	18.8147	20.5643
Zm00001eb011850	0	0	0	0.100279	0.065164	0.056162	0	0	0	3.7534	4.00424	3.49803	0.271452	0.210459	0.343631
Zm00001eb011860	0.516247	0.389602	0.561873	1.01035	1.02722	1.19239	2.82093	1.71118	2.34384	2.68149	2.9624	2.96573	0.792631	0.978013	0.861234
Zm00001eb011870	0	0	0	0.208328	0.385064	0.155862	0.028457	0	0.510521	2.71572	1.33061	2.72478	0.249452	0.425749	0.262386
Zm00001eb011880	161.074	211.538	230.946	76.1211	124.948	142.892	101.857	56.9732	88.8898	295.292	285.998	322.022	166.497	124.26	147.065
Zm00001eb011890	0	0	0	0.341348	0.511152	0.73028	0.626582	0.633336	0.515201	0.562698	1.21441	0.868456	0.723292	0.373688	0.590707
Zm00001eb011900	77.0185	105.848	82.3066	115.629	191.913	205.504	109.815	80.6345	117.987	402.703	378.072	434.629	208.543	160.292	186.055
Zm00001eb011910	9.52973	7.54741	8.95522	3.18674	2.70664	3.54036	33.5984	15.0706	24.0015	14.4747	16.34	13.6769	9.79602	8.59982	8.47429
Zm00001eb011920	4.68421	3.24471	3.1362	3.25731	2.75291	3.25765	7.3247	3.63072	5.35988	9.93339	9.13771	7.00165	7.5553	6.08878	6.01844
Zm00001eb011930	55.7859	78.1274	87.9265	26.7835	44.1292	57.5599	17.7707	17.0355	11.3969	235.927	267.727	249.548	13.3204	8.3849	12.3369
Zm00001eb011940	24.332	31.1403	35.333	7.54294	7.63713	10.0223	33.3167	16.3491	36.3482	14.9407	24.0835	19.097	10.1786	9.78525	10.8206
Zm00001eb011950	0.732947	1.25609	1.01972	1.13317	1.57639	1.06415	5.07473	2.33379	3.30075	3.00503	3.8847	3.61171	7.49871	7.91554	7.74683
Zm00001eb011960	2.61366	2.04239	1.514	0.811799	0.422582	0.733835	5.55956	3.04716	4.32253	4.09608	4.52117	3.31954	3.21318	3.09023	2.88094
Zm00001eb011970	0.533167	0.436516	0.220685	0.038622	0.040644	0.074078	0.389161	0.101821	0.692646	3.08303	4.74521	2.82568	0.464566	0.117883	0.11648
Zm00001eb011980	66.5259	55.401	57.9788	40.814	34.2819	33.7445	69.3952	68.7684	72.4144	62.6009	62.0636	59.5287	34.3928	33.7561	29.6276
Zm00001eb011990	32.4753	26.6983	23.41	43.5518	32.5115	30.1059	13.7051	23.5702	15.1805	15.3708	13.7987	13.8092	19.5314	20.7871	17.1107
Zm00001eb012000	19.9005	13.9013	14.8539	4.38593	3.51007	3.40592	24.6195	14.4159	19.27	12.6045	11.8606	11.8699	13.1253	12.1542	10.9348
Zm00001eb012010	70.0604	50.775	45.4072	131.399	88.7182	82.34	18.5305	60.4826	30.9723	30.0524	25.0062	26.9586	45.482	51.0589	44.8877
Zm00001eb012020	3.26558	3.86662	3.72003	23.9045	26.9473	30.5902	5.22578	7.49776	8.84038	7.441	3.43772	6.09459	11.8401	13.7363	13.6062
Zm00001eb012030	0.259556	0.169221	0.177141	0.462836	0.378176	0.194435	0	0.430997	0.452043	0.282629	0.231573	0.388197	0.445296	0.63701	0.824629
Zm00001eb012040	40.3434	62.8954	99.2327	10.8209	16.7243	41.2527	116.427	63.5896	81.5652	331.971	180.005	361.405	97.5186	101.394	104.133
Zm00001eb012050	0	0	0	0.006477	0.056873	0	0.341604	0.156831	0.09157	0.092152	0.11335	0	0.305416	0	0
Zm00001eb012060	29.8868	28.5555	37.6875	10.088	9.96164	9.55378	71.828	37.9381	62.1202	56.4481	71.6908	63.0586	28.0901	19.0063	20.3278
Zm00001eb012070	7.87415	12.3761	10.0593	11.9299	15.9132	15.4984	40.5837	22.6482	25.0564	28.4681	25.119	27.5018	20.5603	23.8626	24.424
Zm00001eb012080	1.91673	3.06119	3.92218	1.82535	3.13388	4.59171	13.7347	9.47055	12.0661	6.99784	7.40639	8.63165	14.5447	15.1767	15.961
Zm00001eb012090	0	0	0	0	0	0	0	0	0	0	0	0	0	0	0
Zm00001eb012100	12.9499	8.7888	9.35716	3.78928	2.94948	4.93877	16.6033	11.1701	7.42699	18.7979	10.0982	8.94566	9.25611	9.55602	7.17718
Zm00001eb012110	0	0	0	0	0	0	0	0	0	0	0	0	0	0	0
Zm00001eb012120	46.8312	66.0783	89.3381	24.8777	35.1743	34.5714	2.49937	20.469	9.07824	16.8878	8.51461	12.3567	30.3963	31.1355	33.2178
Zm00001eb012130	4.85487	5.81972	6.34783	1.54674	2.43124	2.54153	27.8744	10.6765	15.494	10.0166	14.9414	12.225	6.99815	7.08597	6.41861
Zm00001eb012140	8.25799	6.85706	6.12325	2.52113	1.83778	2.05939	5.71715	2.91039	4.59726	10.155	10.3898	9.73021	5.54671	5.90132	4.7768
Zm00001eb012150	0.276782	0.264089	0.527815	0.487826	1.02861	0.683534	1.0222	1.12336	1.08314	1.06421	0.552865	0.864721	0.531165	0.463363	0.612218
Zm00001eb012160	2.53605	2.1753	1.87921	4.8892	4.64737	5.48768	2.92927	1.46345	3.46153	30.2088	29.024	32.1536	4.22407	3.86781	3.40378
Zm00001eb012170	0.176422	0.095701	0.228431	0.059135	0.483858	0.041163	0.02146	0.168733	0	0.339	0.393845	0.780997	0.04758	0	0.262437
Zm00001eb012180	4.4518	4.44724	3.34013	1.36834	1.36752	1.4212	7.99889	4.03963	7.24896	16.3475	20.7267	16.8878	5.89239	4.99569	5.36737
Zm00001eb012190	0.063984	0.079697	0.050227	0.152178	0.158068	0.136942	0.649043	0.32092	0.30939	0.731855	0.602426	0.550932	0.847089	0.699992	0.641115
Zm00001eb012200	3.42552	2.99232	2.99768	2.59652	2.34369	2.44974	5.30535	3.12197	4.79698	5.09095	6.58769	5.48758	3.30456	3.3913	2.53126
Zm00001eb012210	8.60587	7.28458	6.65612	3.2621	2.00833	3.79778	6.12863	3.95906	5.45338	8.79113	10.0749	8.03337	8.71686	7.26527	6.64504
Zm00001eb012220	11.2577	8.53477	7.97921	3.3821	2.94167	3.09008	16.5644	7.87013	14.5036	16.2918	18.5014	15.2182	12.3916	10.8635	10.0449
Zm00001eb012230	0.233061	0.128291	0.233207	0.479158	0.624403	0.970139	10.4914	4.4183	9.60246	5.62559	5.29902	5.63532	2.84822	1.97176	2.49862
Zm00001eb012240	0	0	0	0	0	0	0	0	0	0	0	0	0	0	0
Zm00001eb012250	0.026784	0.017485	0.057218	0.014212	0	0.019852	0.24583	0.085799	0.181047	2.25245	2.18122	1.97802	0.113281	0.21283	0.175288
Zm00001eb012260	0.028337	0.045649	0.019794	0	0	0	0	0	0	0	0	0	0	0	0
Zm00001eb012270	83.2145	100.505	94.9517	36.1077	39.0301	51.3449	201.116	117.981	189.507	337.849	405.754	344.947	102.983	100.282	107.609
Zm00001eb012280	11.3228	8.41872	6.44677	5.17589	3.15006	3.61361	8.35352	5.8699	8.4946	10.9322	10.5402	10.5151	5.85611	6.03996	5.00337
Zm00001eb012290	0	0.052579	0	0	0	0.027707	0	0	0	0.195957	0.062539	0.064402	0.019184	0	0
Zm00001eb012300	57.8185	46.7481	40.1157	32.7498	28.3313	29.7247	104.923	62.1427	94.245	62.5539	71.8111	67.9552	76.4732	64.7247	65.9493
Zm00001eb012310	51.1598	41.6162	37.0935	43.5823	31.7053	31.0757	24.9534	32.4725	24.5673	47.8192	39.8212	45.7992	25.1718	28.2009	24.4544
Zm00001eb012320	0.031683	0.034539	0	0.057367	0.046685	0.029157	0.048248	0.151056	0.365729	0.094707	0.043268	0.095625	0.394481	0.53805	0.44509
Zm00001eb012330	35.0676	30.8072	31.3475	32.1342	29.8597	27.5094	61.3449	43.833	67.949	79.6801	85.5306	85.2992	25.1764	21.3874	21.0055
Zm00001eb012340	5.43745	5.73245	4.58383	3.32857	3.62597	5.36224	10.6206	4.4567	7.94029	11.9392	15.5762	14.1168	9.81199	9.89906	10.0939
Zm00001eb012350	0.917466	1.1731	0.798172	0.497578	0.273243	0.424037	0.147241	1.02505	0.076367	0.196651	0.173698	0.235945	0.192181	0.125643	0.255702
Zm00001eb012360	1.15417	2.11922	1.54938	2.30003	3.51423	4.10585	5.08395	2.36003	3.71747	4.36766	5.79869	5.45345	1.52879	2.18828	2.4368
Zm00001eb012370	0	0	0	0	0	0	0	0	0	0	0	0	0	0	0
Zm00001eb012380	8.62001	7.2814	8.77058	3.02238	2.51001	3.2136	9.98672	5.4455	9.29097	8.96223	12.7383	9.95061	7.88818	5.3452	4.54713
Zm00001eb012390	0.812235	2.42491	1.87326	1.2376	1.35736	1.38677	2.46933	1.26815	1.93713	4.65059	6.48641	6.27663	4.98704	4.9878	4.03537
Zm00001eb012400	0	0	0	0	0	0.224182	0	0	0	0	0	0	0	0	0.028518
Zm00001eb012410	61.0438	53.9332	50.8417	18.0014	14.9856	15.6585	60.4025	35.4294	59.7748	63.0672	68.2588	67.2945	45.6543	41.2164	40.8394
Zm00001eb012420	6.88234	17.9498	19.2789	1.63604	5.74143	6.24622	26.9262	10.5702	19.5924	20.8863	19.3093	16.8949	21.2382	19.6046	18.7548
Zm00001eb012430	7.05774	5.68495	5.53777	2.08867	1.64677	2.13297	7.84309	4.96738	5.73705	6.88296	7.71633	7.04786	3.862	4.43194	4.02632
Zm00001eb012440	2.20594	1.40371	1.92769	1.68118	1.38027	1.70231	0.653446	0.623431	0.899818	5.04774	7.5717	7.92812	2.05589	2.45939	2.21014
Zm00001eb012450	0	0	0	0	0	0	0	0	0	0	0	0	0	0	0
Zm00001eb012460	0	0	0	0	0	0	0	0	0	0	0	0	0	0	0
Zm00001eb012470	236.397	269.862	185.195	144.813	152.7	192.915	111.76	70.6442	98.3696	124.299	145.291	159.805	129.94	133.019	133.547
Zm00001eb012480	10.2159	7.96963	10.2049	3.35194	2.88763	3.69483	16.8663	8.04764	13.0978	11.8337	14.1853	12.0236	9.83798	8.61691	9.70723
Zm00001eb012490	1.14481	1.17157	2.10977	0.876979	0.720141	0.792242	0	0.237192	0	0.21294	0.109414	0.230211	0	0	0.060953
Zm00001eb012500	0	0	0	0	0	0	0	0	0	0	0	0	0	0	0
Zm00001eb012510	0.442454	0.337376	0.151555	0.319029	0.223832	0.401106	0.137103	0.417273	0	1.50056	1.24312	1.64507	0.193765	0.162684	0.214968
Zm00001eb012520	14.8348	15.526	28.2847	9.9556	12.2936	13.3087	37.5257	20.4919	28.531	50.5665	54.6721	53.6845	20.2851	14.9629	14.9349
Zm00001eb012530	0.792775	0.757506	1.07895	0.442892	0.379104	0.321539	2.60574	2.10561	2.6507	0.913929	1.04487	1.24833	1.53323	0.971623	0.932946
Zm00001eb012540	27.1286	25.294	22.1972	17.627	14.8403	15.509	34.7572	29.7341	30.9413	23.9564	21.926	26.4029	19.3071	21.0171	18.427
Zm00001eb012550	0	0	0	0.037907	0.090567	0	0	0	0.16491	0.899247	0.453963	0.59351	0	0	0
Zm00001eb012560	0.929085	0.820681	0.807437	0.349114	0.514871	0.58319	1.66255	0.537946	1.95387	0.749082	0.703791	0.472389	0.896136	1.16881	0.860729
Zm00001eb012570	0.161303	0.096796	0.213904	0.151178	0	0.31927	2.92436	1.58385	10.5069	5.89539	10.4234	10.9348	1.02849	1.70016	1.57231
Zm00001eb012580	79.0837	70.6815	55.5583	20.0722	18.8972	19.7786	62.3351	34.3536	56.3092	38.8457	41.4153	38.4726	69.5379	57.9809	59.0023
Zm00001eb012590	17.4293	14.3331	11.4549	6.7559	5.81973	5.82372	29.9302	16.6004	24.6515	27.4549	25.2501	32.4984	30.5642	29.6985	24.6082
Zm00001eb012600	18.4185	17.3102	20.8978	12.0879	10.7828	12.4304	30.5292	19.7875	27.0894	23.729	25.9811	24.2178	22.3118	19.4653	18.6997
Zm00001eb012610	193.763	229.01	194.673	247.946	243.543	235.044	65.3758	207.737	79.2704	103.93	76.9538	87.5946	171.044	189.199	187.033
Zm00001eb012620	0	0	0	0	0	0	0.094117	0	0	0	0	0	0	0	0
Zm00001eb012630	0	0	0	0	0	0	0	0	0	0.001485	0	0	0	0	0
Zm00001eb012640	0	0	0	0	0	0	0	0	0	0	0	0	0	0	0
Zm00001eb012650	3.73677	2.73619	3.00512	1.58616	1.44732	1.3246	7.77898	3.16981	6.21376	6.36968	6.54171	5.91963	5.20973	3.60471	3.42383
Zm00001eb012660	3.8438	5.48498	7.53854	2.2432	3.71499	3.57341	18.5604	9.45346	16.2055	15.2689	17.7546	13.1933	9.7639	7.9318	8.14816
Zm00001eb012670	20.8058	15.9908	18.5181	6.27111	4.99733	5.51391	31.311	16.5202	24.3209	13.0857	15.2985	13.9089	10.3771	9.46263	9.35175
Zm00001eb012680	0.284943	0.59356	0.734695	0.448838	0.691456	0.795823	0.122657	0	0.231869	1.24684	0.466704	1.17885	0.419148	0.136164	0.08942
Zm00001eb012690	4.65925	5.05624	8.04256	2.25563	3.1889	3.96017	6.64756	3.83781	7.55429	25.8657	25.3765	21.959	6.81224	6.93204	9.04988
Zm00001eb012700	0.307987	0.076981	0.03247	0.233204	0.175049	0.381622	0.041043	0.156069	0.221738	0.726581	0.270209	0.279901	0.069913	0.051971	0.423956
Zm00001eb012710	20.3478	20.8372	20.0995	10.3008	11.1666	10.3936	18.3837	11.606	16.0474	24.7255	23.7619	23.1214	21.1962	17.7011	18.22
Zm00001eb012720	0.073918	0.077238	0.091272	0.121671	0.057411	0.094472	0.085494	0.143882	0.017949	0.349766	0.318046	0.195299	0.187697	0.07382	0.108026
Zm00001eb012730	0	0	0	0	0	0	0	0	0	0	0	0	0	0	0.043346
Zm00001eb012740	0	0	0	0.142012	0.212515	0.222648	0.265122	0.116799	0.13737	0.29201	0.260949	0.353411	0.431819	0.08701	0.294632
Zm00001eb012750	32.3894	31.2114	50.6984	8.5012	12.5231	16.5014	69.5969	26.1357	48.449	14.2321	28.4053	25.3334	21.4085	19.4614	20.9166
Zm00001eb012760	4.30893	3.21379	3.19807	1.69452	1.36876	1.2352	7.38903	4.00087	5.96971	2.38033	9.61424	8.86678	4.24853	3.9757	3.73908
Zm00001eb012770	11.4016	11.1949	12.3637	3.95236	3.69952	4.94501	21.6024	9.76404	20.3535	17.0046	20.9745	18.231	12.3282	10.1136	10.0712
Zm00001eb012780	20.2084	14.0568	20.9545	2.45379	2.76588	3.32092	51.7973	25.6387	42.6296	14.7607	12.8088	14.8514	25.3771	16.7837	18.1449
Zm00001eb012790	16.7438	19.8974	14.0364	11.1102	9.59438	10.5715	23.885	17.6483	19.1396	25.6655	24.2699	28.18	15.797	18.5749	18.7013
Zm00001eb012800	34.2495	44.2542	34.9614	51.7666	59.1618	59.1736	3.57789	42.3711	10.5518	19.0447	10.1738	14.4206	32.6187	41.6506	43.4429
Zm00001eb012810	0	0	0	0	0	0	0	0	0	0.539945	0.768264	0.417293	0.006409	0	0
Zm00001eb012820	0	0	0	0	0	0	0	0	0	0.179882	0.210541	0.190163	0	0	0
Zm00001eb012830	0.083481	0.102666	0.219482	0	0.060479	0.061276	0.024892	0.080592	0.114503	0.395847	0.335101	0.018555	0	0.187547	0.14008
Zm00001eb012840	0.086094	0.10588	0.258391	0	0.125685	0.037917	0.025672	0.083115	0.118087	0.567914	0.405123	0.926468	0.131384	0.193419	0.144466
Zm00001eb012850	1.36487	1.23799	1.51799	2.38531	1.39801	2.99509	4.55895	2.22397	4.18459	2.49814	2.94317	3.53554	1.21824	1.20209	1.44249
Zm00001eb012860	17.0819	15.7993	12.4827	5.74954	5.4567	5.87375	9.70684	6.40197	9.03836	20.081	20.9735	20.4208	10.4284	11.5866	10.4287
Zm00001eb012870	6.29193	4.32359	3.97571	3.54134	3.91787	3.50016	3.38444	3.07448	2.15681	3.67209	3.96494	2.97265	2.04243	2.86138	2.88154
Zm00001eb012880	2.04332	2.86441	2.08051	0.397636	0.23559	0.357588	4.76785	4.20037	4.45951	9.83562	8.74175	5.8737	3.67775	3.83706	3.86231
Zm00001eb012890	8.91607	7.21396	6.63558	4.53507	3.52587	4.37865	6.96488	3.3324	3.53122	21.1234	21.2793	20.759	8.40955	9.21554	3.79828
Zm00001eb012900	23.247	21.1659	26.889	17.2319	16.2036	14.4627	20.6537	16.1433	16.0309	23.1121	22.8344	23.4942	15.3787	16.5807	14.2922
Zm00001eb012910	2.14058	2.5369	2.16382	4.17612	3.79743	5.33758	18.0999	10.7233	14.2553	0.303957	0.84252	0.955757	8.64231	6.63097	7.35469
Zm00001eb012920	138.761	118.738	160.908	20.1425	20.9001	24.7081	264.947	118.418	236.75	118.04	187.295	131.433	139.658	115.32	113.236
Zm00001eb012930	19.9827	24.0854	32.8732	3.35424	2.18676	3.63103	2.53399	2.64429	3.4243	118.119	134.487	147.251	1.4047	1.02228	1.38278
Zm00001eb012940	0.267342	0.32713	0.311621	0.386198	0.47941	0.813984	0	0.215416	0.033104	2.59532	2.1321	1.63889	0.439607	0.373738	0.192168
Zm00001eb012950	11.996	12.7009	16.0236	4.22579	4.3019	5.67469	16.2449	7.45102	13.9492	29.5825	30.0109	32.5633	12.2814	7.94109	9.62812
Zm00001eb012960	0.851723	0.604655	0.730185	0.223312	0.317062	0.723035	1.36478	1.20449	1.26905	5.56797	6.9824	6.49273	0.988162	1.45831	1.08763
Zm00001eb012970	0	0.119505	0.334218	0	0	0.212484	0	0.119839	0	0.328106	1.03468	0.718459	0.123435	0.323574	0.525948
Zm00001eb012980	16.9303	11.2137	16.8073	11.807	6.49384	10.9983	18.7861	12.4355	7.85766	15.276	9.43852	10.4289	11.7344	8.14349	11.8338
Zm00001eb012990	1.16581	0.654673	1.02978	4.06524	4.09086	3.05407	0.403706	1.75522	1.1699	0.097217	0.165737	0.034752	0.123575	0	0
Zm00001eb013000	18.4738	14.187	12.0262	11.348	7.80701	8.14827	12.1663	11.7356	11.531	9.76247	8.43304	9.10488	8.05316	9.13615	7.82346
Zm00001eb013010	0	0	0	0.017207	0	0	0	0	0	0.181759	0.042394	0.068072	0	0	0
Zm00001eb013020	3.33667	4.28508	8.0589	0.278254	0.615844	0.508919	2.5975	1.2399	2.25485	4.87922	9.79521	7.52321	1.35651	1.20751	1.43556
Zm00001eb013030	12.8033	10.7663	16.0289	5.28162	4.66133	4.85058	23.6386	9.56678	15.2775	21.0065	29.3268	24.8771	12.2246	10.2358	9.96641
Zm00001eb013040	0.928694	1.56727	1.51572	1.8485	1.67022	1.76498	1.79721	1.72928	2.69639	1.00935	1.37612	0.931551	2.0703	2.57767	1.79112
Zm00001eb013050	0	0	0.020985	0.034091	0.019591	0	0	0	0	0	0	0.135789	0	0.074183	0
Zm00001eb013060	1.13466	1.01355	1.61493	0.065634	0	0.113609	1.41425	0.423626	1.32043	0.965776	1.83907	1.73644	0.549387	0.275601	0.684702
Zm00001eb013070	2.20342	4.15041	3.67409	0.610324	0.862279	1.60669	2.98549	2.18159	2.74794	18.5909	14.6511	15.0311	3.60857	2.44492	4.0064
Zm00001eb013080	203.135	238.741	239.051	86.5486	90.4221	87.7731	379.309	164.062	301.119	195.202	242.458	194.501	260.192	192.916	209.807
Zm00001eb013090	0	0.085246	0	0.500282	0.996661	0.759027	0	0.375337	0.165049	0.032522	0	0	0	0	0
Zm00001eb013100	8.87939	10.9791	14.189	1.34031	1.72274	2.14772	32.3244	14.6288	19.0145	5.68915	6.47059	4.85373	17.6174	16.6047	18.5573
Zm00001eb013110	39.292	29.1075	32.0647	14.1117	11.7922	10.5288	27.6676	20.5491	27.0285	26.6427	27.3484	26.1585	16.3973	14.3308	14.1825
Zm00001eb013120	52.5645	45.0164	39.4581	22.5503	18.0685	18.5504	73.273	43.965	66.526	50.8472	50.5145	49.5142	39.3445	32.1667	31.5212
Zm00001eb013130	0.43973	0.81257	0.638036	0.282454	0.157323	0.554644	2.41675	1.67273	2.36302	3.64658	3.31247	2.31082	8.95749	8.92403	10.3139
Zm00001eb013140	2.94822	2.25283	2.6758	1.05034	0.935356	0.576489	3.77752	2.09854	3.99117	3.03917	4.01821	3.48174	2.04975	1.69676	2.05971
Zm00001eb013150	9.90084	11.863	21.9077	10.8733	12.3806	15.3426	73.8881	32.5804	67.266	31.0791	30.4681	31.6727	34.8929	28.2731	30.4222
Zm00001eb013160	0.529354	0.559307	0.804989	0.302771	0.258625	0.27073	3.79129	2.7158	4.68299	1.68603	2.71486	3.1037	0.496	0.65227	0.618561
Zm00001eb013170	0.037759	0	0	0	0	0	0	0	0	0.124106	0	0.069681	0	0.063397	0.155055
Zm00001eb013180	7.19365	9.78401	5.52673	3.45673	3.66099	4.62244	8.54444	5.84125	6.52925	4.3892	5.47113	4.03809	17.8494	18.453	15.8219
Zm00001eb013190	23.5539	21.9348	33.3926	17.444	19.6666	21.941	74.018	42.0772	70.4521	37.1571	45.8919	36.8225	39.5598	29.8413	26.7583
Zm00001eb013200	0	0	0	0	0	0	0	0	0	0	0	0	0	0	0
Zm00001eb013210	0	0	0	0	0	0	0	0	0	0	0	0	0	0	0
Zm00001eb013220	9.47876	8.79297	8.32004	4.10283	3.51177	4.71468	37.445	15.3444	28.5186	27.2884	25.9632	27.1862	11.3441	11.9149	10.9994
Zm00001eb013230	12.9419	9.68558	9.57074	4.77122	3.26171	3.54668	15.186	8.31498	12.0713	10.3008	12.0368	10.3668	6.33097	4.69256	4.50756
Zm00001eb013240	11.2708	8.57162	9.89595	4.38889	3.7218	4.44771	16.26	10.6269	16.5635	14.6489	13.907	14.7029	11.3653	9.44247	9.18731
Zm00001eb013250	71.9741	71.29	66.7138	39.0734	35.8276	32.4975	20.6754	26.1498	23.6691	38.0901	34.4503	38.5742	35.2131	37.171	35.0294
Zm00001eb013260	0	0	0	0	0	0	0	0	0	0	0	0	0	0	0
Zm00001eb013270	15.7151	12.9026	10.5183	4.51038	3.89903	4.80846	15.4335	9.93619	13.0728	21.698	25.5336	24.0877	10.631	9.68601	7.96517
Zm00001eb013280	2.79073	2.06767	2.21202	0.831427	0.841579	0.731349	0.370464	0.458532	0.419273	1.33806	1.35284	1.2953	0.392895	0	0
Zm00001eb013290	4.15768	4.08341	5.30306	0.571917	0.330864	0.594731	0.781101	1.14567	0.699483	1.88463	1.88931	2.51826	0.321146	0.445118	0.459144
Zm00001eb013300	10.1713	10.5925	9.41746	4.43612	4.17944	4.28759	9.31995	4.51664	7.93973	12.8733	13.8562	12.6789	6.8005	6.28141	6.00133
Zm00001eb013310	0	0	0	0	0	0	0	0	0	0	0	0	0	0	0
Zm00001eb013320	0	0	0	0	0	0	0	0	0	0	0	0	0	0	0
Zm00001eb013330	0	0	0	0	0	0	0	0	0	0	0	0	0.047918	0	0.034196
Zm00001eb013340	29.6306	24.9232	28.4091	18.4746	13.2836	15.5125	72.5095	37.8433	60.0723	23.5589	32.3351	31.6417	37.3614	34.436	35.7244
Zm00001eb013350	0	0	0	0.006663	0.01184	0.037649	0.180926	0.101066	0.127024	0	0	0	0.374943	0.289952	0.40196
Zm00001eb013360	33.1654	42.923	46.4164	12.8597	18.6977	23.1142	51.8685	24.9066	32.8283	15.6029	26.6852	20.3928	16.3274	15.997	16.1641
Zm00001eb013370	2.42089	3.83691	6.09607	1.58674	2.33919	3.09912	23.151	8.43915	16.5723	9.66798	12.3961	10.4044	5.37325	4.66657	4.55309
Zm00001eb013380	52.6155	45.8685	38.9091	103.834	93.0229	69.1293	8.38163	55.3424	20.3523	15.4848	6.56873	7.92027	48.3567	52.3243	54.6287
Zm00001eb013390	0.028586	0.03049	0.027586	0	0	0	0	0	0	0	0	0	0.009545	0	0.009422
Zm00001eb013400	0	0	0	0.0354	0.060131	0	0.091541	0	0	0	0	0	0	0	0
Zm00001eb013410	0	0	0	0	0	0	0	0	0	0	0	0	0	0	0
Zm00001eb013420	1.7993	1.27708	1.13368	0.485999	0.350068	0.369079	0.023285	0.290525	0.199596	1.3619	1.16898	1.39953	0.281407	0.273104	0.222253
Zm00001eb013430	163.514	209.113	146.054	11.0054	12.7285	17.2328	73.4694	95.6748	63.2888	460.801	544.94	676.224	14.5056	14.3345	16.1864
Zm00001eb013440	0.238502	0.282177	0.201164	0.049697	0.280802	0.158701	0.167368	0.026117	0.126149	1.67163	2.84717	1.90073	0.072469	0.088759	0.083888
Zm00001eb013450	48.1657	50.9827	66.2487	17.3457	20.3109	22.8626	187.334	94.0365	150.281	121.072	115.933	99.8535	131.94	103.232	117.435
Zm00001eb013460	11.0259	11.1357	12.8772	8.65835	7.90265	8.31019	13.154	8.22284	12.1844	15.84	17.2121	18.4718	10.4941	9.70461	10.2002
Zm00001eb013470	0	0	0.04296	0.038122	0.172364	0.165264	0	0.060032	0	0	0.07209	0	0.064184	0.044394	0.052352
Zm00001eb013480	0.063136	0.065033	0.071811	0.030139	0.104052	0.214828	0.312586	0.302801	0.435003	0.052462	0.093814	0.100149	0.427329	0.571359	0.598694
Zm00001eb013490	36.3725	42.0536	49.9396	16.2423	20.5336	21.9373	96.576	61.0153	86.6372	79.4686	86.2764	68.2815	79.6549	68.5391	73.9888
Zm00001eb013500	8.95921	9.70357	16.8091	5.29625	7.66872	10.8637	36.7511	15.8139	29.0782	9.81125	19.9652	16.7434	15.5969	13.0957	15.2831
Zm00001eb013510	3.21967	2.23683	2.18069	1.25522	1.16048	0.904495	3.74758	2.07359	3.29751	4.09781	3.61102	3.40629	2.18993	2.29821	2.06846
Zm00001eb013520	18.7693	18.3213	15.2859	2.57396	4.39369	4.39243	28.4421	14.6312	28.0577	23.8291	11.7393	19.5941	19.3967	18.585	19.353
Zm00001eb013530	0.001551	0.003419	0.007417	0	0	0	0	0	0	0	0	0	0.727361	0.458726	0.300364
Zm00001eb013540	1.78863	1.15223	1.63709	0.226707	0.126626	0.356742	0.991102	0.403434	0.854782	0.947701	0.95072	0.926754	2.0997	1.16634	1.37201
Zm00001eb013550	12.5516	8.68345	9.17291	5.43529	4.46702	4.5663	12.4928	6.2131	11.3349	13.8057	15.6145	14.9578	11.594	9.39234	8.83131
Zm00001eb013560	0.135919	0.144225	0.26008	0.086203	0.137075	0.073617	0.855671	0.4156	0.669321	0	0.020984	0	0.354027	0.183938	0.252117
Zm00001eb013570	1.17527	1.00611	1.29011	0.096322	0.045389	0.121897	0.117868	0.04012	0.112484	0.430842	0.614124	0.549245	0.219973	0.233802	0.069619
Zm00001eb013580	0	0	0	0	0	0	0	0	0	0	0	0	0	0	0
Zm00001eb013590	2.14213	2.85399	2.76578	1.14552	1.51333	1.96517	5.0228	3.04281	4.44903	2.27534	2.08358	1.55248	3.71743	3.50827	4.0447
Zm00001eb013600	109.575	123.196	83.9194	401.305	345.439	348.183	30.4199	262.602	77.2817	48.5564	19.3458	30.5766	150.927	228.558	206.36
Zm00001eb013610	3.67723	2.28477	2.59825	0.606181	0.467895	0.475307	1.09228	0.767765	0.575202	1.1339	1.35377	0.787125	1.56798	1.26844	1.23727
Zm00001eb013620	24.3918	17.894	13.6026	13.5172	9.03668	8.63265	1.29289	8.09303	2.8107	3.68918	2.17607	2.65626	5.38029	6.87744	5.58248
Zm00001eb013630	0	0	0	0	0	0	0	0	0	0	0	0	0	0	0
Zm00001eb013640	55.623	54.9909	86.2464	35.8105	42.9492	39.0872	51.3127	55.498	59.2295	41.5459	43.2008	41.8402	39.0257	26.5296	34.928
Zm00001eb013650	1.15289	1.50406	0.736853	0.485952	0.349706	0.631578	2.65957	1.45093	1.95129	3.66312	3.43021	3.6309	2.0385	2.23349	2.23968
Zm00001eb013660	18.5414	29.4309	35.1529	26.6893	35.7767	42.6936	79.9946	62.3526	100.36	76.0549	65.0193	78.6893	53.9755	48.8843	51.4115
Zm00001eb013670	0.06055	0.022117	0.075996	0	0	0	0.023545	0.02575	0	0.028378	0.046586	0.04817	0.026977	0	0.022008
Zm00001eb013680	2.47908	2.43057	2.66791	0.536747	0.559043	0.657215	19.4685	9.17579	12.3225	10.6421	11.4661	8.39369	4.25855	4.4867	4.15998
Zm00001eb013690	5.98402	5.11761	5.8545	2.47033	2.35237	2.73667	7.53441	4.37688	8.07467	12.528	14.2293	11.1027	8.76953	7.78598	7.61223
Zm00001eb013700	2.78684	3.19214	4.68616	1.55936	1.90664	1.97207	8.64747	3.40421	8.34551	6.06226	5.25565	5.82262	4.5352	3.17403	4.54203
Zm00001eb013710	33.2866	32.2677	31.0365	5.40798	5.59542	7.23152	22.2604	11.5934	18.778	48.2156	53.1346	46.85	28.584	24.9759	27.0114
Zm00001eb013720	1.10414	0.637267	0.863939	0.156381	0.216815	0.154797	0.61673	0.114262	0.53403	0.405049	0.473484	0.53305	1.92968	1.52106	2.21049
Zm00001eb013730	5.62233	6.28515	5.40427	3.07669	3.16274	3.99745	15.1601	9.18476	15.2735	41.0372	34.7214	44.8451	7.29986	7.76437	9.10513
Zm00001eb013740	48.079	78.1275	101.561	8.99145	15.1121	21.2765	56.6236	36.0218	45.9934	34.2966	51.8356	42.8913	72.7888	55.0978	69.031
Zm00001eb013750	90.373	92.2268	132.939	23.1481	26.9785	29.4336	127.246	53.0064	113.141	153.273	163.443	155.374	110.379	79.1249	81.376
Zm00001eb013760	19.3831	16.1241	15.8343	3.42745	3.60624	3.94835	21.1844	8.97288	15.1433	14.6642	16.5703	14.2182	13.8289	11.8915	12.369
Zm00001eb013770	0	0	0.02819	0	0	0.110563	0.030683	0	0	0	0.215906	0	0	0	0
Zm00001eb013780	0.846763	1.46886	0.967629	3.05095	3.60053	4.84138	0.216894	3.66212	0.957439	2.94311	3.20144	3.36076	0.975581	1.15028	1.31438
Zm00001eb013790	0.03844	0.093332	0.056112	0.093822	0.078301	0.057054	0.145156	0.171308	0.265719	0.179981	0.245511	0.375404	0.068053	0.090293	0.041903
Zm00001eb013800	0.011154	0	0.0117	0.021061	0	0.01466	0	0	0	0	0	0	0	0	0
Zm00001eb013810	1.38996	1.62422	0.969276	0.327707	0.285344	0.330943	0.069392	0.049099	0.111728	2.42724	2.46364	1.97154	1.91363	2.66664	2.47339
Zm00001eb013820	0	0	0	0.133498	0.086457	0.288188	0.061643	0.041235	0	0	0	0	0.215694	0	0.071672
Zm00001eb013830	1.07701	0.393846	1.1661	0.68421	0.826404	0.739756	1.05104	1.33298	1.17674	1.62249	1.03075	1.27485	1.1649	1.46477	1.5233
Zm00001eb013840	36.3157	30.2191	28.4154	10.3461	10.7462	11.1953	25.6523	15.1769	25.1158	51.4389	63.46	54.1518	38.0351	34.0564	31.8449
Zm00001eb013850	8.39635	8.88957	9.54768	1.28505	1.33275	1.33218	2.95368	2.07841	3.67937	8.55396	8.33735	7.65688	5.51551	3.55139	5.08027
Zm00001eb013860	0.315242	0.144807	0.315444	0.013262	0	0.043198	0.092296	0.060644	0.029793	1.21648	1.14231	1.2342	0.525361	0.457959	0.461362
Zm00001eb013870	19.2396	16.8205	19.5497	3.99115	3.54725	4.57139	23.6268	12.3906	21.2208	11.2886	11.8181	12.1768	18.3746	16.4714	16.4537
Zm00001eb013880	11.1074	13.505	10.4455	1.36619	1.90144	1.8867	8.98284	4.25681	8.51948	30.3131	31.0274	33.9706	11.0093	7.63974	9.65648
Zm00001eb013890	2.84136	9.58099	5.88596	0.078909	0.051756	0.743458	2.27828	1.01391	1.84552	8.13145	10.1841	14.1166	5.3519	5.66165	6.42315
Zm00001eb013900	34.0816	35.6345	71.4251	14.8745	22.8528	24.3506	81.9553	44.4153	72.6396	78.0888	88.263	78.2567	60.6302	36.2417	45.2747
Zm00001eb013910	10.5945	12.0634	8.5882	44.68	51.8364	77.6669	1.63828	0.913023	1.78365	1.39279	2.10588	1.50883	16.1804	13.0847	12.6491
Zm00001eb013920	2.98041	3.20302	2.76714	0.788229	0.790628	0.818133	3.66627	0.812652	3.37748	0.094826	0.160001	0.108822	1.7967	2.56947	1.84047
Zm00001eb013930	0	0	0	0	0	0	0	0	0	0	0	0	0	0	0
Zm00001eb013940	16.0654	11.545	11.9626	4.52182	2.96787	3.92062	28.2185	10.5617	21.0103	20.4393	27.0362	23.3491	15.7305	12.4133	13.4596
Zm00001eb013950	4.62783	4.36304	2.98816	1.94844	1.52985	1.92191	2.26784	0.960499	1.49422	2.16177	2.18783	1.97401	1.7109	2.40953	2.45415
Zm00001eb013960	0.241145	0.032507	0.44551	0.098558	0.170133	0.170792	0	0.076873	0.226128	0.129527	0.260484	0.375344	1.27329	0.646764	1.07563
Zm00001eb013970	1.48499	0.96448	1.10992	0.854939	0.709959	0.997861	2.79558	1.81645	3.13972	2.77103	3.0373	2.99232	1.74026	1.70092	1.5263
Zm00001eb013980	4.77412	3.52244	3.20926	1.01933	0.923105	1.13448	2.8917	1.90428	2.86089	4.84463	5.10411	4.23434	5.79901	4.27056	4.33772
Zm00001eb013990	28.6536	34.7235	43.7203	16.8201	19.6631	32.2021	187.226	101.869	178.585	1401.19	1851.98	1485.83	165.547	139.807	146.649
Zm00001eb014000	162.924	212.315	270.007	2.63908	3.21845	3.9845	37.0582	19.9763	44.1379	1919.42	2694.47	2083.1	285.191	225.677	246.783
Zm00001eb014010	117.787	127.751	174.301	0.301	0.429238	0.260722	1.13277	0.293526	1.26307	532.405	714.694	534.741	45.6808	38.7979	45.122
Zm00001eb014020	275.638	351.979	297.379	655.7	644.048	671.01	65.0816	512.565	133.681	77.8863	31.6188	53.1537	539.848	558.809	697.419
Zm00001eb014030	3.29049	2.70774	2.80805	2.38082	1.48307	1.65698	4.50125	3.51275	4.49812	8.09795	6.09315	6.36742	2.34488	2.4993	2.33543
Zm00001eb014040	0	6.52297	0	2.36754	24.5041	5.7317	1.16074	1.24766	2.39554	2.1968	0	3.17458	0	148.624	6.1852
Zm00001eb014050	80.7524	118.743	168.752	39.6261	71.0966	74.4137	98.0278	79.5678	74.9087	114.141	117.628	115.892	119.689	114.035	132.641
Zm00001eb014060	0.218798	0.027271	0.091869	0.159278	0.134285	0.149356	0.029226	0.141303	0.067218	0.107585	0	0.120945	0.299259	0.233677	0.283
Zm00001eb014070	0.549356	0.6378	0.997755	0.680324	0.525195	0.697169	0.177756	0.439162	0.148784	0.09738	0.057462	0.106281	0.145147	0.064464	0.192193
Zm00001eb014080	0.495025	0.549183	0.484657	0.243217	0.237017	0.256067	0.381783	0.403018	0.727822	1.31666	1.01062	1.35345	0.83872	0.675087	0.752611
Zm00001eb014090	0.758593	0.919403	0.6047	0.310775	0.4078	0.483311	0.732855	0.492646	0.951638	0.896705	0.74758	0.567742	2.35622	2.49727	1.7829
Zm00001eb014100	0	0	0	0	0	0	0	0	0	0	0	0	0	0	0
Zm00001eb014110	3.04616	2.04958	1.61956	0.607024	0.569571	0.666544	0.824102	0.250208	0.705954	4.87583	4.99349	4.31924	3.20849	2.52875	2.58148
Zm00001eb014120	4.17223	4.11439	2.86834	2.66316	2.0968	2.59048	7.50423	3.61912	7.12393	18.03	17.936	15.8596	21.3662	25.4803	22.6924
Zm00001eb014130	20.1926	14.7177	14.7331	6.3837	4.77295	4.44637	5.91847	5.69125	5.93765	7.30355	5.88563	7.10178	9.41476	8.43922	7.13533
Zm00001eb014140	0	0	0.039544	0	0	0	0	0	0	0.031515	0	0	0	0	0
Zm00001eb014150	0.033967	0	0.01568	0.0301	0.08868	0.069817	0.113386	0	0.016281	0	0.020719	0.045719	0	0	0
Zm00001eb014160	0.928764	0.823996	0.776681	0.72897	0.52398	0.598366	0.432568	0.318838	0.376142	1.19984	1.05195	1.3204	0.496115	0.413141	0.545597
Zm00001eb014170	0.010543	0	0	0	0	0	0	0	0	0	0	0	0	0	0
Zm00001eb014180	7.40885	6.40306	9.0215	4.3122	4.2421	5.06753	11.6262	8.4268	14.2809	28.6603	29.4791	27.1652	12.165	10.067	10.3583
Zm00001eb014190	1.0648	1.80237	1.99364	0.530449	1.02454	1.38672	3.47354	2.38575	4.26293	4.05915	6.03915	4.8273	3.85966	4.44973	3.81863
Zm00001eb014200	3.5948	1.65276	3.74579	1.62434	1.26349	1.62277	4.22043	3.65444	5.73315	7.31043	7.68439	6.16494	2.53808	2.04599	3.11678
Zm00001eb014210	6.36087	10.8427	8.77785	1.86989	3.62927	5.6281	18.3557	8.37278	13.3164	22.8564	15.4415	10.2854	115.38	117.512	116.434
Zm00001eb014220	0	0	0	0	0	0	0	0	0	0	0	0	0	0	0
Zm00001eb014230	0	0	0	0	0	0	0	0	0	0	0	0	0	0	0
Zm00001eb014240	0.520361	0.315986	0.414937	0.301813	0.148672	0.267442	1.40327	0.976345	1.36482	1.04477	0.95328	0.850819	0.883041	0.645941	0.881524
Zm00001eb014250	1.86279	3.40712	3.03086	0.624385	1.24427	1.17439	4.18078	2.84877	2.90281	2.68826	2.89376	2.76168	1.92244	2.03729	2.26475
Zm00001eb014260	0.06243	0.077762	0.065489	0	0.045288	0.061925	0	0	0.094483	0	0.084984	0.046984	0	0	0
Zm00001eb014270	0	0	0	0	0	0	0	0	0	0	0	0	0	0	0
Zm00001eb014280	0.005696	0	0	0	0	0	0	0	0	0	0	0	0.012907	0	0
Zm00001eb014290	0	0	0	0	0	0	0	0	0	0	0	0	0.010935	0	0
Zm00001eb014300	0	0	0	0	0	0	0	0	0	0	0	0	0	0	0
Zm00001eb014310	0	0	0	0	0	0	0	0	0	0	0	0	0	0	0
Zm00001eb014320	0	0	0	0	0	0	0	0	0	0	0	0	0	0	0
Zm00001eb014330	0	0	0	0	0	0	0	0	0	0	0	0	0	0	0
Zm00001eb014340	0	0	0	0	0	0	0	0	0	0	0	0	0	0	0
Zm00001eb014350	0	0	0	0	0	0	0	0	0	0	0	0	0.00815	0	0
Zm00001eb014360	0	0	0	0	0	0	0	0	0	0	0	0	0	0	0
Zm00001eb014370	0	0	0	0	0	0	0	0	0	0	0	0	0.018272	0	0.006023
Zm00001eb014380	0	0	0	0	0	0	0	0	0	0	0	0	0	0	0
Zm00001eb014390	0	0	0	0	0	0	0	0.021521	0	0	0	0	0	0	0.013265
Zm00001eb014400	0	0	0	0	0	0	0	0	0	0	0	0	0	0	0
Zm00001eb014410	0	0	0	0	0	0	0	0	0	0	0	0	0	0	0.009826
Zm00001eb014420	0	0	0	0	0	0	0	0	0	0	0	0	0.015565	0	0.006699
Zm00001eb014430	0.00479	0	0	0	0	0	0	0	0	0	0	0	0	0	0
Zm00001eb014440	0.010185	0.020846	0	0	0	0	0	0	0	0	0.021566	0	0	0.014227	0.024493
Zm00001eb014450	0.034609	0.278645	0.139996	0.116137	0.113183	0.268058	0	0	0	0.721057	0.220581	0.288676	0.340314	0.145077	0.366166
Zm00001eb014460	1.17044	1.00197	1.15634	2.80075	1.8535	1.84442	0.460277	1.99488	0.987752	0.425241	0.440375	0.442908	0.291014	0.359602	0.313561
Zm00001eb014470	1.35158	3.1666	2.25198	0.631862	0.877497	1.03786	1.62135	1.19508	2.15958	3.61844	3.59615	3.87914	4.65173	5.22757	1.68703
Zm00001eb014480	0.454918	0.904136	0.859591	0.102026	0	0.134	0.046572	0.034595	0.290737	0.850004	0.496511	0.507559	0.434716	0.410815	0.367027
Zm00001eb014490	10.8748	11.8022	19.8074	7.97848	8.14308	12.5008	28.4477	11.5748	17.2928	11.8089	15.3515	12.6334	8.84484	6.61628	7.0675
Zm00001eb014500	3.7096	4.58859	3.98927	1.36851	1.40446	1.98449	5.7804	2.86207	4.34314	3.22107	3.83252	2.85914	3.2815	3.27686	3.52022
Zm00001eb014510	0.264442	0.330565	0.08198	0.048331	0.082663	0.090704	0.068335	0	0	0.247341	0.066687	0.137929	0.378309	0.433106	0.293047
Zm00001eb014520	0.777249	1.19377	1.27065	0.425562	0.573744	1.2441	0	2.71643	5.47768	0	1.65222	1.71873	4.80305	4.64949	4.30304
Zm00001eb014530	0.712129	1.09376	1.16419	0.389908	0.525675	0	5.30798	2.48884	5.01875	2.16484	1.5138	1.57473	4.40064	4.25995	3.94252
Zm00001eb014540	0.308705	0.170081	0.322061	0	0	0	0	0.01796	0	0	0.27121	0	0.226671	0.143095	0.048055
Zm00001eb014550	0.104117	0.107342	0.263971	0.161407	0.10218	0.215252	3.9829	1.94177	2.86475	2.34853	2.14047	2.59877	1.06482	0.832103	0.971985
Zm00001eb014560	0	0	0	0	0	0	0	0	0	0	0.024747	0.029902	0	0	0
Zm00001eb014570	0.169617	0.033662	0.06974	0.070069	0.044045	0.04091	0	0	0.069771	0.151566	0.040033	0.099747	0	0.056559	0.129184
Zm00001eb014580	7.09114	5.11469	3.389	6.55614	4.02552	3.85883	2.98465	2.3704	4.30751	2.80285	4.07428	5.07117	4.45019	2.49928	4.63695
Zm00001eb014590	0.023488	0.029256	0	0.022176	0	0	0	0	0	0	0.10318	0	0	0	0.028328
Zm00001eb014600	17.6723	28.5196	44.0331	0.144148	0.625103	0.477564	4.40127	1.79887	2.7284	54.2849	81.2699	61.3026	36.478	28.2884	33.8749
Zm00001eb014610	0.004274	0	0.004938	0	0	0	0	0	0	0	0	0	0	0	0
Zm00001eb014620	0.074349	0.054788	0.085829	0.019171	0	0.017052	0.099238	0.074115	0.036373	0	0	0	0	0.014919	0.008724
Zm00001eb014630	28.6736	25.3996	28.7077	13.8175	13.9076	12.1437	57.5874	28.1664	50.926	55.785	57.3776	60.8105	26.1442	24.6454	23.8315
Zm00001eb014640	11.9039	7.08154	6.22565	3.55565	2.52185	3.24114	9.48208	4.41966	7.00451	11.3392	14.0527	13.2125	8.6655	8.37979	7.21743
Zm00001eb014650	0	0	0	0	0.001629	0.054756	0.066731	0	0.133695	0.058056	0.038813	0	0	0	0.062587
Zm00001eb014660	0.178926	0.065685	0.088368	0.04772	0.067272	0.046504	0.049478	0.060678	0	0.483714	0.243721	0.371031	0.23037	0.087269	0.158411
Zm00001eb014670	0	0	0	2.17474	2.74869	2.28394	4.97959	2.7283	3.88587	0	0	0	0	0	0
Zm00001eb014680	0	0.009198	0	0	0	0	0.019648	0	0	0.091014	0.042395	0.053266	0	0	0.009245
Zm00001eb014690	0	0.010476	0	0	0	0	0.011227	0	0	0.122189	0	0	0	0	0.01053
Zm00001eb014700	0	0.00887	0	0	0	0	0	0	0	0.110939	0.065471	0.127468	0	0	0.008915
Zm00001eb014710	0	0	0	0	0	0	0	0	0	0	0.074506	0	0	0	0
Zm00001eb014720	1.1365	1.43435	1.46314	0.912619	1.24338	1.38759	0.21795	0.580622	0	1.99657	2.38562	1.38483	0.425832	0.286741	0.625022
Zm00001eb014730	5.1809	3.32161	3.49071	1.44991	1.08426	1.33188	4.56739	1.04509	4.23931	6.55565	7.62902	6.81629	3.22186	3.20949	2.69646
Zm00001eb014740	52.2323	40.6513	43.1249	25.0158	20.5754	23.5106	63.715	37.4009	53.9872	52.5238	58.0917	55.4512	52.5625	40.78	45.2661
Zm00001eb014750	6.25221	4.67162	6.95802	2.56909	2.28379	3.2363	12.9934	6.98046	13.6494	8.85175	13.1378	11.6007	11.2957	9.4517	9.05268
Zm00001eb014760	9.93132	6.40121	5.60305	4.91519	3.02281	3.00739	7.28183	2.11687	3.05762	6.63382	6.7193	6.31891	6.99469	7.75302	5.88844
Zm00001eb014770	0.041563	0	0	0.034253	0.044403	0.054813	0	0	0.085354	0	0.063904	0.1493	0.095035	0	0
Zm00001eb014780	11.2682	8.51709	7.05549	4.61895	3.3876	3.29227	6.98032	4.66275	6.48325	11.3575	11.1389	11.1175	6.25666	5.67383	6.04588
Zm00001eb014790	0.85703	1.17308	1.82072	0.059755	0	0	0.230538	0	0	1.20769	0.665826	0.847792	0.04829	0.190699	0.118586
Zm00001eb014800	0.032909	0.080383	0.026681	0	0.027271	0.021994	0	0	0.034249	0.625402	0.713195	0.795146	0.050845	0	0.051212
Zm00001eb014810	3.02473	2.61399	2.72283	4.12848	3.08329	3.8707	17.0331	5.75608	11.3673	28.3798	35.9847	32.4889	6.30729	6.0441	5.15513
Zm00001eb014820	0.953474	0.49526	0.769081	0.437441	0.34823	0.474425	1.12429	0.70172	1.03805	1.89965	2.23151	2.1574	1.22674	1.08414	0.853753
Zm00001eb014830	19.8607	17.147	15.6216	7.52721	5.95527	7.36319	29.406	15.6662	27.5938	27.8281	30.9313	29.9575	16.1517	14.5668	13.8229
Zm00001eb014840	0.001815	0	0	0	0	0	0	0	0	0	0	0	0	0	0
Zm00001eb014850	2.64129	2.16553	1.4741	1.17164	1.16704	1.07555	4.2354	2.15053	3.74987	4.24771	4.2684	4.13886	3.79455	3.94875	3.4364
Zm00001eb014860	0.763671	0.779461	1.49201	2.17503	2.49823	2.50915	14.1649	8.2053	20.0966	6.89115	6.64055	4.53681	4.49384	5.62995	4.43642
Zm00001eb014870	7.83795	6.07521	7.02528	3.70451	3.30469	3.33776	9.66037	6.34006	8.25586	14.3241	12.1885	12.938	5.10825	5.1854	4.73806
Zm00001eb014880	1.65381	1.71724	1.4139	0.403115	0.270916	0.557508	0.702066	0.353207	0.298387	1.50356	0.76639	1.4134	1.60122	1.30071	1.00588
Zm00001eb014890	30.1759	34.0534	40.1344	10.6567	10.9308	12.7452	59.3116	33.1483	53.4592	58.8308	78.238	58.6873	33.1541	25.7042	25.9226
Zm00001eb014900	17.7258	13.2978	12.8628	8.62338	5.7865	7.28474	17.836	11.2277	22.1629	23.8547	19.4391	18.445	8.97952	9.75061	8.51595
Zm00001eb014910	0	0	0	0	0	0	0	0	0	0	0	0	0	0	0
Zm00001eb014920	0	0	0	0.236973	0.006366	0.121652	0	0	0	0.032654	0.074168	0	0	0	0
Zm00001eb014930	0.854391	1.10759	1.22306	0.240994	0.488911	0.78669	2.79405	1.79309	3.0643	0.149221	0.279212	0.538136	4.09136	4.02004	5.01403
Zm00001eb014940	0	0	0	0	0	0	0	0	0	0	0	0	0	0	0
Zm00001eb014950	0.239823	0.48256	0.541685	0.067204	0.092795	0.10225	0.913856	0.545032	0.503941	1.88875	2.19477	2.12904	0.340685	0.378142	0.524576
Zm00001eb014960	6.36627	4.62998	6.33699	2.31077	1.87441	2.1394	18.7491	8.40494	13.4168	5.3695	6.34096	6.01195	4.74178	4.18465	3.72679
Zm00001eb014970	1.1773	1.35268	1.20013	0.976367	0.653384	0.96731	2.16022	1.13591	2.10338	6.93033	6.0463	5.48937	1.91211	2.13318	2.01206
Zm00001eb014980	0.941092	1.35084	0.889962	0.853325	1.24569	1.16851	2.38765	2.17648	3.4419	6.7165	7.08391	7.94109	5.58602	4.00366	4.56553
Zm00001eb014990	0.109444	0.132629	0.288831	1.2502	1.53142	2.03065	0.279985	1.89606	0.621196	0.334957	0.193266	0.114436	1.63854	1.09093	2.08393
Zm00001eb015000	0.139849	0.014203	0.47458	0.047494	0	0	1.00212	0.434333	0.566293	0.870815	0.228693	0.352156	1.93692	1.41898	2.16717
Zm00001eb015010	155.365	176.195	255.818	122.362	155.804	153.628	270.085	178.694	253.577	198.976	198.15	190.771	180.155	147.469	162.702
Zm00001eb015020	0.017956	0.044732	0.045646	0.01554	0.016146	0.047202	0.382566	0.051735	0.375901	0.534837	0.328264	0.657429	0	0	0.060735
Zm00001eb015030	5.93609	3.93832	3.91427	3.2122	2.17303	2.33362	8.77401	1.25894	6.31735	8.11826	11.2254	9.49623	4.46833	3.77723	3.87423
Zm00001eb015040	5.48693	3.89866	3.94789	1.07662	0.733691	0.674016	4.58839	1.99125	3.19256	5.09747	7.23958	5.86998	4.95216	3.70003	3.23271
Zm00001eb015050	1.98662	2.66113	2.87085	1.62329	2.15038	2.45455	12.6262	6.97505	14.9636	14.1752	12.9461	15.5919	5.99342	4.57426	5.25028
Zm00001eb015060	17.6282	12.7425	11.7548	7.30141	5.241	5.9228	20.102	11.9669	19.8694	26.6922	26.2633	30.0786	14.661	14.4086	12.5535
Zm00001eb015070	7.04249	8.87162	13.049	3.39804	4.51748	6.28747	23.1219	10.06	18.6279	14.2053	18.5987	17.1616	15.8581	13.811	13.8231
Zm00001eb015080	0	0	0.150063	0.13307	0	0	0.046736	0	0.118001	0	0	0	0	0	0
Zm00001eb015090	6.92946	9.29696	3.28878	50.6923	37.6094	37.45	6.42976	10.4962	30.0933	11.1798	5.65326	5.73538	21.4993	22.7418	23.3337
Zm00001eb015100	0	0	0	0.195964	0.202458	0.098214	0.357235	0.374906	0.319424	0	0	0	0.374675	0.6411	0.121985
Zm00001eb015110	0	0	0	1.12459	0.841898	0.946732	0.516358	0.707878	0.397798	0.465542	0.501195	0.288929	0.599853	0.371336	0.595874
Zm00001eb015120	2.85546	2.74494	1.97027	0.805479	1.07719	1.26149	3.77489	2.16323	2.87038	2.93648	2.29788	2.10783	1.75351	2.21295	1.4414
Zm00001eb015130	77.2239	89.9656	61.6087	3.91967	4.7706	5.33828	339.238	134.421	214.125	56.7857	76.3194	67.6666	87.1073	88.5694	89.3701
Zm00001eb015140	0.18783	0.100543	0.085833	0.166677	0.086245	0.151313	0.678802	0.29391	0.513309	0.843679	0.876014	0.696766	0.323226	0.357843	0.258936
Zm00001eb015150	16.7886	12.9765	13.5848	7.78009	5.45077	6.92686	24.9889	20.1106	36.474	22.2873	33.8961	33.4379	16.9421	14.2573	14.5601
Zm00001eb015160	0.530004	1.2665	0.667251	0.188151	0.470026	0.453707	2.35997	1.12925	1.56437	15.7914	21.286	19.0494	1.81374	1.93643	1.85609
Zm00001eb015170	17.265	16.5788	15.5738	26.7264	26.224	24.1446	24.9435	28.6087	25.3359	27.4486	23.7824	26.7439	18.5826	15.8339	16.2057
Zm00001eb015180	0	0.016447	0.00756	0	0	0	0.018884	0	0.04295	0	0.042129	0.052737	0.032168	0	0
Zm00001eb015190	0.109879	0.12046	0.161143	0	0	0	0	0	0.045811	0.201136	0.044935	0.056249	0.41398	0.359573	0.369105
Zm00001eb015200	298.535	340.719	461.168	254.2	320.778	319.93	493.052	413.599	483.919	231.232	218.265	210.801	496.783	419.241	466.273
Zm00001eb015210	100.262	89.2522	85.3508	28.8658	23.3256	29.7481	198.727	98.9875	147.502	142.534	138.37	160.711	144.574	114.232	113.472
Zm00001eb015220	2.04571	2.79097	4.46788	1.8914	2.70736	3.88407	5.2596	3.61451	5.41185	1.07412	4.20341	2.80398	3.06774	2.1639	2.23073
Zm00001eb015230	5.59905	6.25296	6.2267	3.87687	3.69611	4.31567	12.6939	5.61509	15.057	8.92618	10.7925	10.0259	11.1985	7.63875	9.44528
Zm00001eb015240	6.86795	4.39325	6.47968	2.23579	1.84455	1.86311	12.3117	4.88837	9.67217	5.24684	6.75519	5.0896	9.85529	8.81868	8.39169
Zm00001eb015250	1.49409	3.12864	1.9114	1.26846	1.29959	1.90368	9.44227	6.62407	9.01611	24.4714	32.4512	23.2536	2.77506	2.11736	2.09277
Zm00001eb015260	6.87537	4.4127	5.52984	1.9873	2.06841	1.93307	4.45519	2.34015	3.72929	10.276	12.6696	9.78076	2.77335	2.57909	3.08928
Zm00001eb015270	5.75403	5.66339	9.80002	3.04499	3.35595	3.76203	21.2965	11.3048	19.0002	5.15609	5.96244	5.77956	14.5578	12.2795	12.3998
Zm00001eb015280	0.139066	0.18114	0.108808	0.090934	0.111238	0.334376	0.314642	0.267116	0.241556	0.336834	0.485186	0.140963	0.98218	1.24227	1.30929
Zm00001eb015290	86.4283	67.8542	64.5635	49.9956	44.6717	41.0412	47.0686	38.5466	47.1209	56.4886	55.2984	44.9123	49.4076	40.7978	39.6231
Zm00001eb015300	0	0	0	0	0	0	0	0	0	0	0	0	0	0	0
Zm00001eb015310	14.8295	10.6607	10.3723	6.23413	4.24891	5.52667	9.56154	0.939024	7.71414	14.3471	14.1943	13.5474	8.51957	8.22022	7.46214
Zm00001eb015320	20.7459	24.1796	23.7489	7.77715	10.81	13.0766	27.5309	19.0713	30.9558	73.0812	77.8172	74.5924	28.6448	25.6715	28.7473
Zm00001eb015330	47.5613	51.637	78.8902	20.92	27.9806	28.3963	136.284	73.155	142.042	48.6328	62.768	46.8568	77.5007	53.3162	57.5693
Zm00001eb015340	3.75675	2.52473	3.15289	0.777666	0.652562	0.437459	1.61861	0.374901	1.23631	5.59305	7.25767	4.41535	4.21886	3.07261	3.8181
Zm00001eb015350	0	0	0	0	0	0	0	0	0	0	0	0	0	0	0
Zm00001eb015360	0	0	0	0	0	0	0	0	0	0	0	0	0	0	0
Zm00001eb015370	0	0	0	0	0	0	0	0	0	0	0	0	0	0	0
Zm00001eb015380	13.7807	11.682	11.9898	2.01793	1.82529	2.85143	9.02308	4.10347	7.34541	21.9433	24.1207	22.6054	15.4613	11.4082	10.7893
Zm00001eb015390	0.996751	0.71433	0.370799	0.093049	0.054321	0.085151	0.591532	0.551273	0.509618	1.34421	1.16741	1.39625	0.274005	0.37348	0.324986
Zm00001eb015400	30.563	52.335	53.4475	7.97441	12.393	17.3857	102.46	57.1185	90.9457	75.78	97.6498	86.6553	44.9904	46.0322	46.3282
Zm00001eb015410	0	0	0	0.113315	0.127725	0.132737	0.465297	0.097145	0.430635	0.655864	0.589598	0.615992	0	0	0
Zm00001eb015420	12.0213	9.23537	9.82989	4.37542	3.6714	3.75566	12.4026	8.20708	12.3352	16.8936	17.0881	17.1348	20.9931	20.9995	17.7619
Zm00001eb015430	2.48371	3.09363	3.41207	0.729252	0.875748	1.07713	2.67316	1.51201	1.74207	2.67343	3.45812	2.11307	3.57546	3.68608	3.75694
Zm00001eb015440	25.9774	1.69334	0.928347	3.02658	1.94568	3.05056	21.1734	9.38662	0.280855	13.1558	15.0966	17.3069	42.8565	28.9516	25.2679
Zm00001eb015450	0.305286	0.425864	0.250673	0.132928	0.017684	0.078112	0.441951	0.301287	0.769406	0.715084	0.799126	0.588983	0.741871	0.745192	0.557827
Zm00001eb015460	3.84152	3.61924	2.58089	0.215866	0.160257	0.239484	0.098563	0.222223	0.093178	2.9842	1.99267	2.7451	0.297084	0.238288	0.284598
Zm00001eb015470	80.8167	77.0169	92.7637	27.1236	23.031	23.1468	62.9597	39.5279	52.7456	76.8756	74.0334	77.8396	53.915	38.9226	40.7348
Zm00001eb015480	0.443423	0.792747	1.07515	0	0	0	0	0	0	2.44906	2.33503	1.30552	2.03949	0.543688	0.676896
Zm00001eb015490	3.73174	3.13437	4.17514	2.25033	1.72576	1.85364	5.8319	4.4849	6.30442	6.25867	8.53188	6.17701	2.25457	2.31161	1.73653
Zm00001eb015500	0.06822	0.127318	0.053374	0.031452	0	0.022417	0	0.147251	0	0.056057	0.101706	0.031474	0.114958	0.157495	0.074021
Zm00001eb015510	13.6349	9.80495	7.87059	10.5869	8.69582	9.46423	34.1387	24.8389	30.5682	41.7144	40.835	40.3414	11.7734	10.9613	10.3428
Zm00001eb015520	1.27676	1.47912	0.773375	0.74802	0.471918	0.87997	1.1318	0.863353	1.28869	2.56905	2.4653	2.93776	1.03142	1.4485	1.3005
Zm00001eb015530	0.108016	0.163058	0.025453	0.175974	0.129652	0.254909	0.202984	0.103466	0.222572	0.671343	1.19	0.84166	0.027648	0.02981	0.043509
Zm00001eb015540	10.4183	9.07073	8.99071	16.7224	13.1377	11.4693	12.7301	11.8207	14.6694	17.5375	18.8282	18.515	7.96089	9.10978	9.45928
Zm00001eb015550	58.5795	64.0943	73.418	11.8547	28.9117	16.6415	68.2499	25.4918	42.9566	81.4159	221.473	249.552	24.8862	27.2514	26.6163
Zm00001eb015560	7.63498	6.43969	6.66125	4.02518	2.65562	2.93278	11.9496	6.66579	10.4489	11.7546	10.9539	10.536	7.85994	5.93541	6.22418
Zm00001eb015570	24.8521	31.2232	28.3555	6.66221	7.79543	10.7445	76.2546	34.251	55.5247	14.8833	16.6634	21.0674	49.0298	50.2387	49.3959
Zm00001eb015580	0.03582	0.022207	0	0.276397	0.039893	0.20811	0.096718	0.158213	0.106296	0.202523	0.031934	0.019876	0	0.061648	0.037264
Zm00001eb015590	0	0	0	0	0	0	0	0	0	0	0	0	0	0	0.08809
Zm00001eb015600	0	0	0	0.058447	0	0.040685	0.041319	0.043699	0	0	0	0	0	0	0
Zm00001eb015610	0.014659	0	0	0.085715	0.02404	0.035035	0.056826	0.044998	0.051783	0.036407	0.024405	0.036987	0.019512	0.01964	0.023949
Zm00001eb015620	82.5866	114.348	83.6512	40.8424	51.3998	62.7121	466.389	245.235	431.561	288.364	334.44	290.764	148.665	163.31	162.888
Zm00001eb015630	17.7603	18.7646	19.4368	4.98867	4.90704	6.31946	93.5112	57.8947	83.6606	64.8144	57.9898	56.4043	25.9678	30.2334	30.1446
Zm00001eb015640	1.53729	0.859987	2.78012	0.529311	0.290288	0.675244	0.768816	0.589502	0	0.356699	0.077362	0	1.38923	0.835702	0.309127
Zm00001eb015650	0	0	0	0	0	0	0	0	0	0	0	0	0	0	0
Zm00001eb015660	2.45612	1.885	1.64646	0.563291	0.345486	0.466939	2.35494	1.30656	2.29273	3.67462	3.62668	3.33059	1.94122	1.70278	1.71425
Zm00001eb015670	0	0	0	0.780301	0.879574	0.77826	0.035095	0.184323	0	8.93238	7.36944	6.26023	0	0	0
Zm00001eb015680	33.4768	21.9882	19.9453	17.0212	11.2155	10.1308	2.43982	9.45641	4.08009	7.82769	5.62113	6.55969	9.71454	11.3393	8.71235
Zm00001eb015690	19.493	14.8761	12.6889	4.62885	4.29017	4.14225	3.66366	3.94996	4.52729	7.48824	6.98821	7.05394	5.27171	4.8169	4.1131
Zm00001eb015700	0.680474	0.83492	0.434215	1.40267	1.27758	2.03195	0.0411	0.034117	0.118855	0.270225	0.300959	0.16013	0.152516	0.159459	0.212068
Zm00001eb015710	1.35109	1.18464	1.0395	1.63243	1.54198	1.84292	3.36748	1.99077	3.08231	10.477	13.2551	11.2164	2.18061	2.61348	1.72205
Zm00001eb015720	2.31082	2.19748	2.00398	0.236365	0.159859	0.243262	4.67437	2.74966	3.67337	0.609901	1.01861	0.473823	1.50913	1.28876	1.40135
Zm00001eb015730	6.32442	3.68038	4.83616	1.5306	1.31009	1.37198	4.17363	3.36153	5.1215	5.19316	5.55099	5.76258	2.97746	2.3716	2.69705
Zm00001eb015740	1.49016	0.038349	0.970772	0.201775	0	0.084991	0.68206	0.556398	0.559966	0.272134	0.0793	0	1.17725	0.426957	0.571308
Zm00001eb015750	22.3475	16.1274	15.2153	9.17566	8.157	7.69559	28.5238	17.4742	24.4268	29.9477	30.8939	28.9305	15.144	12.702	11.6746
Zm00001eb015760	86.7672	57.0665	48.0244	80.9354	51.9067	45.0599	3.85374	49.9484	11.218	14.5199	8.59161	11.9753	27.7368	30.0967	23.6203
Zm00001eb015770	13.5774	16.9202	12.6067	5.96125	7.80648	8.84863	29.1927	17.2358	21.8363	8.13143	11.3742	9.62687	26.7395	29.081	27.842
Zm00001eb015780	0.076467	0	0.060503	4.17705	2.17238	2.79465	0.229988	1.45498	0.625233	0	0.059989	0.198067	0.53428	0.734755	0.886513
Zm00001eb015790	16.9463	18.3961	22.6922	6.28039	6.55081	7.68197	56.8672	26.4223	47.6375	24.5108	41.2937	32.7205	30.5167	23.5323	27.2052
Zm00001eb015800	42.1497	57.2752	63.4623	22.8906	34.9045	46.3902	180.168	105.097	167.082	96.7599	111.923	108.361	208.368	160.807	183.844
Zm00001eb015810	6.49932	9.51731	14.7234	6.35887	7.86694	6.25756	5.98055	4.51658	6.92901	9.59722	9.22811	11.7271	16.8226	12.7014	14.4118
Zm00001eb015820	1.43761	1.49406	1.64486	1.02905	0.906767	0.810154	2.3638	1.00049	2.82872	6.16727	6.37883	5.68094	1.4959	1.03335	0.906756
Zm00001eb015830	2.80078	1.1637	1.42913	0.484175	0.01717	0.103859	0.084382	0.107389	0	0	0	0	0	0	0
Zm00001eb015840	9.18266	6.44593	8.10828	4.05866	3.53034	4.15701	19.1217	7.55065	15.1017	13.6022	15.274	14.5667	7.50243	6.46034	6.5121
Zm00001eb015850	0	0.043906	0.026622	0.765033	1.07619	1.0225	0.363097	0.313538	0.307592	0.669978	0.673997	0.366672	0.25222	0.179181	0.279385
Zm00001eb015860	22.7202	21.1666	25.9834	13.3342	14.0101	17.6192	75.2957	36.5377	65.6611	35.7405	43.5196	35.7222	31.1889	27.3779	26.2055
Zm00001eb015870	0.369571	0.475597	0.422012	0.082251	0.094656	0.057127	1.24803	0.845107	0.960904	0.08264	0.464586	0.286385	0.439281	0.146112	0.136531
Zm00001eb015880	14.1016	12.6575	14.1827	7.3534	6.44334	8.05047	46.1225	18.5308	34.5953	20.2177	27.7002	23.7255	20.6319	18.2027	19.2473
Zm00001eb015890	1.21088	1.10047	1.08598	1.59012	1.43058	1.21873	1.37811	1.11312	1.87849	0.49502	0.830938	0.475709	0.880939	0.991933	0.84649
Zm00001eb015900	24.2913	18.9838	16.5581	8.23844	10.9328	11.0346	22.2966	13.1396	18.814	21.1509	23.769	23.1552	16.7739	14.7666	13.3026
Zm00001eb015910	36.2953	25.8782	23.9324	12.4231	8.86237	10.7384	31.0026	17.8179	24.6375	35.8587	38.032	36.0289	28.4507	21.7876	20.7641
Zm00001eb015920	5.49312	3.7683	3.76476	1.81238	1.24866	1.17099	6.92738	3.07583	5.84167	11.3585	11.4692	9.86264	6.3775	6.93664	6.1123
Zm00001eb015930	15.7707	14.5264	11.2527	7.74529	6.57824	7.41193	24.0339	14.3164	24.6577	33.3761	26.6315	26.3594	21.4604	24.5806	22.3628
Zm00001eb015940	15.2026	13.7406	17.8547	6.7749	7.16411	8.4699	33.5713	19.3234	32.0686	39.8127	43.0666	41.8228	26.0808	22.2397	22.4205
Zm00001eb015950	12.3525	19.1039	30.8878	17.0916	24.7063	30.7715	52.8194	22.1932	46.6953	42.2744	58.5808	53.2201	31.8929	28.9469	35.5547
Zm00001eb015960	30.7597	24.8595	25.1709	10.5037	8.48224	8.05417	63.9977	32.5661	58.1494	47.4748	45.9184	50.7924	18.9939	17.1311	16.6582
Zm00001eb015970	2.00657	2.37163	1.48788	0.558048	0.828287	0.713209	3.57737	2.95538	3.39927	2.97075	3.3433	4.01514	1.0429	0.888573	1.02238
Zm00001eb015980	9.76908	15.3888	24.8185	2.35618	4.44469	4.34636	86.4311	46.3339	76.7388	111.285	88.5785	106.793	6.73928	5.63282	6.90611
Zm00001eb015990	13.7548	10.4262	9.85434	5.40843	4.35852	4.80645	10.377	5.71207	11.7862	11.6561	10.2824	13.1084	7.18191	5.79373	5.78451
Zm00001eb016000	3.01915	2.04053	1.6595	1.41188	0.955679	1.03974	4.50737	0.752742	2.64883	5.42848	5.94376	5.94839	3.15806	4.14832	2.42329
Zm00001eb016010	0	0.061783	0.062606	0	0	0	0	0	0	0	0	0	0	0	0
Zm00001eb016020	16.7568	14.0498	15.8511	20.9773	15.1695	15.5121	29.0033	22.084	22.991	2.99702	3.22216	3.9853	15.859	15.7189	15.5251
Zm00001eb016030	0.087474	0.09105	0.082865	0.053968	0.023826	0.010505	0.25526	0.170523	0.224321	0.37803	0.393099	0.31384	0.240546	0.024547	0.018303
Zm00001eb016040	0.048837	0	0.047525	0.013161	0	0	0	0	0.027391	0.085834	0.042724	0.069545	0	0.023055	0.008726
Zm00001eb016050	12.2912	4.88765	9.17441	0.071548	0.037268	0	0.238183	0.34591	0.544126	0	0	0	0	0	0
Zm00001eb016060	2.9107	1.97678	3.09269	0	0	0	0	0	0	0	0	0	0	0	0
Zm00001eb016070	0.708339	2.25218	2.33359	0	0	0	0	0	0	0	0	0	0	0.03046	0
Zm00001eb016080	0	0	0	0.371279	0.358416	0.48914	0	0.614841	0	0	0	0.714138	0	0	0
Zm00001eb016090	1.21527	1.82705	1.58419	0	0	0	1.01816	0.049339	0.942334	1.91644	2.90952	1.98976	2.63667	3.16393	2.86505
Zm00001eb016100	44.2946	36.9936	34.7807	62.5745	48.6545	47.5032	10.534	38.4706	19.2457	20.1963	15.0827	17.3572	24.6535	24.4467	25.8098
Zm00001eb016110	39.0906	35.459	60.5949	19.4913	18.0292	20.838	90.9401	45.3455	75.9898	55.1178	66.5408	52.2467	49.524	35.2252	40.6648
Zm00001eb016120	17.786	11.5896	10.3385	3.99525	2.53394	2.95972	10.4484	6.42387	9.51233	13.0143	11.1623	11.5237	9.62479	8.9077	7.14999
Zm00001eb016130	3.16897	4.9426	6.59036	0.119648	0.810795	0.893396	2.29409	1.25454	2.50044	5.62123	7.42123	4.66144	2.81957	3.87461	3.58535
Zm00001eb016140	0.007594	0	0.014806	0.255819	0	0.085232	0.717811	0.673755	2.67877	0.260056	0	0.62576	1.38349	0.845036	0.629305
Zm00001eb016150	39.0462	42.557	123.984	32.9231	78.6419	72.9564	3.23915	54.1352	11.9457	24.6973	14.8628	23.086	41.9824	34.1889	39.0633
Zm00001eb016160	3.39806	3.07277	2.31894	1.1295	1.54168	1.48064	5.82597	3.32126	5.04095	5.40274	5.91649	4.94083	4.16462	4.71221	5.0548
Zm00001eb016170	10.7055	8.72298	8.77109	3.3826	3.6336	3.69659	9.79965	4.04229	7.03456	9.64272	15.4326	12.7973	12.8481	11.0742	10.56
Zm00001eb016180	11.2283	8.2261	7.39466	4.80379	3.37522	3.38339	21.7363	13.1991	23.882	16.8069	17.9622	16.395	7.87584	6.56035	5.89279
Zm00001eb016190	4.46436	4.20076	4.13485	3.339	2.85174	2.99406	6.57544	3.15704	4.39758	16.3196	17.2509	16.6069	5.28648	4.05959	3.78752
Zm00001eb016200	0	0	0	0	0	0.025102	0.268007	0.018299	0.210274	0.040229	0.26003	0.169997	1.3357	1.12297	1.01819
Zm00001eb016210	0.099326	0.061076	0.130433	0	0	0	0	0	0	0	0	0	0	0	0
Zm00001eb016220	0	0	0	0.037576	0	0.139422	0	0.044252	0	0	0.033999	0	0	0	0
Zm00001eb016230	0.232715	0.403207	0.567425	2.83312	4.40479	5.79645	0.019778	0.132251	0.044992	6.7114	2.71513	3.92624	5.69085	5.08069	5.95124
Zm00001eb016240	68.3153	54.9556	42.4736	18.4629	12.0041	11.7975	26.6191	15.3781	22.9478	29.0263	41.686	30.0156	36.425	30.7242	26.8373
Zm00001eb016250	6.77324	5.40955	7.36144	4.44678	2.7757	3.86657	21.2914	12.7872	17.0309	27.2696	23.1332	25.8873	7.80581	8.11532	9.02066
Zm00001eb016260	0.27416	0.067281	0.118344	0.008334	0	0.01619	0.013154	0.028457	0	0.236319	0.222417	0.348171	0.491204	0.519298	0.338757
Zm00001eb016270	0.28833	0.216234	0.800787	0.485881	0.685068	1.23893	0.266621	0.329645	0.584588	0.51357	0.460712	0.464925	0	0	0.04068
Zm00001eb016280	0	0	0	0	0.032103	0	0	0.029766	0.04229	0	0	0	0.062783	0.069384	0.025869
Zm00001eb016290	35.7899	29.9035	22.0798	5.31631	4.83089	6.83485	49.0562	28.6518	45.5821	30.246	33.1489	29.5454	53.5378	52.6035	45.8885
Zm00001eb016300	0.239111	0.068562	0.14615	0.008345	0	0.008106	0.013171	0.037772	0	0.195109	0.154769	0.292139	0.661102	0.580557	0.382028
Zm00001eb016310	0.851961	0.898616	0.370065	0	0	0	0.01049	0	0	0.163276	0	0	0.083275	0.312523	0.142036
Zm00001eb016320	9.72242	9.41473	6.65923	7.26873	5.88802	6.2441	7.82656	5.42979	7.09515	7.80381	8.19044	7.14728	12.2444	11.5334	10.7744
Zm00001eb016330	2.58729	1.81346	2.79627	3.99736	2.7481	3.29129	11.3235	6.1934	7.12942	7.57257	6.46937	6.39381	4.23758	4.66915	3.36661
Zm00001eb016340	0.071626	0	0.080776	0	0	0	0.159947	0	0	0	0.146999	0	0.152199	0.061622	0.091462
Zm00001eb016350	0.494685	0.330788	0.201611	0.170578	0.058889	0.07172	0.114871	0.056432	0.080476	0.701398	0.330558	0.632987	0.109091	0.048951	0.086203
Zm00001eb016360	0	0	0	0	0	0	0	0	0	0	0	0	0	0	0
Zm00001eb016370	3.86505	5.32711	6.99112	0.288536	0.239882	0.6551	6.27241	3.26525	5.76349	3.47535	2.41199	2.20004	12.5545	9.92704	9.35328
Zm00001eb016380	1.31946	1.1854	1.6276	0.139815	0	0.157614	1.9726	1.34374	0.70578	0.364704	0.388488	0	3.70008	2.67471	2.27798
Zm00001eb016390	0.138447	0.08413	0.360118	0.032844	0	0.092686	0.75147	0.150854	0.643619	5.15544	11.9535	9.45246	0.039496	0.236598	0
Zm00001eb016400	4.8984	3.30097	3.7724	13.6538	15.0715	16.5616	24.2262	22.8633	23.1383	10.8686	10.4076	7.22318	22.5303	15.6979	18.9814
Zm00001eb016410	0	0.098748	0	0.185873	0.087497	0.07527	5.3307	2.87451	6.90549	0.194599	0	0.296238	0.282759	0	0
Zm00001eb016420	32.0597	39.6678	49.473	9.63207	15.8851	22.2743	54.1231	28.5613	45.1861	105.718	113.478	103.055	38.7392	32.3499	35.5545
Zm00001eb016430	0.595989	0.198522	0.241824	1.12972	1.12021	1.56091	3.86352	2.59394	3.07735	0.172993	0.180377	0.143591	0.317172	0.214685	0.157424
Zm00001eb016440	6.51445	4.62856	4.53141	2.09292	1.33966	1.61849	4.09869	2.50202	3.17945	7.90649	7.85236	7.34386	4.44005	4.14663	3.45757
Zm00001eb016450	22.2202	20.4879	20.69	8.52096	7.40985	8.52221	36.2428	15.4683	30.1615	28.0533	35.5963	30.2755	9.93752	12.6128	13.2431
Zm00001eb016460	11.033	9.01553	9.70539	7.21043	6.12301	7.85853	18.8301	12.0765	18.2354	25.637	29.476	25.4702	11.5783	10.4969	10.8163
Zm00001eb016470	0.923905	1.53611	2.53751	0.524776	0.991022	0.969527	3.47002	3.40555	2.97634	2.07672	1.03729	1.68131	3.18105	1.80706	2.26767
Zm00001eb016480	0.033484	0.185472	0.205178	0	0	0	0	0.01861	0	1.68091	1.88477	1.45004	0	0.032131	0
Zm00001eb016490	0.082232	0.206058	0.168301	0.015309	0	0.006927	0.018038	0.007786	0	1.10529	1.33536	0.771125	0	0.005672	0
Zm00001eb016500	0	0	0	0	0	0	0	0	0	0	0	0	0	0	0
Zm00001eb016510	0.007777	0.05746	0.022996	0.011669	0	0	0.026128	0.004512	0	1.84222	2.03919	1.56879	0	0.006573	0
Zm00001eb016520	0.356745	0.299044	0.20049	0	0	0	0	0	0	0	0	0	0.029407	0	0
Zm00001eb016530	0.044816	0.03231	0.069979	0.043603	0	0	0.029968	0.011089	0	2.22852	2.07283	1.48448	0	0.005385	0
Zm00001eb016540	9.51108	7.7044	7.24007	5.25673	3.67717	3.66527	6.94701	8.85962	11.7817	12.9379	14.686	12.5499	5.5381	5.15037	4.23501
Zm00001eb016550	0	0.038128	0.030521	0	0.14818	0.119506	0	0	0	0.197156	0.162395	0.11186	0.29484	0.370282	0.26371
Zm00001eb016560	28.9875	20.1009	20.7103	12.0695	8.53597	9.3026	27.0675	15.0323	21.871	31.0931	33.692	31.7383	17.7856	18.0336	14.8289
Zm00001eb016570	9.54599	7.94449	9.60092	7.36977	7.35823	6.9913	35.4052	17.6753	28.3118	18.8901	22.4467	20.8256	12.2736	9.45833	9.41357
Zm00001eb016580	0	0.051052	0.093056	0	0	0	0.086085	0	0	0	0	0.078812	0.1302	0	0.026913
Zm00001eb016590	0.702641	0.689329	0.773866	0.390455	0.21187	0.422219	0.646417	0.242506	0.994149	1.67638	1.20835	1.42408	1.01819	0.819399	0.899251
Zm00001eb016600	22.6472	20.9138	39.9791	10.4075	16.931	15.9851	58.5346	32.604	67.7538	57.8801	63.7415	57.3328	41.2169	31.6891	37.1729
Zm00001eb016610	0.175663	0.190164	0.268107	3.25191	3.15209	4.05946	0.479805	0.247626	0.452148	2.45888	3.31475	2.74346	1.84611	1.3807	1.76453
Zm00001eb016620	4.82129	9.25779	9.00042	4.94294	1.34203	7.18712	1.88624	3.5249	6.89697	8.70358	10.6091	13.5815	1.70567	1.75	1.58409
Zm00001eb016630	0	0	0	0	0	0	0	0	0	0	0	0	0.116295	0.070316	0
Zm00001eb016640	8.56633	7.06574	9.4834	8.89324	7.51581	8.53519	12.2102	9.59537	11.1037	22.8176	22.7465	22.5667	7.42776	6.15103	6.10422
Zm00001eb016650	0.281528	0	0.383161	0.251954	0.591343	0.255061	0.296077	0.308116	0.463091	0.678845	1.68028	0.593772	0.504308	0	0.195947
Zm00001eb016660	1.96546	1.75384	1.52416	0.48563	0.273652	0.48591	1.65373	0.626239	0.973291	1.93056	2.38251	2.34492	1.11534	1.00046	0.883046
Zm00001eb016670	12.0726	8.30861	7.61933	3.25839	2.24094	2.52215	14.9888	7.14835	11.5923	13.2984	13.3869	13.0646	10.9226	10.3362	8.41762
Zm00001eb016680	0.888536	0.656208	0.615791	0.476515	0.183682	0.310407	0.901069	0.651308	0.934416	1.49344	1.19139	1.45452	0.673661	0.788363	0.660585
Zm00001eb016690	0.044113	0	0.212224	0.208497	0.365912	0.22708	0.060915	0.295826	0.091845	0.280234	0.815262	0.562416	0.583531	0.668894	0.636268
Zm00001eb016700	1.83527	1.98136	1.65094	1.39508	0.4443	0.355633	0	0.178092	0	1.5153	0.652607	0.570604	0	0	0
Zm00001eb016710	1.39725	0.839262	0.705862	0.215858	0.186915	0.137562	0.029624	0.114613	0.023263	0.432836	0.629044	0.340426	0.486379	0.323518	0.208851
Zm00001eb016720	14.1824	13.1894	12.3496	7.33104	5.93749	5.55255	4.55854	7.5156	6.61477	7.46875	6.52382	7.67926	4.73573	4.58067	5.17047
Zm00001eb016730	0.055821	0.07516	0.031666	0.017748	0.015428	0.005574	0.238344	0.020332	0.011902	0	0	0.043798	0.026331	0	0.026482
Zm00001eb016740	7.60376	5.52904	5.74608	4.78533	2.97487	4.52939	13.3464	7.90903	12.5243	17.216	19.012	19.6678	4.44078	3.19703	3.81235
Zm00001eb016750	1.5431	1.3748	1.36502	0.994682	0.799075	1.18891	0.691142	0.685956	0.30536	3.44312	3.41883	3.83426	1.64744	1.26391	1.72983
Zm00001eb016760	5.13282	4.04555	3.977	2.03905	1.34813	1.73427	7.76066	3.52999	6.96131	7.87764	7.91704	8.14696	6.29751	6.45105	5.52922
Zm00001eb016770	0.170102	0.246219	0.182627	0.024865	0.08403	0.024596	0.158657	0.125282	0.157458	0.681237	0.450889	0.236406	0.359133	0.337509	0.201445
Zm00001eb016780	4.63719	3.6394	4.07641	1.97253	1.70732	2.14095	7.05124	4.29996	5.46941	16.7899	18.6194	12.5202	7.40412	6.35841	5.76344
Zm00001eb016790	0	0	0	0	0	0	0	0	0	0	0	0	0	0	0
Zm00001eb016800	14.8345	13.6718	12.7427	2.83566	2.54797	2.76431	10.3479	5.69137	8.78517	24.1094	29.6168	24.7977	9.70739	10.2077	9.656
Zm00001eb016810	0	0	0	0	0	0	0	0	0	0	0	0	0	0	0
Zm00001eb016820	0	0	0	0	0	0	0	0	0	0	0	0	0	0	0
Zm00001eb016830	1.23655	1.58441	1.61694	1.11354	0.934513	0.9848	3.74614	1.51465	3.23154	1.29807	2.02835	1.56058	1.73791	2.88783	2.50762
Zm00001eb016840	0	0	0	0	0	0	0	0	0	0	0	0	0	0	0
Zm00001eb016850	193.125	206.017	190.067	29.3055	25.226	36.5978	783.912	382.742	588.231	123.566	140.231	155.269	317.751	288.514	303.651
Zm00001eb016860	0.162216	0.091077	0.081778	0.033269	0.05743	0.050795	0.08663	0.068786	0	0.266442	0.26766	0.239422	0.057808	0.079421	0.063603
Zm00001eb016870	2.65792	6.09991	2.98993	0.190861	0.254501	0.363492	1.83422	1.01606	1.03856	3.7971	1.98334	4.6938	2.84226	3.85137	3.45206
Zm00001eb016880	7.72754	9.56776	8.46774	1.02341	1.10373	1.92244	16.4953	8.45247	12.7646	8.91307	7.12076	11.0101	7.40762	8.99551	8.75341
Zm00001eb016890	0	0	0	0	0	0	0	0	0	0.110629	0.041332	0.105457	0.033799	0.025507	0
Zm00001eb016900	0	0	0	0	0	0	0	0	0	0	0	0	0	0	0
Zm00001eb016910	1.03108	0.755395	1.50303	3.66966	4.45566	5.12242	23.3592	12.3488	19.2328	35.3667	36.9075	35.2734	9.60095	8.42691	8.40502
Zm00001eb016920	4.46724	5.77152	5.23256	0.600548	0.767587	1.02479	8.04625	4.25563	3.61003	6.22079	4.35546	7.21554	2.57576	3.19992	3.03471
Zm00001eb016930	10.9719	8.25507	6.46467	8.85757	6.62578	7.22896	15.8978	9.48008	15.4927	15.255	11.9685	11.9369	8.00505	8.64815	7.06173
Zm00001eb016940	239.199	229.95	358.453	79.864	88.7301	98.4186	227.561	107.098	183.003	393.781	563.121	425.651	228.138	184.267	203.011
Zm00001eb016950	1.26133	1.56064	1.66591	0.419411	1.0102	1.17385	17.4152	12.0597	16.2507	0.671215	1.48301	1.23331	6.9285	5.69696	6.56901
Zm00001eb016960	33.126	35.1411	42.1575	6.96629	8.09056	10.3122	58.5977	26.5444	49.6573	46.2219	44.8115	41.7958	52.613	41.102	41.2173
Zm00001eb016970	11.5605	9.91525	6.82084	2.74328	2.03005	2.44069	11.4053	8.12886	11.4801	19.8356	18.6356	15.3969	12.6142	10.5406	10.6317
Zm00001eb016980	0.250354	0.255486	0.297869	0.095384	0.190415	0.237027	0.58651	0.719691	0.340442	4.66885	4.49939	6.29022	0	0.033802	0
Zm00001eb016990	13.7617	10.7986	10.4798	6.5973	4.12071	5.8217	23.1875	13.2441	19.5303	30.5081	32.8558	30.2427	16.8457	15.8977	14.1044
Zm00001eb017000	5.26349	3.95777	3.29811	2.74153	2.00466	2.35865	6.74095	3.948	5.21433	9.92242	10.8905	10.9465	3.68216	4.19827	3.22155
Zm00001eb017010	0	0	0.010112	0.062765	0.054173	0.026797	0	0	0	0	0.009338	0	0	0	0
Zm00001eb017020	0	0	0	0	0	0	0	0	0	0	0	0	0	0	0
Zm00001eb017030	1.2711	1.83462	2.49006	1.08785	1.16189	1.8668	5.79876	1.54863	2.75724	0.112668	0.230838	0.095345	1.28775	1.23147	0.799679
Zm00001eb017040	0.068806	0	0.040382	0	0	0	0.051906	0	0	0.063904	0.236759	0.246135	0	0	0
Zm00001eb017050	8.17604	7.46258	7.04446	2.35925	1.5852	2.4332	5.68899	2.61736	3.87316	13.5307	15.7753	13.3945	8.77441	7.46308	7.74763
Zm00001eb017060	0.8577	0.957972	0.819843	1.06504	0.431615	0.773485	1.57083	0.676877	1.67301	1.31031	1.81797	1.85038	1.26721	0.838283	1.00396
Zm00001eb017070	1.58849	1.83207	1.35856	0.590226	0.825387	1.06724	1.50332	0.841397	1.15293	3.98798	3.74241	2.94803	3.16403	3.46996	3.14582
Zm00001eb017080	0.889418	0.704616	0.643591	0.71265	0.362983	0.508764	1.8276	0.771517	1.60789	2.84106	2.51508	2.21861	0.887771	0.973577	0.781276
Zm00001eb017090	0.009853	0	0.00544	0	0	0	0	0	0	0	0	0.14929	0.116601	0.163108	0.045879
Zm00001eb017100	0.03559	0.015446	0	0.052684	0	0	0.12129	0.071457	0.025381	0.174523	0.142292	0.057898	0.037428	0.08251	0.115663
Zm00001eb017110	0.05477	0.062131	0.052046	0.394268	0.314553	0.651085	0.993887	0.372992	0.559748	0.161764	0.381194	0.455393	0.030111	0	0
Zm00001eb017120	8.30418	7.34287	4.94317	0.730531	0.713676	0.633693	5.79841	2.86699	3.86185	2.37854	3.09633	3.62798	6.5144	5.68628	5.19623
Zm00001eb017130	24.0549	14.7345	13.2713	5.44293	3.81659	4.09963	12.0892	6.55261	10.6773	13.0177	14.5715	13.5256	14.3645	15.1518	14.2989
Zm00001eb017140	1.61302	2.39082	1.81147	0.68702	0.655645	0.845638	3.62922	2.12999	2.94629	8.12271	7.41596	6.28429	4.00031	4.40669	4.29135
Zm00001eb017150	4.14477	3.56929	4.48457	1.43812	1.21014	1.15175	7.51192	3.08043	8.31458	6.09888	7.21379	6.61166	4.94494	3.42038	3.62474
Zm00001eb017160	0	0	0.029549	0.025974	0	0	0	0	0	0	0	0	0	0	0
Zm00001eb017170	5.04751	4.34618	5.93128	0.659941	0.316787	0.454247	5.34166	1.44488	3.09171	0.789358	1.29045	1.08514	2.79082	3.61499	3.03614
Zm00001eb017180	9.31502	10.3771	16.2102	2.97936	3.45345	3.96321	45.2025	14.6811	27.5688	9.75105	18.0333	12.2957	2.80129	4.21524	2.2289
Zm00001eb017190	0.472394	0.967783	1.21194	1.23537	1.49386	1.55691	0	0.322097	0.018175	0.319399	0.191893	1.00852	0	0	0
Zm00001eb017200	1.30201	1.81212	2.25695	2.06914	2.62535	2.59703	12.7973	7.47005	10.5401	8.7175	7.48934	8.94485	3.06813	2.68738	3.13562
Zm00001eb017210	2.91313	3.11526	3.47705	1.68004	1.34467	1.26507	6.98406	4.09583	7.97445	5.36604	7.95402	6.49997	4.63282	4.09406	4.1339
Zm00001eb017220	0.015414	0	0	0.712033	0.863734	1.01781	0.846934	0.449044	1.09558	1.30092	1.17215	1.41167	0.365919	0.439994	0.458068
Zm00001eb017230	2.3558	1.2698	1.5937	0.941554	0.802063	0.789377	3.0949	1.01725	1.78135	3.20269	4.33582	3.7155	1.67854	1.38635	1.7648
Zm00001eb017240	0.286809	0.329604	0.3094	0.091907	0.184271	0.128062	0.110282	0	0.026165	0.524427	0.857527	0.77159	0.071417	0.061933	0.110582
Zm00001eb017250	0.087302	0.158103	0.117386	0.018875	0.036203	0.057228	0	0.048002	0	0.036507	0.102855	0.184124	0.10901	0.037298	0.083342
Zm00001eb017260	8.31113	8.61916	10.1185	1.34072	1.3884	1.89763	2.95042	1.32568	1.72859	17.9296	21.6309	19.7175	3.52269	2.8006	3.11924
Zm00001eb017270	0	0	0	0	0	0	0	0	0.185215	0	0	0	0	0	0
Zm00001eb017280	43.7036	38.0301	31.4669	239.359	173.119	162.159	19.908	144.973	53.6866	18.7142	8.13016	10.8218	72.9675	91.0303	75.7147
Zm00001eb017290	39.1329	39.5843	34.6641	57.3827	50.25	50.0043	5.0321	40.3944	14.7214	6.71352	3.2861	4.39687	28.5873	29.7229	29.7195
Zm00001eb017300	0	0.850617	0.274114	0.998922	1.9385	1.08839	0.496068	0.514848	0.227327	0.180461	0.134117	0	0.520659	0.856483	0.656183
Zm00001eb017310	8.86783	6.87063	5.85746	2.96525	2.056	2.12827	10.5018	5.682	8.78199	10.073	9.88366	8.8973	7.10484	7.09705	6.57644
Zm00001eb017320	30.0312	27.4121	31.8333	11.3234	15.7009	15.6637	21.1183	13.9544	17.3839	18.8619	20.5783	18.0037	27.3174	25.0384	27.5412
Zm00001eb017330	135.854	82.8053	70.2602	161.588	114.636	104.378	10.8786	68.6556	29.7183	26.4361	11.8312	15.923	55.8452	74.2599	60.4748
Zm00001eb017340	3.5133	3.15314	3.46122	1.83102	2.10386	1.66757	7.29108	4.00112	6.52358	6.33612	7.14074	6.12587	4.77832	4.40011	4.42575
Zm00001eb017350	3.09192	2.8078	4.09965	3.16576	2.893	4.66477	21.3545	6.98985	12.7981	10.6887	17.2837	15.3406	10.0421	8.90688	8.92528
Zm00001eb017360	0	0	0	0	0	0	0	0	0	0.015063	0.037953	0	0	0	0
Zm00001eb017370	0	0	0	0	0	0	0	0	0	0	0	0	0	0	0
Zm00001eb017380	0	0	0	0	0	0	0	0	0	0	0	0	0	0	0
Zm00001eb017390	0	0	0	0.147394	0	0.104761	0.190839	0.016918	0.048074	0.116059	0	0.246783	0	0	0
Zm00001eb017400	11.4595	15.0153	17.7315	2.86996	3.83809	4.30269	37.2133	16.9495	25.7346	19.1769	31.1572	20.4634	12.0718	10.7234	11.8346
Zm00001eb017410	0	0	0	0.111609	0.034054	0.111362	0	0.057316	0	0.130772	0	0.147904	0	0	0
Zm00001eb017420	0	0.105536	0.026531	0	0.039708	0.015846	0.172747	0.052103	0	0.117214	0.019379	0.118399	0.075442	0.021233	0.004644
Zm00001eb017430	4.56323	3.00963	2.36702	1.70368	1.26304	1.41898	3.03301	1.71402	2.33863	5.11435	5.35468	5.94866	3.22862	3.4474	2.94585
Zm00001eb017440	0	0	0.046041	0.046587	0	0	0.052001	0.098022	0.073886	0	0	0	0	0.098111	0
Zm00001eb017450	4.41532	3.47222	3.44182	0.216452	0.147475	0.132075	0.135512	0.112899	0.263282	1.03983	0.65063	0.696149	1.746	2.05501	2.00584
Zm00001eb017460	22.1619	18.5116	23.7149	21.9168	12.4524	14.9657	19.5067	15.7562	18.4831	19.2228	17.6436	17.5018	29.8752	27.5023	15.3594
Zm00001eb017470	0.083316	0	0.029394	0	0	0	0	0	0	0	0	0	0.078153	0	0
Zm00001eb017480	0	0	0.026344	0.047419	0	0	0	0.036178	0	0.103178	0	0	0	0.08433	0.068541
Zm00001eb017490	0	0	0	0.082967	0.253336	0.101461	0	0.274234	0	0	0	0	0	0	0
Zm00001eb017500	0.056941	0	0	0	0	0	0	0	0	0	0	0.052541	0	0	0
Zm00001eb017510	0.042264	0.041602	0.040751	0.042606	0	0	0	0	0	0	0	0	0	0	0
Zm00001eb017520	16.7464	12.1292	11.5352	2.53721	1.8782	1.8818	7.66635	4.68341	7.35103	14.4316	17.1999	14.6326	8.16335	8.11181	6.74547
Zm00001eb017530	0.081025	0.024894	0.0624	0.01906	0	0	0.054078	0.013812	0.082089	0.066578	0.061356	0	0.167573	0.220726	0.151315
Zm00001eb017540	0.07185	0.087882	0	0	0.023228	0.023223	0	0	0	0	0	0.031084	0.266536	0	0
Zm00001eb017550	2.9153	3.18741	5.89651	1.50957	1.97545	2.25421	4.03548	1.06558	3.64356	3.7196	4.19172	3.44572	13.7127	8.68193	10.0528
Zm00001eb017560	36.7278	27.6521	31.1902	17.9067	14.3991	11.9559	10.8881	10.2314	10.1185	10.2024	7.70618	8.49276	20.6348	16.6135	13.0615
Zm00001eb017570	101.964	135.83	95.7653	344.497	337.844	363.823	20.9278	307.489	70.5824	48.9183	18.8079	32.1167	268.148	352.473	332.046
Zm00001eb017580	17.3402	14.5052	23.9853	11.3154	12.4864	9.11323	1.23399	7.11676	2	6.15151	6.10354	6.32984	0.378635	1.55392	0.357011
Zm00001eb017590	0	0	0	0.022451	0	0	0.080607	0.06041	0	12.6484	10.5739	15.5372	0.020457	0	0
Zm00001eb017600	55.3714	60.6929	97.901	45.8273	61.3382	59.5407	170.669	89.9029	162.004	125.081	159.088	128.761	77.0461	63.9708	65.4059
Zm00001eb017610	2.47427	2.08581	2.38167	1.52304	0.501326	1.40516	2.65291	0.727785	1.64319	1.31735	1.31838	0.753218	0	0	0
Zm00001eb017620	0.054419	0.022594	0.11064	0.090425	0.158261	0.0848	0.521465	0.281317	0.377214	0.089532	0.137688	0.097499	0.217446	0.106598	0.169116
Zm00001eb017630	1.47839	1.89681	2.20297	1.17327	2.03484	2.52539	7.62703	3.26075	5.31929	3.0872	3.70196	2.68075	2.29769	2.84673	2.68162
Zm00001eb017640	0	0.017879	0.015007	0.145767	0.152489	0.246412	3.26977	1.92824	2.68864	0.023353	0.044066	0.066445	0.021881	0.024181	0
Zm00001eb017650	0	0	0	0	0	0	0	0	0	0	0	0	0	0	0
Zm00001eb017660	0.875198	0.906116	0.712561	0.176409	0.111328	0.132008	2.32845	1.40918	1.25659	1.40672	2.25423	1.61608	0.438224	0.603352	0.674137
Zm00001eb017670	0.207701	0.146928	0.221447	0.063212	0.049462	0.107248	1.61282	1.00822	0.921694	0.928045	1.26769	0.90595	0.043184	0.111492	0.128232
Zm00001eb017680	0.995398	0.983173	1.14226	0.156772	0.420217	0.30634	0.801336	0.564826	0.808502	1.63834	1.89857	1.8927	1.42242	1.07757	1.47804
Zm00001eb017690	2.05146	1.45149	1.6238	0.668599	1.14826	0.851749	4.12902	2.26548	3.62678	4.11946	4.9763	4.31212	2.17375	1.94814	1.79285
Zm00001eb017700	11.6595	11.2718	11.8523	6.79313	5.60856	6.59701	13.1951	8.03398	10.5991	22.8039	20.0709	20.6728	6.2249	7.08063	6.19372
Zm00001eb017710	0	0	0.31883	1.83743	1.42275	1.51462	2.08437	1.13802	1.1141	1.54089	0.772153	1.25086	0	0.041654	0
Zm00001eb017720	0.094592	0	0	0	0	0	0	0	0	0.361976	0.213277	0.084045	0	0	0
Zm00001eb017730	2.77273	2.0726	3.34796	0.883469	0.713393	0.616906	2.07922	0.890681	1.35921	1.47783	1.09581	1.05366	0.648244	0.848924	0.543641
Zm00001eb017740	0	0	0.029593	0	0	0	0.034486	0.040946	0.112962	0.045316	0	0.003327	0	0	0
Zm00001eb017750	0.030742	0	0	0.007298	0	0	0	0	0	0	0	0	0	0	0
Zm00001eb017760	5.03739	3.92198	4.93318	0.443657	0.364698	0.715511	0.622016	0.690794	0.341628	2.41591	2.18049	2.35172	1.67821	1.31427	1.37895
Zm00001eb017770	3.28268	3.01425	2.44089	0.455288	0.462864	0.404302	0.322019	0.435547	0.310134	3.00729	2.68496	2.97611	0.57325	0.572129	0.538872
Zm00001eb017780	2.7864	3.04749	3.91345	1.18207	1.25876	1.1708	4.74911	2.38797	3.54545	12.0198	11.4406	11.6094	3.50181	3.22296	3.5811
Zm00001eb017790	3.06651	1.95934	3.23853	0.43648	0.607901	0.846725	2.40937	1.40904	2.69557	2.55449	2.6837	2.16345	1.54551	1.21029	1.70329
Zm00001eb017800	0.454112	0.829685	0.725607	0.318385	0.457036	0.680125	0.570404	0.353316	0.528262	0.884105	1.00324	0.786401	0.771758	1.05435	0.874844
Zm00001eb017810	1.42113	0.94863	1.16789	0.734914	0.600074	0.52844	0.516905	0.505048	0.685145	2.4768	1.80711	2.28435	1.06426	0.935289	0.739242
Zm00001eb017820	0	0	0	0	0	0	0	0	0	0	0	0	0	0	0
Zm00001eb017830	3.35366	3.25031	8.95334	0.32234	0.262505	0.284173	1.43435	0.424362	1.38322	9.60638	14.855	10.5371	3.68939	2.79787	3.37379
Zm00001eb017840	0	0	0	0	0	0	0	0	0	0	0	0	0	0	0
Zm00001eb017850	7.58347	6.25016	5.26546	2.28028	1.69589	2.67935	7.09514	4.44822	7.53815	9.4822	11.4954	10.8841	9.56591	7.50457	7.58299
Zm00001eb017860	7.03537	4.08735	4.24164	1.02212	0.752293	0.805772	4.18045	2.00093	2.96156	7.78895	8.19648	6.09777	2.83579	2.73915	2.56919
Zm00001eb017870	0.046271	0	0	0	0	0	0	0	0.006176	0.001181	0.12111	0.005304	0	0.048013	0
Zm00001eb017880	0	0	0	0.030708	0	0.13157	0	0.097864	0	0	0	0	0	0	0
Zm00001eb017890	0	0	0	0.115374	0	0	0	0.113654	0	0	0	0	0	0	0
Zm00001eb017900	0.60519	0.683039	0.689351	0.335456	0.312049	0.379279	0.097274	0.270944	0.038858	1.18618	0.797093	0.88448	0.264516	0.527161	0.230124
Zm00001eb017910	4.79732	3.5889	3.91353	2.15431	1.69942	1.66466	10.1902	6.23826	8.96378	7.71465	8.33319	7.52914	5.82954	5.95967	5.25187
Zm00001eb017920	19.2388	17.2485	18.882	13.5415	11.9878	14.846	39.6154	20.2851	35.1153	21.2183	18.8735	21.2304	28.5312	20.0754	19.7383
Zm00001eb017930	0.616132	0.923556	0.600281	0.383107	0.6873	0.388564	1.24142	0.537701	0.966109	0.068992	0.034037	0.039159	0.399615	0.252599	0.443028
Zm00001eb017940	0.129045	0.098081	0.055314	0	0	0.028708	0.102407	0	0	0	0	0	0	0	0
Zm00001eb017950	0.320569	0.163978	0.246664	0.125052	0.310863	0.133064	1.39331	0.735049	1.4772	0.023641	0	0	0.036766	0	0.065544
Zm00001eb017960	0.05815	0.064061	0.027111	0.157626	0.251434	0.262194	2.16441	1.40549	2.50926	0.038368	0.039076	0	0	0.128444	0.120798
Zm00001eb017970	15.1278	12.1532	14.4162	8.53123	7.04694	7.91444	23.7343	13.517	20.6978	18.6378	20.0736	17.0646	17.0076	13.3548	14.2608
Zm00001eb017980	0	0.016803	0	0.076416	0	0	0.371587	0.450852	0.275734	0.560293	0.207177	0.453414	0.423009	0.353434	0.253183
Zm00001eb017990	0	0	0	0	0	0	0	0	0	0.240812	0	0.143013	0	0	0
Zm00001eb018000	35.4318	24.5257	24.6424	35.7894	27.8329	36.8424	7.3586	14.9837	13.465	21.3692	19.6027	21.971	57.2762	54.2888	41.9315
Zm00001eb018010	1.76337	0.922718	0.734882	0.226978	0.128746	0.171507	0.088307	0.090882	0.02505	1.08569	1.04862	1.27428	0.245888	0.186813	0.123667
Zm00001eb018020	7.9208	12.2162	8.18458	3.8898	4.54851	4.00718	5.46798	5.23436	6.83709	22.1616	21.8536	21.4978	9.42899	11.0366	11.4255
Zm00001eb018030	0.906208	0.817278	0.803575	1.10878	1.4648	1.77301	3.36789	2.03017	2.41116	14.3554	14.161	11.5669	0.355793	0.249505	0.257161
Zm00001eb018040	2.63204	3.19819	2.76664	5.61165	6.09873	8.61366	15.5533	6.8274	11.7826	3.64411	4.34576	4.21515	13.4146	13.4392	14.4315
Zm00001eb018050	0	0	0	0	0	0	0	0	0	0	0	0	0.162355	0.139383	0.096966
Zm00001eb018060	0	0	0	0.02377	0.037614	0.117204	0	0.096217	0.03686	0	0	0	0	0	0.014776
Zm00001eb018070	0.028825	0.02287	0	0.027276	0	0	0.219353	0.146567	0.222247	0.031148	0	0	0	0.062975	0
Zm00001eb018080	0	0	0.183034	0.033634	0.149924	0.180225	0.175636	0.064665	0.034676	0	0.252821	0.155234	0.56115	0.279004	0.193175
Zm00001eb018090	0.666127	0.572713	0.333774	0.200607	0.257715	0.196951	0.594187	0.318652	0.610088	1.43627	1.55736	1.44314	0.863022	0.748659	0.803635
Zm00001eb018100	0	0	0	0	0	0	0.070177	0	0	0	0	0	0	0	0
Zm00001eb018110	0	0.015985	0.013373	0	0	0	0	0.018625	0	0.028908	0	0.064923	0	0	0
Zm00001eb018120	4.55611	3.86888	4.44933	2.45911	2.04929	3.22628	6.8142	3.64175	5.00943	5.8381	7.83251	6.91742	5.41639	4.40641	4.69047
Zm00001eb018130	16.2837	12.3782	14.4778	6.15627	5.28154	6.94711	2.72458	0.384677	1.77021	12.1413	14.0887	11.6694	0	0	0
Zm00001eb018140	0	0	0	0	0.065733	0	0	0	0	0	0	0	0	0	0.190821
Zm00001eb018150	0	0	0	0	0	0	0	0	0	0	0	0	0	0	0
Zm00001eb018160	0	0	0	0	0	0	0	0	0	0	0	0	0	0	0
Zm00001eb018170	0	0	0	0	0	0	0	0.018496	0	0.028973	0.040757	0	0	0.024311	0.030001
Zm00001eb018180	3.10472	4.41988	3.02498	2.88737	3.02569	4.49891	37.2532	23.6366	41.3018	18.0727	15.0309	21.254	9.44655	11.5164	11.3908
Zm00001eb018190	0	0	0	0	0	0	0	0.0639	0	5.4924	4.08733	5.74405	0	0	0
Zm00001eb018200	0.908089	1.48686	1.34304	0.554709	0.443012	0.685682	0.770916	0.443742	0.850595	1.11849	1.37267	1.01436	1.22734	1.53651	1.2653
Zm00001eb018210	0.236005	0.460308	0.791407	0.303001	0.164288	0.472278	0.580456	0.325003	1.07168	0.886455	1.30107	0.909431	0.5016	0.08639	0.606856
Zm00001eb018220	0	0	0	3.46364	2.41851	2.79355	6.2411	3.81011	5.83376	0.855467	0.707495	0.636919	0	0	0
Zm00001eb018230	0	0	0.01765	0	0.062088	0	0	0	0	0	0	0	0	0	0
Zm00001eb018240	0	0	0	0	0	0	0	0	0	0	0	0	0	0	0
Zm00001eb018250	0.063269	0.068628	0.07611	0.034835	0	0	0	0	0	0	0.197504	0.086141	0.288405	0.774463	0.54665
Zm00001eb018260	0.193803	0.057113	0.376884	0	0.048158	0.07875	0	0.020697	0	0.025118	0	0.112636	1.0529	0.821298	0.813437
Zm00001eb018270	2.24157	3.6741	3.16462	0.531517	0.567496	0.720663	1.96214	1.4807	1.4953	1.40486	1.43705	1.40279	3.98412	3.91642	3.96426
Zm00001eb018280	0	0	0	0	0	0	0	0	0	0	0	0	0	0	0
Zm00001eb018290	0	0	0	0	0	0	0	0	0	0	0	0	0	0	0
Zm00001eb018300	31.1104	24.6256	23.7701	21.9448	22.0889	22.1043	75.3602	37.1726	53.6456	58.1679	72.1359	63.4797	42.3755	39.7771	36.0298
Zm00001eb018310	0	0	0	0	0	0	0	0	0	0	0	0	0	0	0
Zm00001eb018320	4.96392	6.43635	7.86678	3.89998	4.09619	4.96325	40.6725	13.1571	26.0282	18.1616	29.8455	20.5509	25.8467	18.3932	22.15
Zm00001eb018330	0	0	0	0	0	0	0	0	0	0	0	0	0	0	0
Zm00001eb018340	0	0	0	0	0	0	0	0	0	0	0	0	0	0	0
Zm00001eb018350	12.2839	9.71411	8.37715	5.04917	3.83458	4.14504	10.3504	6.78118	10.4799	8.85781	8.11682	8.84869	7.68456	7.88509	6.35043
Zm00001eb018360	8.00069	6.36277	6.8865	5.02265	3.69378	4.57863	14.993	9.0989	16.0964	25.4925	25.0841	27.1503	10.9006	9.1341	8.26106
Zm00001eb018370	0.077385	0.665564	0.654184	0.044555	0	0.168497	0.219867	0.716235	0.245179	0.123461	0.501347	0.4745	0	0.216026	0.155528
Zm00001eb018380	101.411	71.6253	91.2969	99.9132	70.5452	60.6296	20.071	76.0361	22.1164	43.6388	39.1193	45.8502	66.6034	65.6591	60.8275
Zm00001eb018390	0.145709	0.027922	0.09798	0.124045	0	0.061384	0.04156	0	0.325631	0	0	0	0.114358	0	0.180865
Zm00001eb018400	0	0	0	0	0	0	0	0	0	0	0	0	0	0	0
Zm00001eb018410	1.16954	0.731187	0.504764	1.90167	1.14737	1.07628	7.38248	4.71383	7.61415	1.95365	1.19749	2.29055	1.87966	1.26681	1.79308
Zm00001eb018420	0.905747	1.5864	3.03199	0.583642	0.803004	0.610743	1.78876	1.28053	1.8193	2.04241	1.84875	1.43734	1.94732	1.55378	1.42214
Zm00001eb018430	37.7759	24.0138	22.3361	16.7459	10.707	10.951	14.1959	9.33239	11.3963	18.9913	20.5517	19.3805	15.0308	14.3478	11.3498
Zm00001eb018440	6.00271	2.84026	3.84423	4.07358	4.14208	3.89771	9.51471	10.5433	11.1045	13.257	15.0563	10.2044	1.66333	1.45499	1.45331
Zm00001eb018450	0	0	0	0	0	0	0	0	0	0.03185	0	0.092948	0	0.085133	0
Zm00001eb018460	20.1942	18.9075	22.238	4.69169	4.50518	4.63016	9.23265	6.4348	9.15325	17.4709	14.4425	16.6693	10.1921	6.15944	8.34938
Zm00001eb018470	0	0.05492	0.123223	0	0	0	0	0	0	0.893854	0.648221	0.526152	0	0	0
Zm00001eb018480	13.4323	19.0717	16.7105	0.588387	0.849778	1.72034	0.422479	0.612498	0.58411	79.4044	64.9076	54.9918	2.84012	1.81462	2.42362
Zm00001eb018490	7.88679	4.89321	4.78164	9.91853	6.87141	5.99392	9.16312	6.95487	7.85551	9.44903	10.355	9.55412	6.10535	4.90091	5.64644
Zm00001eb018500	0	0	0	0	0	0	0	0	0	0	0	0	0.069794	0	0
Zm00001eb018510	8.31634	11.1707	9.14395	4.59757	7.20087	7.89961	5.44014	4.04238	3.47367	6.40697	5.66328	7.49923	10.5693	9.99301	9.79576
Zm00001eb018520	32.9815	30.9452	32.0022	20.7938	17.196	18.2098	17.3955	20.0458	18.1713	20.8516	19.0588	21.4569	17.2168	12.9243	12.7864
Zm00001eb018530	0	0	0	0	0	0	0	0	0	0	0	0	0	0	0.014202
Zm00001eb018540	0	0	0	0	0	0	0	0	0	0	0	0	0	0	0
Zm00001eb018550	0	0	0	0	0	0	0	0	0	0	0	0	0	0	0
Zm00001eb018560	0	0.021577	0	0.017155	0	0	0	0	0	0.067687	0.027752	0.033533	0.026962	0.031119	0.022522
Zm00001eb018570	2.48114	3.02822	4.10448	0.085373	0	0.144289	1.79564	1.30426	2.05554	2.17199	1.12934	1.28686	2.21362	2.40413	2.26547
Zm00001eb018580	0.144403	0.105855	0.278777	0	0.026172	0	0.414487	0	0.172241	3.09707	2.08913	2.61993	1.6738	1.91063	1.51998
Zm00001eb018590	0	0	0	0.138538	0.103876	0	0	0	0	0.183532	0.133073	0.189134	1.14412	1.07392	0.665548
Zm00001eb018600	0.742645	0.790772	0.467037	0.405121	0.492718	0.473009	5.1465	3.07869	5.30673	1.67136	2.19315	1.41113	0.142669	0.223279	0.293856
Zm00001eb018610	6.66828	5.71198	4.61015	5.59796	3.47763	4.27423	13.7764	7.52091	10.1925	16.0164	17.2919	17.3859	9.10292	9.15373	8.27671
Zm00001eb018620	0.105904	0.122215	0.104243	0	0	0	0	0	0	0	0	0	0.067864	0	0
Zm00001eb018630	4.53964	6.60208	5.07772	0	0	0	0.17389	0.07108	0.155221	2.74791	6.29071	4.41181	0.070073	0.048847	0.10492
Zm00001eb018640	6.41655	5.66893	7.98481	1.23136	0.763265	1.35996	17.1023	8.55615	18.0057	13.0963	6.62979	7.73609	4.48172	3.91087	4.66684
Zm00001eb018650	0	0	0	1.35943	0.859935	0.916294	1.33795	0.354417	0.535647	0	0	0	0.112285	0.150169	0.077322
Zm00001eb018660	5.07574	4.93238	3.53423	0.261784	0.364534	0.612381	4.67301	2.21289	3.79107	7.09537	2.79486	4.00579	0.650327	0.492016	0.560681
Zm00001eb018670	17.8143	23.0031	40.59	17.2701	36.288	30.42	82.6151	45.7416	68.6766	46.0635	49.8849	44.7299	45.5693	31.7097	38.7223
Zm00001eb018680	0	0	0	0	0	0	0	0	0	0	0	0	0	0	0
Zm00001eb018690	31.2028	42.3383	42.1553	7.26735	7.3018	8.35719	83.5081	47.6699	93.6107	32.1196	32.1339	23.1876	52.4842	40.4657	44.423
Zm00001eb018700	5.39523	7.80916	4.95773	1.99294	2.49155	3.85167	394.544	215.71	261.851	8.91067	8.20988	8.18874	91.5879	89.3363	85.5971
Zm00001eb018710	0.027705	0	0	0.943968	1.94665	1.50932	0.263325	0.736726	0.113206	0.071697	0.03635	0.023782	0	0	0
Zm00001eb018720	26.9131	42.4955	34.6947	9.85886	12.0277	12.7456	123.381	75.3147	106.78	65.4046	64.4756	59.375	71.7078	75.1577	72.2028
Zm00001eb018730	0.201816	0.093709	0.124262	0.015899	0	0.014639	0.165636	0.03203	0.063805	0.110855	0.072038	0.118932	0.023665	0.122664	0
Zm00001eb018740	0.11107	0	0.015513	0.060969	0	0	0	0	0	0.014988	0	0.136005	0.112341	0	0
Zm00001eb018750	0.327483	0.284589	0.928609	0.123991	0.230707	0.162712	0.541929	0.268589	0.588893	0.412837	0.387273	0.322923	0.232466	0.208149	0.197253
Zm00001eb018760	0.204301	0.130724	0.621803	0.035821	0	0	0.146629	0	0	0.531506	0.606726	0.029927	0	0	0
Zm00001eb018770	0	0.283731	0.028002	0	0.072508	0.056528	0.17579	0.185439	0.090453	0	0	0	0	0	0
Zm00001eb018780	0	0	0	0	0.013515	0	0	0	0	0.081771	0.152494	0.108963	0	0	0
Zm00001eb018790	0	0	0	0	0.0528	0	0	0	0	0.159727	0.170781	0	0	0	0
Zm00001eb018800	0	0	0	0.048424	0	0	0	0.077777	0	0	0	0	0	0.060433	0
Zm00001eb018810	4.21596	3.55315	3.12575	1.78259	1.04877	1.38683	6.38883	3.66469	5.80524	8.88316	10.1749	8.91976	3.73432	4.24497	3.36447
Zm00001eb018820	0	0	0	0	0	0	0	0	0	0	0	0	0	0	0
Zm00001eb018830	21.4444	22.5127	25.474	8.80875	10.013	12.3007	39.8048	21.8564	36.7976	25.8147	29.7132	28.9664	30.1655	26.7056	25.5889
Zm00001eb018840	23.1534	34.9273	16.9376	48.7084	49.9412	45.5766	5.46168	26.3434	12.7269	14.2796	6.51862	8.36144	31.4574	29.9684	27.7659
Zm00001eb018850	30.6031	25.8652	27.7091	17.0692	16.6367	17.4102	54.3538	25.482	46.4476	25.7064	32.2913	34.217	27.6047	20.6397	20.1336
Zm00001eb018860	32.9906	36.2869	51.5127	6.49353	9.2829	8.57915	7.95614	7.23243	7.26532	35.9269	32.2464	35.6483	11.1318	9.30673	8.23512
Zm00001eb018870	0.264555	0.254368	0.21327	0.060082	0	0.042923	0.396466	0.264442	0.717201	0.458767	0.64986	0.341878	0.188351	0.185196	0.157966
Zm00001eb018880	8.81869	5.50063	3.45417	8.23289	5.14174	6.75377	13.6785	7.80694	11.155	19.7598	20.1815	19.8721	4.94325	5.48495	4.2565
Zm00001eb018890	77.4048	81.4751	85.3702	510.968	455.993	436.675	48.303	427.124	164.064	43.355	16.7388	25.6746	226.135	226.881	233.881
Zm00001eb018900	0.344587	0.237206	0.624852	1.26458	1.56078	1.63626	11.9931	4.17762	15.2837	1.32537	1.42901	0.846807	1.21775	1.34633	1.9031
Zm00001eb018910	77.0722	69.1376	90.0907	19.7512	21.725	26.4739	237.557	209.643	372.972	158.168	213.671	197.785	63.5045	74.4098	48.444
Zm00001eb018920	7.94501	12.5116	15.6367	2.30335	4.66162	6.31477	78.9213	28.4355	69.1256	27.5211	31.8122	32.0153	15.7423	19.3232	16.8956
Zm00001eb018930	1.04285	1.84567	2.1908	6.96662	7.15567	6.68461	8.58904	10.078	14.6433	4.33406	3.51871	3.28653	3.52092	4.10468	4.53874
Zm00001eb018940	0.228045	0.324509	0.886923	0.170204	0.987039	1.30332	0.970745	1.17844	1.92813	0.876002	1.17596	0.6455	1.17028	0.729872	0.845304
Zm00001eb018950	0.018162	0	0.10554	0.041312	0.079915	0.143422	0.253925	0.09717	0.05983	0.541535	0.527059	0.476337	0.255776	0.293498	0.286452
Zm00001eb018960	217.459	246.017	162.054	67.9665	77.7378	78.2057	3.53239	13.9169	7.30703	138.403	98.5112	117.766	71.3032	98.3167	99.402
Zm00001eb018970	21.4639	15.4606	14.1583	13.7596	9.1926	8.31002	30.736	22.6996	25.6392	45.2711	51.9757	45.9213	16.8284	18.0331	14.9251
Zm00001eb018980	67.4917	58.8667	77.9653	30.5793	26.9221	30.3497	73.3507	47.4353	81.8108	78.9502	87.0059	76.3749	60.3272	52.2232	50.4931
Zm00001eb018990	91.4611	99.5268	134.162	48.5479	55.9775	63.6465	125.359	79.8408	131.612	168.278	180.176	179.503	106.021	94.5456	95.6744
Zm00001eb019000	0	0	0	0.034294	0	0.029737	0	0	0.127024	0	0.190523	0	0.249436	0	0
Zm00001eb019010	0.240464	0.356166	0.329939	0	0	0	0.038943	0.082923	0	0.093306	0.167685	0.283151	0.111926	0.128973	0.194553
Zm00001eb019020	0	0	0	0	0	0	0	0	0	0	0	0	0	0	0
Zm00001eb019030	4.27065	3.19262	5.9674	1.68071	1.90325	2.24054	14.8786	6.05568	12.9957	4.02516	6.52566	4.76186	6.82158	4.80102	5.39545
Zm00001eb019040	0.002112	0	0.002216	0.074774	0	0	0	0	0	0.009834	0	0.09549	0	0.046394	0.066104
Zm00001eb019050	3.88643	6.54413	3.35808	0.795088	0.848204	1.25937	5.56456	4.77546	4.85894	1.84861	2.00347	2.48998	3.21136	4.75727	5.03796
Zm00001eb019060	0	0	0	0	0	0	0	0	0	2.03368	1.34127	2.05458	0.40871	0	0.703958
Zm00001eb019070	0	0	0	0	0	0	0	0	0	0	0	0	0	0	0
Zm00001eb019080	0	0	0	0	0	0.052026	0	0	0	0	0	0	0	0	0
Zm00001eb019090	0.460787	0.763511	0.5727	0.25633	0.342173	0.261057	0.601135	0.580164	0.57377	5.967	5.54528	4.19519	0.361323	0.309342	0.491966
Zm00001eb019100	0.083401	0.035251	0.080382	0	0	0	0	0	0	0	0	0.048933	0	0	0.011843
Zm00001eb019110	0.221356	0.699988	0.410957	0	0	0	0	0	0	0.23771	0.550914	0.361661	0	0	0
Zm00001eb019120	0.023681	0.087173	0	0	0	0	0	0	0	0	0	0	0	0	0
Zm00001eb019130	4.39718	3.44611	4.66352	1.96139	1.78945	2.33991	11.6774	7.61951	12.2751	13.9885	11.7925	13.9984	7.78774	6.72329	6.09502
Zm00001eb019140	1.58919	1.65961	1.86518	0.757163	0.588806	1.04424	3.55829	1.25845	3.11351	4.44433	5.73232	4.95321	3.43077	3.13684	2.7234
Zm00001eb019150	0	0	0	0	0	0	0	0	0	0	0	0	0	0	0
Zm00001eb019160	7.60593	8.4285	7.78883	1.85118	1.38033	2.41991	16.6051	8.47218	10.0044	0.964614	1.94375	0.821601	4.48292	3.15947	3.85692
Zm00001eb019170	55.5646	65.0348	52.0061	13.731	17.156	16.7145	0.548111	2.83482	1.04732	19.1544	12.3868	18.1381	25.0238	26.1304	30.6069
Zm00001eb019180	0.016087	0.006957	0.008405	0	0	0	0	0	0	0	0	0	0	0	0
Zm00001eb019190	0.024732	0	0	34.6257	59.2292	47.6816	3.2257	46.1554	10.8303	0	0	0	20.2608	13.9794	15.3574
Zm00001eb019200	0	0	0	0	0	0	0	0	0	0.023364	0	0	0	0	0
Zm00001eb019210	36.1964	29.564	27.9949	8.67974	6.76359	7.52381	31.8535	16.4339	27.9978	33.3641	40.5197	36.4016	29.0789	23.3233	21.9742
Zm00001eb019220	2.94421	2.97904	2.70346	0.78149	0.86989	1.21565	2.18219	1.08643	2.62242	4.03923	4.24346	4.09479	1.99249	2.0461	1.76002
Zm00001eb019230	27.9986	28.2429	67.3225	7.58012	12.2595	13.3926	48.7693	24.8963	52.9614	73.7541	73.5662	67.0228	23.2371	19.7554	21.2357
Zm00001eb019240	18.993	13.7559	13.5082	7.60319	5.44882	4.86845	1.74371	3.03828	2.61492	6.27458	4.62831	4.98715	3.34137	3.81196	3.26117
Zm00001eb019250	8.98035	7.53759	6.89487	4.23654	3.40035	4.29727	23.2776	14.0197	20.3565	28.4534	24.0685	26.6104	12.4175	11.8481	10.2438
Zm00001eb019260	14.301	10.8656	8.38337	10.4922	6.43278	5.98931	7.35585	7.05071	7.043	16.2944	13.9892	17.0268	6.78002	10.1753	7.66556
Zm00001eb019270	0.026136	0	0	0	0.064156	0.020357	0	0	0	0	0.254148	0.078005	0	0.083973	0
Zm00001eb019280	12.5319	9.26673	12.2074	19.1911	18.2199	12.3165	2.39641	8.13519	5.72985	9.93728	12.4607	9.90339	8.85119	7.67897	7.69212
Zm00001eb019290	23.7268	19.9913	26.2522	18.513	15.0752	16.2159	32.649	26.5698	29.9685	20.569	19.4101	18.3975	22.7141	18.1438	17.4172
Zm00001eb019300	0.103848	0.079737	0.075211	0.029682	0.051817	0.015145	0	0	0	0.026418	0	0	0.022585	0.071656	0.026715
Zm00001eb019310	0	0	0	0	0	0.037036	0.028374	0	0.039662	0.100599	0.022574	0	0	0	0
Zm00001eb019320	0.148563	0.082646	0.11914	0.040415	0.036066	0.04363	0.206681	0.11109	0.127321	0.589541	0.317883	0.544309	0.167767	0.118836	0.204751
Zm00001eb019330	1.90053	1.33794	1.07186	1.20383	0.886068	1.09233	1.82354	0.7024	2.0581	4.82723	4.69969	5.78325	1.76553	1.15729	1.37714
Zm00001eb019340	2.96661	2.30703	2.3893	0.535878	0.329688	0.337633	0.021246	0.1988	0.032577	1.22114	1.04068	0.918077	0.591864	0.763855	0.42737
Zm00001eb019350	1.90492	1.41451	1.15075	0.88265	0.801677	0.961365	0.994011	0.65075	0.919299	6.82583	7.57504	4.97922	1.52689	1.44044	1.45049
Zm00001eb019360	0.049951	0	0.05093	0.060221	0.052205	0.0508	0	0.033705	0.034993	0	0	0.045477	0	0.044675	0.028159
Zm00001eb019370	0.48366	0.618398	0.464908	0.435499	0.629644	0.922554	2.05463	1.84563	2.07414	0.884811	0.751969	0.823121	0.606302	0.715394	0.76483
Zm00001eb019380	105.691	137.225	104.952	333.236	358.574	337.099	27.5163	221.855	61.1746	47.0488	19.7435	33.5473	201.908	281.834	281.707
Zm00001eb019390	0.171346	0.317523	0.132288	0.101841	0.059059	0.105979	0.024025	0.013051	0	0.186007	0.320939	0.314161	0.40484	0.24003	0.323784
Zm00001eb019400	0	0	0	0	0.14665	0	0	0	0	0	0	0	0	0	0
Zm00001eb019410	0	0	0	0.024615	0	0.061107	0	0	0	0.060884	0	0.063768	0	0	0
Zm00001eb019420	43.8811	29.1153	22.7319	27.8027	16.3497	14.3162	5.9434	17.4871	8.04711	11.2968	8.11177	10.8389	12.2815	15.5488	12.7541
Zm00001eb019430	0	0.035813	0	0	0.072476	0	0	0.107249	0	0	0	0	0.053733	0	0
Zm00001eb019440	0.675223	0.544704	1.97273	0.388783	0.52733	0.385411	2.78459	1.52732	4.13834	0.193716	0.269705	0.209354	1.23169	1.06391	0.908326
Zm00001eb019450	0	0	0	0	0	0	0	0	0	0	0	0	0	0	0
Zm00001eb019460	4.18215	4.83266	6.4725	5.72929	4.93052	7.53228	11.2159	7.34674	9.00743	9.72959	13.0153	11.2119	4.62186	3.49042	5.11376
Zm00001eb019470	41.8076	46.141	58.8937	34.6207	38.6398	46.4557	207.86	89.486	153.088	153.484	181.899	180.042	92.6122	81.8583	81.2429
Zm00001eb019480	0	0	0	0.174256	0.05669	0.064748	0	0.085271	0.049387	29.0986	35.2198	32.0902	9.92158	6.98716	7.06339
Zm00001eb019490	0.047788	0.095941	0.033644	0.322632	0.296369	0.026979	0	0.030956	0	0.397153	0.231975	0.586545	0.05701	0.108238	0.019429
Zm00001eb019500	0.002665	0	0	0.028614	0.010936	0.010119	0	0.010446	0.013629	0.07417	0.026859	0.451092	0	0	0
Zm00001eb019510	20.3549	15.4413	12.201	8.50697	6.68147	5.45746	11.9161	6.94639	12.4374	11.3178	10.6262	10.5872	9.88704	10.2276	8.03248
Zm00001eb019520	79.0239	65.0927	70.4246	20.4477	20.9808	19.4051	32.0581	22.8181	29.6869	61.0006	56.0286	60.118	23.7728	23.6273	26.0153
Zm00001eb019530	29.3455	25.1735	21.2763	26.4089	23.3491	28.056	121.702	65.6219	96.4629	73.0683	97.4938	79.8523	110.42	106.523	102.459
Zm00001eb019540	0.0342	0	0	0	0	0	0	0	0	0.027961	0	0	0	0	0
Zm00001eb019550	2.5246	1.84464	1.75818	0	0.025069	0	0	0	0	1.04174	0.988709	1.00649	0.941866	0.951855	0.63628
Zm00001eb019560	0.588862	0.870754	0.670751	0.775465	0.766365	0.736706	0.481215	0.403672	0.593111	1.3427	2.04434	1.62086	0.537071	0.321782	0.392112
Zm00001eb019570	0.589614	0.871866	0.671607	0.776455	0.767343	0.737646	0.500334	0.404187	0.593868	1.34442	2.04695	1.62292	0.537756	0.322193	0.392613
Zm00001eb019580	7.76187	6.70876	8.62374	4.46624	3.042	3.55969	0.709833	2.92448	1.70919	6.09141	4.8686	4.41931	4.09605	3.62612	3.70473
Zm00001eb019590	13.1396	9.28869	9.9748	5.19062	4.12133	4.6511	30.1936	15.9399	20.634	8.40126	12.1101	9.11874	17.5726	15.6387	14.6326
Zm00001eb019600	0	0.139959	0.093775	0	0	0	0	0	0	0	0	0	0	0.050032	0
Zm00001eb019610	0	0	0	0	0	0	0	0	0	0	0	0	0	0	0
Zm00001eb019620	1.26031	1.74161	1.29355	1.35186	2.0538	3.2274	3.16049	2.05909	2.52045	19.1663	23.4994	23.6618	1.44877	1.7408	1.96369
Zm00001eb019630	5.56213	4.73343	5.40021	2.85616	2.71309	2.43549	7.4781	4.32873	8.24294	11.3	11.7893	9.66251	4.67802	3.14367	3.55248
Zm00001eb019640	0.027731	0.00865	0.009276	0	0	0	0	0	0	0.101646	0.021283	0	0	0	0.017388
Zm00001eb019650	3.62248	5.24866	3.91949	1.62639	1.43252	2.11407	19.5095	10.0887	14.0506	6.15952	7.65829	7.63793	5.30891	5.12162	5.38408
Zm00001eb019660	0	0	0	0	0	0	0	0	0	0	0	0	0	0	0
Zm00001eb019670	0.108859	0.081143	0.094695	0.189823	0.210664	0.173861	0.312828	0.463497	0.039726	0.146858	0.105089	0.121821	0.051891	0	0.008022
Zm00001eb019680	2.46671	2.01756	2.42513	0.832118	1.20765	1.28263	1.9995	1.45885	2.6475	1.34972	1.82574	1.46463	6.49157	4.68075	5.24784
Zm00001eb019690	0.44043	0.438873	0.778234	0	0	0	0	0	0	1.71127	1.54775	1.44302	1.40781	1.61966	1.09155
Zm00001eb019700	12.1487	1.00743	14.6397	7.06865	12.672	13.595	51.8943	32.3677	53.6319	63.0686	64.9662	69.1154	46.8946	39.6066	40.0308
Zm00001eb019710	0.410048	5.36538	6.23947	5.50116	2.01259	3.20045	10.291	9.33113	9.39867	29.6463	24.0209	22.0357	6.56671	4.54042	7.60502
Zm00001eb019720	4.13465	3.64375	4.84611	5.85982	5.14915	4.72559	23.8598	11.7414	14.6563	7.77662	10.927	7.80344	8.35727	7.33444	6.49916
Zm00001eb019730	20.9475	22.4806	35.5378	16.7918	21.5575	20.6091	62.8919	37.7025	70.05	69.0791	74.5279	68.2743	39.5553	29.2272	36.1687
Zm00001eb019740	0	0	0	0	0	0.018977	0	0	0	0	0	0	0	0	0
Zm00001eb019750	0	0	0	0	0	0	0	0	0	0	0	0	0	0	0
Zm00001eb019760	0	0	0	0.227162	0.041917	0.130393	0	0	0	0.042127	0.0145	0.016687	0.15915	0.021592	0.14215
Zm00001eb019770	9.87561	6.20781	6.50607	7.17105	5.1215	5.15666	10.4022	6.28437	9.05609	14.5056	16.2087	15.2139	6.64729	7.50656	6.03673
Zm00001eb019780	0.861547	0.936115	1.26251	1.00034	1.0035	1.20752	9.05177	5.23969	8.7479	4.94607	3.22933	3.15922	3.67598	3.51805	3.46621
Zm00001eb019790	0	0.3071	0.24068	0.02962	0	0.117879	0	0	0	0.38279	0	0	0.222435	0.647547	0.172588
Zm00001eb019800	8.2927	5.78052	6.24843	5.80801	4.23077	4.72231	17.4618	10.3942	15.0724	15.4108	16.3025	16.0319	12.8178	12.0862	10.9477
Zm00001eb019810	0	0	0	0	0	0	0	0	0	0	0	0	0	0	0
Zm00001eb019820	0	0	0	0	0	0	0	0	0	0	0	0	0	0	0
Zm00001eb019830	7.15003	12.0667	13.7361	6.06587	9.73956	12.3664	31.262	16.1204	25.1841	18.1866	24.5454	17.882	13.357	15.2636	13.5777
Zm00001eb019840	4.53048	5.72962	5.15491	2.43332	2.36597	3.82111	19.022	11.009	14.0321	20.5066	24.1033	19.0584	13.4486	14.2716	16.7275
Zm00001eb019850	16.6421	14.8441	19.1203	10.5722	10.0254	11.282	48.4756	25.0121	39.2233	38.5898	45.4879	36.997	22.7765	19.6133	20.1791
Zm00001eb019860	2.02618	2.90201	2.0404	1.24691	1.15344	2.15529	3.77334	2.55195	3.19326	4.66525	5.04765	3.13879	2.63251	2.53475	2.66046
Zm00001eb019870	0.141859	0.412172	0.596588	0.068621	0.267728	0.157994	0.542563	0.149378	0.209257	0.562821	0.299548	0.263095	0.436246	0.770745	0.861207
Zm00001eb019880	1.34332	1.52019	0.853424	0	0.04042	0.064545	0.080669	0	0.050762	0	0	0	0.056394	0	0.046162
Zm00001eb019890	2.19262	2.47688	2.71775	0.856367	0.819572	1.04211	6.03255	2.5536	4.36634	5.23591	8.04421	6.4404	6.69805	7.07841	7.13004
Zm00001eb019900	0.521254	0.272278	0.500826	0.721194	0.172534	0.262159	2.44882	0.988618	1.45735	1.93949	1.69907	2.23205	1.4621	1.58404	0.793993
Zm00001eb019910	0	0	0.044445	0	0	0	0	0.10601	0	0.028402	0	0.325616	0	0	0
Zm00001eb019920	0.068692	0.123581	3.80356	0.953001	1.88806	1.93833	6.68338	3.9796	2.41696	5.51966	8.74207	7.57504	3.11941	3.18734	2.95983
Zm00001eb019930	1.95871	1.82106	1.41355	0.684758	0.568015	0	0	0.771337	0.955802	1.10158	0.934318	0.668737	2.88635	0	0
Zm00001eb019940	0	0	0	0.717241	0.59496	0.644844	1.12502	0.807926	1.03116	0	0	0	3.02327	3.66192	3.98358
Zm00001eb019950	0	0	0	0	0	0	0	0	0	0	0	0	0	0	0
Zm00001eb019960	17.4743	15.7829	25.4454	3.53178	6.6753	5.03053	2.35081	3.16178	5.13559	33.0421	33.7789	30.4916	5.89364	1.13685	3.2372
Zm00001eb019970	4.70435	1.85127	2.65274	0	0	0	0.050884	0.117882	0	2.97921	3.49781	1.70895	3.57687	3.96005	2.24272
Zm00001eb019980	0	0	0	0.081447	0.044177	0	0	0.319597	0	0.086537	0.091216	0	0	0	0
Zm00001eb019990	1.06023	1.04039	0.98298	0.322838	0.265477	0.192438	0.02206	0.057601	0	0.551562	0.238097	0.151714	0.332443	0.479717	0.256903
[truncated: 44,176 more rows]

## Sheet: total annotation
ID	Nr	Swiss-Prot	KEGG	gene_ontology_blast	eggNOG	Pfam	CAZy	Signal	tmhmm
Zm00001eb349040	NP_001168087.1^uncharacterized protein LOC100381821^100.0%	Q9LNK7.1^RecName: Full=Probable magnesium transporter NIPA3^80.0%	NA	GO:0015095^magnesium ion transmembrane transporter activity^molecular_function;GO:0015693^magnesium ion transport^biological_process;GO:0005769^early endosome^cellular_component;GO:0016021^integral component of membrane^cellular_component;GO:0005886^plasma membrane^cellular_component	KOG2922^Pfam:DUF803^S	PF05653.13^Magnesium transporter NIPA	NA	SignalP-TM	o24-41i57-79o89-111i118-140o155-177i190-212o227-249i256-278o288-306i
Zm00001eb297900	PWZ12536.1^Phosphoribosylaminoimidazole-succinocarboxamide synthase, chloroplastic^92.56%	P38025.2^RecName: Full=Phosphoribosylaminoimidazole-succinocarboxamide synthase, chloroplastic; AltName: Full=SAICAR synthetase; Flags: Precursor^75.47%	K01923|purC|http://www.genome.jp/dbget-bin/www_bget?ko:K01923	GO:0005524^ATP binding^molecular_function;GO:0004639^phosphoribosylaminoimidazolesuccinocarboxamide synthase activity^molecular_function;GO:0006189^'de novo' IMP biosynthetic process^biological_process;GO:0009733^response to auxin^biological_process;GO:0009507^chloroplast^cellular_component;GO:0009570^chloroplast stroma^cellular_component	COG0152|KOG2835^Phosphoribosylaminoimidazole-succinocarboxamide synthase^F	PF01259.17^SAICAR synthetase	NA	SignalP-TM	NA
Zm00001eb110750	XP_008670625.1^histone H2B.2-like^94.57%	A2XF66.1^RecName: Full=Histone H2B.1 >A3AGM4.1 RecName: Full=Histone H2B.1^72.83%	K11252|H2B|http://www.genome.jp/dbget-bin/www_bget?ko:K11252	GO:0003677^DNA binding^molecular_function;GO:0046982^protein heterodimerization activity^molecular_function;GO:0000786^nucleosome^cellular_component;GO:0005634^nucleus^cellular_component	KOG1744^Core component of nucleosome. Nucleosomes wrap and compact DNA into chromatin, limiting DNA accessibility to the cellular machineries which require DNA as a template. Histones thereby play a central role in transcription regulation, DNA repair, DNA replication and chromosomal stability. DNA accessibility is regulated via a complex set of post-translational modifications of histones, also …	PF00125.23^Core histone H2A/H2B/H3/H4	NA	NA	NA
Zm00001eb442550	YP_740454.1^NADH dehydrogenase subunit 6 (mitochondrion)^85.11%	NA	NA	NA	NA	NA	NA	NA	NA
Zm00001eb365360	NP_001140873.2^uncharacterized protein LOC100272949 precursor^100.0%	P25250.1^RecName: Full=Cysteine proteinase EP-B 2; Flags: Precursor^67.45%	NA	GO:0008234^cysteine-type peptidase activity^molecular_function	COG4870|KOG1543^Inhibitor_I29^O	PF00112.22^Papain family cysteine protease	NA	NA	NA
Zm00001eb073560	NP_001147542.1^ap2/EREBP transcription factor^100.0%	Q9FJ90.1^RecName: Full=Ethylene-responsive transcription factor ERF025^70.13%	NA	GO:0003700^DNA-binding transcription factor activity^molecular_function;GO:0043565^sequence-specific DNA binding^molecular_function;GO:0044212^transcription regulatory region DNA binding^molecular_function;GO:0050832^defense response to fungus^biological_process;GO:0009873^ethylene-activated signaling pathway^biological_process;GO:0019760^glucosinolate metabolic process^biological_process;GO:0005…	NA	PF00847.19^AP2 domain	NA	NA	NA
Zm00001eb085900	ONM18201.1^hypothetical protein ZEAMMB73_Zm00001d004027^100.0%	NA	NA	NA	NA	PF13790.5^SR1 protein	NA	NA	NA
Zm00001eb118500	XP_021304681.1^pentatricopeptide repeat-containing protein At5g65560^88.17%	NA	NA	NA	KOG4197^PPR repeat^S	PF13041.5^PPR repeat family	NA	NA	NA
Zm00001eb169210	XP_008678111.1^putative auxin-responsive protein IAA29 isoform X2^100.0%	P0C130.1^PUTATIVE PSEUDOGENE: RecName: Full=Putative auxin-responsive protein IAA28; AltName: Full=Indoleacetic acid-induced protein 28^66.1%	K14484|IAA|http://www.genome.jp/dbget-bin/www_bget?ko:K14484	GO:0009734^auxin-activated signaling pathway^biological_process;GO:0006355^regulation of transcription, DNA-templated^biological_process;GO:0005634^nucleus^cellular_component	NA	PF02309.15^AUX/IAA family	NA	NA	NA
Zm00001eb229770	PWZ08860.1^hypothetical protein Zm00014a_010923^65.22%	NA	NA	NA	NA	PF04844.12^Transcriptional repressor, ovate	NA	NA	NA
Zm00001eb412540	NA	NA	NA	NA	NA	PF10500.8^Nuclear RNA-splicing-associated protein	NA	NA	NA
Zm00001eb420290	NP_001147223.1^nucleus protein^99.12%	NA	K11667|INO80C, IES6|http://www.genome.jp/dbget-bin/www_bget?ko:K11667	NA	COG5195|KOG4137^YL1_C^S	PF08265.10^YL1 nuclear protein C-terminal domain	NA	NA	NA
Zm00001eb358290	XP_008656649.1^centromere protein C^100.0%	Q66LG9.1^RecName: Full=Centromere protein C; Short=AtCENP-C; Short=CENP-C; Short=CENP-C homolog^24.41%	NA	GO:0019237^centromeric DNA binding^molecular_function;GO:0051315^attachment of mitotic spindle microtubules to kinetochore^biological_process;GO:0051455^attachment of spindle microtubules to kinetochore involved in homologous chromosome segregation^biological_process;GO:0051301^cell division^biological_process;GO:0051382^kinetochore assembly^biological_process;GO:0000775^chromosome, centromeric r…	NA	PF00836.18^Stathmin family	NA	NA	NA
Zm00001eb354730	NP_001105094.1^DNA methyl transferase 106^100.0%	Q6AUQ7.1^RecName: Full=Probable inactive DNA (cytosine-5)-methyltransferase DRM3; AltName: Full=Protein DOMAINS REARRANGED METHYLASE 3^69.55%	NA	GO:0003677^DNA binding^molecular_function;GO:0008168^methyltransferase activity^molecular_function;GO:0006306^DNA methylation^biological_process;GO:0005634^nucleus^cellular_component	NA	PF00145.16^C-5 cytosine-specific DNA methylase	NA	NA	NA
Zm00001eb261350	AQK78424.1^hypothetical protein ZEAMMB73_Zm00001d035147^100.0%	NA	NA	NA	NA	PF04699.13^ARP2/3 complex 16 kDa subunit (p16-Arc)	NA	NA	NA
Zm00001eb138800	NP_001131559.1^uncharacterized protein LOC100192900^100.0%	Q9C8P0.1^RecName: Full=Dihydrolipoyllysine-residue acetyltransferase component 5 of pyruvate dehydrogenase complex, chloroplastic; AltName: Full=Dihydrolipoamide S-acetyltransferase component 5 of pyruvate dehydrogenase complex; AltName: Full=Protein EMBRYO DEFECTIVE 3003; AltName: Full=Pyruvate dehydrogenase complex component E2 5; Short=PDC-E2 5; Short=PDCE2 5; Flags: Precursor^72.02%	K00627|DLAT, aceF, pdhC|http://www.genome.jp/dbget-bin/www_bget?ko:K00627	GO:0004742^dihydrolipoyllysine-residue acetyltransferase activity^molecular_function;GO:0019904^protein domain specific binding^molecular_function;GO:0006096^glycolytic process^biological_process;GO:0009507^chloroplast^cellular_component;GO:0009941^chloroplast envelope^cellular_component;GO:0009570^chloroplast stroma^cellular_component;GO:0022626^cytosolic ribosome^cellular_component;GO:0005886^p…	COG0508|KOG0557^e3 binding domain^C	PF00198.22^2-oxoacid dehydrogenases acyltransferase (catalytic domain)	NA	NA	NA
Zm00001eb429570	AQK45746.1^OSJNBa0010H02.21-like protein^100.0%	NA	NA	NA	NA	PF15523.5^Novel toxin 16	NA	NA	i181-203o
Zm00001eb026310	ACG26918.1^hypothetical protein^100.0%	NA	NA	NA	NA	NA	NA	NA	NA
Zm00001eb303540	ONM52463.1^Histone-lysine N-methyltransferase H3 lysine-9 specific SUVH3^100.0%	Q9C5P4.2^RecName: Full=Histone-lysine N-methyltransferase, H3 lysine-9 specific SUVH3; AltName: Full=Histone H3-K9 methyltransferase 3; Short=H3-K9-HMTase 3; AltName: Full=Protein SET DOMAIN GROUP 19; AltName: Full=Suppressor of variegation 3-9 homolog protein 3; Short=Su(var)3-9 homolog protein 3^53.13%	K11420|EHMT|http://www.genome.jp/dbget-bin/www_bget?ko:K11420	GO:0003677^DNA binding^molecular_function;GO:0042054^histone methyltransferase activity^molecular_function;GO:0018024^histone-lysine N-methyltransferase activity^molecular_function;GO:0008270^zinc ion binding^molecular_function;GO:0040029^regulation of gene expression, epigenetic^biological_process;GO:0005694^chromosome^cellular_component;GO:0000775^chromosome, centromeric region^cellular_compone…	COG2940|COG3440|KOG1082^SRA^BK	PF02182.16^SAD/SRA domain	NA	NA	NA
Zm00001eb379060	NP_001140399.1^uncharacterized protein LOC100272453^100.0%	NA	NA	NA	COG4241^Predicted membrane protein (DUF2232)^S	PF09991.8^Predicted membrane protein (DUF2232)	NA	NA	i82-99o103-125i132-154o172-194i201-223o
Zm00001eb269160	NP_001170545.1^uncharacterized protein LOC100384563^100.0%	F4JSE7.1^RecName: Full=Protein ENHANCED DISEASE RESISTANCE 2^64.33%	NA	GO:0070273^phosphatidylinositol-4-phosphate binding^molecular_function;GO:0009873^ethylene-activated signaling pathway^biological_process;GO:1900056^negative regulation of leaf senescence^biological_process;GO:0009626^plant-type hypersensitive response^biological_process;GO:1900150^regulation of defense response to fungus^biological_process;GO:0009723^response to ethylene^biological_process;GO:00…	NA	PF07059.11^Protein of unknown function (DUF1336)	NA	NA	NA
Zm00001eb041190	XP_020407186.1^uncharacterized protein LOC100282561 isoform X1^100.0%	Q94DR2.1^RecName: Full=Dephospho-CoA kinase; AltName: Full=Dephosphocoenzyme A kinase^82.17%	K00859|coaE|http://www.genome.jp/dbget-bin/www_bget?ko:K00859	GO:0005524^ATP binding^molecular_function;GO:0004140^dephospho-CoA kinase activity^molecular_function;GO:0015937^coenzyme A biosynthetic process^biological_process;GO:0009507^chloroplast^cellular_component;GO:0005777^peroxisome^cellular_component;GO:0005773^vacuole^cellular_component	COG0237|KOG3220^Dephospho-CoA kinase^H	PF01121.19^Dephospho-CoA kinase	NA	NA	NA
Zm00001eb421740	AQK43535.1^hypothetical protein ZEAMMB73_Zm00001d025328^100.0%	Q0JIF2.2^RecName: Full=Cyclin-B1-1; AltName: Full=G2/mitotic-specific cyclin-B1-1; Short=CycB1;1^67.47%	K05868|CCNB|http://www.genome.jp/dbget-bin/www_bget?ko:K05868	GO:0016538^cyclin-dependent protein serine/threonine kinase regulator activity^molecular_function;GO:0019901^protein kinase binding^molecular_function;GO:0051301^cell division^biological_process;GO:0000278^mitotic cell cycle^biological_process;GO:0045787^positive regulation of cell cycle^biological_process;GO:0008284^positive regulation of cell population proliferation^biological_process;GO:00064…	COG5024|KOG0653^g2 mitotic-specific^D	PF02984.18^Cyclin, C-terminal domain	NA	SignalP-TM	i13-32o52-74i
new_gene998	XP_020408293.1^zinc finger BED domain-containing protein RICESLEEPER 3-like^76.96%	Q6AVI0.1^RecName: Full=Zinc finger BED domain-containing protein RICESLEEPER 2; AltName: Full=Transposase-like protein RICESLEEPER 2^37.11%	NA	GO:0003677^DNA binding^molecular_function;GO:0046872^metal ion binding^molecular_function;GO:0046983^protein dimerization activity^molecular_function;GO:0009791^post-embryonic development^biological_process;GO:0005634^nucleus^cellular_component	KOG1121^Pfam:hATC^L	PF05699.13^hAT family C-terminal dimerisation region	NA	NA	NA
new_gene997	RLN13151.1^hypothetical protein C2845_PM09G17750^63.1%	NA	NA	NA	KOG1121^transposon protein^S	PF02892.14^BED zinc finger	NA	NA	NA
new_gene995	XP_008678389.1^triacylglycerol lipase 2 isoform X3^100.0%	Q67ZU1.1^RecName: Full=Triacylglycerol lipase 2; Flags: Precursor^55.23%	K01052|LIPA|http://www.genome.jp/dbget-bin/www_bget?ko:K01052	GO:0016298^lipase activity^molecular_function;GO:0004806^triglyceride lipase activity^molecular_function;GO:0044255^cellular lipid metabolic process^biological_process;GO:0002213^defense response to insect^biological_process;GO:0016042^lipid catabolic process^biological_process;GO:0005576^extracellular region^cellular_component	COG0596|KOG2624^alpha/beta hydrolase fold^I	PF04083.15^Partial alpha/beta-hydrolase lipase region	NA	NA	i58-80o
new_gene994	XP_020408293.1^zinc finger BED domain-containing protein RICESLEEPER 3-like^97.88%	P08770.2^RecName: Full=Putative AC transposase; AltName: Full=ORFA^34.43%	NA	GO:0003677^DNA binding^molecular_function;GO:0046983^protein dimerization activity^molecular_function;GO:0006310^DNA recombination^biological_process;GO:0032196^transposition^biological_process;GO:0005634^nucleus^cellular_component	NA	PF05699.13^hAT family C-terminal dimerisation region	NA	NA	NA
new_gene993	XP_023155852.1^glutathione S-transferase T2-like^100.0%	NA	NA	NA	NA	PF14303.5^No apical meristem-associated C-terminal domain	NA	NA	NA
new_gene992	ACG26460.1^hypothetical protein^96.48%	NA	NA	NA	NA	NA	NA	NA	NA
new_gene991	XP_020404864.1^uncharacterized protein LOC103646180^66.91%	NA	NA	NA	NA	NA	NA	NA	NA
Zm00001eb025650	NP_001307477.1^uncharacterized protein LOC107275244^100.0%	A2Z4C4.1^RecName: Full=Homeobox-leucine zipper protein HOX15; AltName: Full=HD-ZIP protein HOX15; AltName: Full=Homeodomain transcription factor HOX15; AltName: Full=OsHox15^74.25%	K09338|HD-ZIP|http://www.genome.jp/dbget-bin/www_bget?ko:K09338	GO:0003700^DNA-binding transcription factor activity^molecular_function;GO:0043565^sequence-specific DNA binding^molecular_function;GO:0005634^nucleus^cellular_component	KOG0483^response to cytokinin stimulus^K	PF00046.28^Homeobox domain	NA	NA	NA
Zm00001eb103380	XP_008670339.1^cytochrome P450 71A1^100.0%	O81970.1^RecName: Full=Cytochrome P450 71A9; AltName: Full=Cytochrome P450 CP1^42.32%	NA	GO:0020037^heme binding^molecular_function;GO:0005506^iron ion binding^molecular_function;GO:0016709^oxidoreductase activity, acting on paired donors, with incorporation or reduction of molecular oxygen, NAD(P)H as one donor, and incorporation of one atom of oxygen^molecular_function;GO:0016021^integral component of membrane^cellular_component;GO:0016020^membrane^cellular_component	COG2124|KOG0156^Cytochrome p450^Q	PF00067.21^Cytochrome P450	NA	SignalP-TM	NA
Zm00001eb076880	XP_008669135.1^probable metal-nicotianamine transporter YSL11^99.86%	Q7X660.1^RecName: Full=Probable metal-nicotianamine transporter YSL11; AltName: Full=Protein YELLOW STRIPE LIKE 11; Short=OsYSL11^78.1%	NA	GO:0055085^transmembrane transport^biological_process;GO:0016021^integral component of membrane^cellular_component;GO:0005886^plasma membrane^cellular_component	COG1297^transporter^P	PF03169.14^OPT oligopeptide transporter protein	NA	NA	o82-101i155-174o194-216i257-276o306-328i435-457o462-484i505-527o547-569i602-624o644-666i
Zm00001eb353960	AQK95053.1^Zinc transporter 6 chloroplastic^100.0%	Q6L8F9.1^RecName: Full=Zinc transporter 6; AltName: Full=ZRT/IRT-like protein 6; Short=OsZIP6; Flags: Precursor^74.76%	K14709|SLC39A1_2_3, ZIP1_2_3|http://www.genome.jp/dbget-bin/www_bget?ko:K14709	GO:0005385^zinc ion transmembrane transporter activity^molecular_function;GO:0009624^response to nematode^biological_process;GO:0071577^zinc ion transmembrane transport^biological_process;GO:0016021^integral component of membrane^cellular_component;GO:0005886^plasma membrane^cellular_component	KOG1558^ZIP Zinc transporter^P	PF02535.21^ZIP Zinc transporter	NA	SignalP-TM	o30-49i62-84o104-121i243-265o280-302i304-326o336-358i378-395o
Zm00001eb152400	XP_023157807.1^protein NRT1/ PTR FAMILY 1.1^100.0%	Q8LPL2.2^RecName: Full=Protein NRT1/ PTR FAMILY 1.1; Short=AtNPF1.1; AltName: Full=Nitrate transporter 1.12^42.06%	NA	GO:0080054^low-affinity nitrate transmembrane transporter activity^molecular_function;GO:0035673^oligopeptide transmembrane transporter activity^molecular_function;GO:1904680^peptide transmembrane transporter activity^molecular_function;GO:0015333^peptide:proton symporter activity^molecular_function;GO:0015706^nitrate transport^biological_process;GO:0016021^integral component of membrane^cellular…	COG3104|KOG1237^POT family^E	PF00854.20^POT family	NA	NA	o129-148i155-177o197-216i243-265o275-297i513-535o555-577i598-620o
Zm00001eb386150	NP_001352467.1^uncharacterized protein LOC100192606^100.0%	A6QP05.1^RecName: Full=Dehydrogenase/reductase SDR family member 12; AltName: Full=Short-chain dehydrogenase/reductase family 40C member 1^45.05%	K11168|DHRS12|http://www.genome.jp/dbget-bin/www_bget?ko:K11168	GO:0016491^oxidoreductase activity^molecular_function	COG1028|KOG1208^KR domain^Q	PF00106.24^short chain dehydrogenase	NA	NA	NA
Zm00001eb094160	ONM20105.1^multidrug and toxic compound extrusion5^98.28%	Q84K71.1^RecName: Full=Protein DETOXIFICATION 44, chloroplastic; Short=AtDTX44; AltName: Full=Multidrug and toxic compound extrusion protein 44; Short=MATE protein 44; Flags: Precursor^60.78%	NA	GO:0015297^antiporter activity^molecular_function;GO:0015238^xenobiotic transmembrane transporter activity^molecular_function;GO:0031969^chloroplast membrane^cellular_component;GO:0016021^integral component of membrane^cellular_component	COG0534|KOG1347^MATE efflux family protein^V	PF01554.17^MatE	NA	NA	o211-233i246-268o288-310i347-369o422-444i
Zm00001eb404150	ACR34168.1^unknown^92.08%	NA	NA	NA	COG5052|KOG1726^TB2/DP1, HVA22 family^V	PF15349.5^DDB1- and CUL4-associated factor 16	NA	NA	NA
Zm00001eb301940	XP_008663570.1^mannosyl-oligosaccharide 1,2-alpha-mannosidase MNS1^96.88%	Q9C512.1^RecName: Full=Mannosyl-oligosaccharide 1,2-alpha-mannosidase MNS1; Short=AtMANIb; AltName: Full=Alpha-mannosidase IB^71.88%	K01230|MAN1|http://www.genome.jp/dbget-bin/www_bget?ko:K01230	GO:0004559^alpha-mannosidase activity^molecular_function;GO:0005509^calcium ion binding^molecular_function;GO:0004571^mannosyl-oligosaccharide 1,2-alpha-mannosidase activity^molecular_function;GO:0006491^N-glycan processing^biological_process;GO:0006486^protein glycosylation^biological_process;GO:0005783^endoplasmic reticulum^cellular_component;GO:0005768^endosome^cellular_component;GO:0005794^Go…	KOG2204|KOG2696^Histone acetyltransferase type B catalytic^B	PF01532.19^Glycosyl hydrolase family 47	GH47	NA	i98-115o
Zm00001eb358120	NP_001349449.1^glycine-rich cell wall structural protein^100.0%	NA	NA	NA	NA	NA	NA	NA	NA
Zm00001eb081280	NP_001346595.1^uncharacterized protein LOC100272664^100.0%	NA	NA	NA	NA	PF16731.4^Glutamic acid/alanine-rich protein of Trypanosoma	NA	NA	NA
Zm00001eb146850	XP_008674785.1^putative UDP-rhamnose:rhamnosyltransferase 1^100.0%	Q66PF2.1^RecName: Full=Putative UDP-rhamnose:rhamnosyltransferase 1; Short=FaRT1; AltName: Full=Glycosyltransferase 4; Short=FaGT4^43.37%	NA	GO:0016758^transferase activity, transferring hexosyl groups^molecular_function;GO:0016021^integral component of membrane^cellular_component	COG1819|KOG1192^UDP-Glycosyltransferase^CG	PF00201.17^UDP-glucoronosyl and UDP-glucosyl transferase	GT1	NA	NA
Zm00001eb156570	NP_001313460.1^uncharacterized protein LOC103651345^100.0%	Q944I4.2^RecName: Full=D-glycerate 3-kinase, chloroplastic; Short=AtGLYK; Flags: Precursor^71.39%	K15918|GLYK|http://www.genome.jp/dbget-bin/www_bget?ko:K15918	GO:0005524^ATP binding^molecular_function;GO:0008887^glycerate kinase activity^molecular_function;GO:0009854^oxidative photosynthetic carbon pathway^biological_process;GO:0009853^photorespiration^biological_process;GO:0009507^chloroplast^cellular_component;GO:0009941^chloroplast envelope^cellular_component;GO:0009570^chloroplast stroma^cellular_component;GO:0005737^cytoplasm^cellular_component	COG4240|KOG2878^Inherit from strNOG: D-glycerate 3-kinase^G	PF00485.17^Phosphoribulokinase / Uridine kinase family	NA	NA	NA
Zm00001eb061260	NP_001346310.1^uncharacterized protein LOC100194043^100.0%	NA	NA	NA	NA	PF07524.12^Bromodomain associated	AA7	NA	NA
Zm00001eb345960	XP_008656139.1^LOB domain-containing protein 15^100.0%	Q9AT61.2^RecName: Full=LOB domain-containing protein 13; AltName: Full=ASYMMETRIC LEAVES 2-like protein 10; Short=AS2-like protein 10^76.92%	NA	GO:0016020^membrane^cellular_component	NA	PF03195.13^Lateral organ boundaries (LOB) domain	NA	NA	NA
Zm00001eb269290	XP_008648763.1^pentatricopeptide repeat-containing protein At5g16420, mitochondrial^100.0%	Q9FFE3.1^RecName: Full=Pentatricopeptide repeat-containing protein At5g16420, mitochondrial; Flags: Precursor^30.37%	NA	GO:0005739^mitochondrion^cellular_component	KOG4197^PPR repeat^S	PF13041.5^PPR repeat family	NA	NA	NA
Zm00001eb069450	ACN26179.1^unknown^100.0%	NA	NA	NA	NA	NA	NA	NA	NA
Zm00001eb425910	AQK44570.1^High affinity nitrate transporter 2.7, partial^100.0%	A2ZU80.2^RecName: Full=Probable high-affinity nitrate transporter 2.4; Short=OsNRT2.4^69.88%	K02575|NRT, narK, nrtP, nasA|http://www.genome.jp/dbget-bin/www_bget?ko:K02575	GO:0015112^nitrate transmembrane transporter activity^molecular_function;GO:0071249^cellular response to nitrate^biological_process;GO:0042128^nitrate assimilation^biological_process;GO:0015706^nitrate transport^biological_process;GO:0016021^integral component of membrane^cellular_component;GO:0009705^plant-type vacuole membrane^cellular_component;GO:0005886^plasma membrane^cellular_component	KOG4386^trafficking protein particle complex subunit 11-like^S	PF07690.15^Major Facilitator Superfamily	NA	SignalP-TM	o20-42i55-77o102-124i
Zm00001eb013170	ONL96864.1^Universal stress protein PHOS34^100.0%	Q8L4N1.1^RecName: Full=Universal stress protein PHOS34; AltName: Full=Phosphorylated protein of 34 kDa; Short=AtPHOS34; Flags: Precursor^47.12%	NA	GO:0005524^ATP binding^molecular_function;GO:0002238^response to molecule of fungal origin^biological_process;GO:0009507^chloroplast^cellular_component	NA	PF00582.25^Universal stress protein family	NA	NA	NA
Zm00001eb314410	PWZ56924.1^Serine/threonine-protein phosphatase BSL2^49.13%	Q2QM47.2^RecName: Full=Serine/threonine-protein phosphatase BSL2 homolog; AltName: Full=BSU1-like protein 2 homolog^95.74%	NA	GO:0046872^metal ion binding^molecular_function;GO:0004721^phosphoprotein phosphatase activity^molecular_function;GO:0009742^brassinosteroid mediated signaling pathway^biological_process;GO:0005634^nucleus^cellular_component	KOG0379^Kelch domain containing^S	PF13418.5^Galactose oxidase, central domain	NA	NA	NA
Zm00001eb234620	XP_008645344.1^uncharacterized protein LOC103626744 isoform X1^100.0%	Q84W56.1^RecName: Full=Ribonuclease J; Short=RNase J; AltName: Full=Protein EMBRYO DEFECTIVE 2746; Flags: Precursor^65.32%	NA	GO:0008409^5'-3' exonuclease activity^molecular_function;GO:0004519^endonuclease activity^molecular_function;GO:0046872^metal ion binding^molecular_function;GO:0003723^RNA binding^molecular_function;GO:0060918^auxin transport^biological_process;GO:0009734^auxin-activated signaling pathway^biological_process;GO:0009658^chloroplast organization^biological_process;GO:0009793^embryo development endin…	COG0595|KOG1137|KOG4282^RNA-metabolising metallo-beta-lactamase^AK	PF13837.5^Myb/SANT-like DNA-binding domain	NA	NA	NA
Zm00001eb331850	XP_020396724.1^la-related protein 1B isoform X1^100.0%	Q8RWR2.2^RecName: Full=La-related protein 1B; Short=AtLARP1b^35.09%	K18757|LARP1|http://www.genome.jp/dbget-bin/www_bget?ko:K18757	GO:0003729^mRNA binding^molecular_function;GO:0010150^leaf senescence^biological_process;GO:0005737^cytoplasm^cellular_component;GO:0005844^polysome^cellular_component	COG5193|KOG2590^LA^JO	PF05383.16^La domain	NA	NA	NA
Zm00001eb288260	XP_008649654.1^pentatricopeptide repeat-containing protein At4g14050, mitochondrial^100.0%	O23266.3^RecName: Full=Pentatricopeptide repeat-containing protein At4g14050, mitochondrial; AltName: Full=Mitochondrial editing factor 35; Flags: Precursor^51.16%	NA	GO:0008270^zinc ion binding^molecular_function;GO:0016554^cytidine to uridine editing^biological_process;GO:0006397^mRNA processing^biological_process;GO:0009451^RNA modification^biological_process;GO:0016020^membrane^cellular_component;GO:0005739^mitochondrion^cellular_component	KOG4197^PPR repeat^S	PF01535.19^PPR repeat	NA	NA	o201-223i236-258o
Zm00001eb319620	NP_001307849.1^uncharacterized protein LOC100101510^100.0%	Q50EX6.1^RecName: Full=Protein ODORANT1; AltName: Full=MYB-like protein ODO1^61.11%	K09422|MYBP|http://www.genome.jp/dbget-bin/www_bget?ko:K09422	GO:0003677^DNA binding^molecular_function;GO:0005634^nucleus^cellular_component	COG5147|KOG0048^Myb-like DNA-binding domain^K	PF00249.30^Myb-like DNA-binding domain	NA	NA	NA
Zm00001eb186840	NP_001159336.2^uncharacterized protein LOC100304430^100.0%	NA	NA	NA	NA	NA	NA	NA	NA
Zm00001eb408300	OQU78839.1^hypothetical protein SORBI_3008G058100^95.18%	Q94AQ6.1^RecName: Full=NAD-dependent protein deacylase SRT2; AltName: Full=Regulatory protein SIR2 homolog 2; Flags: Precursor^45.63%	K11414|SIRT4, SIR2L4|http://www.genome.jp/dbget-bin/www_bget?ko:K11414	GO:0070403^NAD+ binding^molecular_function;GO:0034979^NAD-dependent protein deacetylase activity^molecular_function;GO:0008270^zinc ion binding^molecular_function;GO:0042742^defense response to bacterium^biological_process;GO:0009873^ethylene-activated signaling pathway^biological_process;GO:0043970^histone H3-K9 acetylation^biological_process;GO:0031348^negative regulation of defense response^bi…	COG0846|KOG2683^NAD-dependent protein deacetylase which modulates the activities of several enzymes which are inactive in their acetylated form (By similarity)^BK	PF02146.16^Sir2 family	NA	NA	NA
Zm00001eb404480	XP_008661264.2^uncharacterized protein LOC103640471^100.0%	NA	NA	NA	NA	NA	NA	NA	NA
Zm00001eb111480	ONM26193.1^hypothetical protein ZEAMMB73_Zm00001d007163^98.47%	NA	NA	NA	NA	PF11919.7^Domain of unknown function (DUF3437)	NA	NA	NA
Zm00001eb251610	XP_008681298.1^uncharacterized protein LOC100216970 isoform X1^100.0%	P50883.2^RecName: Full=60S ribosomal protein L12-1^90.24%	K02870|RP-L12e, RPL12|http://www.genome.jp/dbget-bin/www_bget?ko:K02870	GO:0070180^large ribosomal subunit rRNA binding^molecular_function;GO:0019843^rRNA binding^molecular_function;GO:0003735^structural constituent of ribosome^molecular_function;GO:0008270^zinc ion binding^molecular_function;GO:0009409^response to cold^biological_process;GO:0000027^ribosomal large subunit assembly^biological_process;GO:0006412^translation^biological_process;GO:0009507^chloroplast^ce…	COG0080|KOG0886^60S ribosomal protein^J	PF03946.13^Ribosomal protein L11, N-terminal domain	NA	NA	NA
Zm00001eb102380	NP_001148835.1^uncharacterized protein LOC100282453^100.0%	Q9LK34.1^RecName: Full=Uridine kinase-like protein 2, chloroplastic; Includes: RecName: Full=Uridine kinase; Short=UK; Includes: RecName: Full=Putative uracil phosphoribosyltransferase; Short=UPRTase; AltName: Full=UMP pyrophosphorylase; Flags: Precursor^78.56%	K00876|udk, UCK|http://www.genome.jp/dbget-bin/www_bget?ko:K00876	GO:0005524^ATP binding^molecular_function;GO:0005525^GTP binding^molecular_function;GO:0016301^kinase activity^molecular_function;GO:0016757^transferase activity, transferring glycosyl groups^molecular_function;GO:0004849^uridine kinase activity^molecular_function;GO:0006207^'de novo' pyrimidine nucleobase biosynthetic process^biological_process;GO:0044211^CTP salvage^biological_process;GO:000911…	COG0035|COG0572|KOG4203^uridine kinase^F	PF14681.5^Uracil phosphoribosyltransferase	NA	NA	NA
Zm00001eb079680	XP_020403853.1^actin^100.0%	Q10DV7.1^RecName: Full=Actin-1; AltName: Full=OsRAC1 >A2XLF2.1 RecName: Full=Actin-1^96.3%	NA	GO:0005524^ATP binding^molecular_function;GO:0005737^cytoplasm^cellular_component;GO:0005856^cytoskeleton^cellular_component	COG5277|KOG0676^Actins are highly conserved proteins that are involved in various types of cell motility and are ubiquitously expressed in all eukaryotic cells^Z	PF00022.18^Actin	NA	NA	NA
Zm00001eb216890	AQK63689.1^Cell division cycle protein cdt2^94.4%	Q4V837.1^RecName: Full=Denticleless protein homolog A^33.75%	K11790|DTL, CDT2, DCAF2|http://www.genome.jp/dbget-bin/www_bget?ko:K11790	GO:0006974^cellular response to DNA damage stimulus^biological_process;GO:0006260^DNA replication^biological_process;GO:0006513^protein monoubiquitination^biological_process;GO:0000209^protein polyubiquitination^biological_process;GO:0051726^regulation of cell cycle^biological_process;GO:0009411^response to UV^biological_process;GO:0048511^rhythmic process^biological_process;GO:0072425^signal tra…	KOG0321^WD domain, G-beta repeat^S	PF00400.31^WD domain, G-beta repeat	NA	NA	NA
Zm00001eb143320	XP_020405077.1^uncharacterized LOC100193707 isoform X1^100.0%	I6YGS0.1^RecName: Full=Epoxide hydrolase A; Short=EHB; AltName: Full=Epoxide hydrolase EphA^32.85%	NA	GO:0018742^epoxide hydrolase B activity^molecular_function;GO:0042803^protein homodimerization activity^molecular_function;GO:0009636^response to toxic substance^biological_process	NA	PF00561.19^alpha/beta hydrolase fold	NA	NA	NA
Zm00001eb220440	ONM05995.1^hypothetical protein ZEAMMB73_Zm00001d032755^92.59%	NA	NA	NA	COG5531|KOG1946^SWIB^K	PF01620.15^Ribonuclease (pollen allergen)	NA	NA	NA
Zm00001eb168160	NP_001352440.1^PHD finger protein^100.0%	Q2R837.1^RecName: Full=PHD finger protein ALFIN-LIKE 8 >B8BJV8.1 RecName: Full=PHD finger protein ALFIN-LIKE 8^87.4%	NA	GO:0042393^histone binding^molecular_function;GO:0046872^metal ion binding^molecular_function;GO:0006325^chromatin organization^biological_process;GO:0006355^regulation of transcription, DNA-templated^biological_process;GO:0005634^nucleus^cellular_component	KOG1632^PHD finger protein^K	PF12165.7^Alfin	NA	NA	NA
Zm00001eb411010	AQK40417.1^hypothetical protein ZEAMMB73_Zm00001d023940^99.3%	NA	NA	NA	NA	NA	NA	NA	NA
Zm00001eb071050	NP_001288371.1^36.4 kDa proline-rich protein-like precursor^100.0%	Q00451.1^RecName: Full=36.4 kDa proline-rich protein^55.56%	NA	NA	NA	PF14547.5^Hydrophobic seed protein	NA	NA	NA
Zm00001eb018470	ONL98514.1^40S ribosomal protein S9-2^100.0%	Q9FLF0.1^RecName: Full=40S ribosomal protein S9-2^66.93%	K02997|RP-S9e, RPS9|http://www.genome.jp/dbget-bin/www_bget?ko:K02997	GO:0019843^rRNA binding^molecular_function;GO:0003735^structural constituent of ribosome^molecular_function;GO:0045903^positive regulation of translational fidelity^biological_process;GO:0006412^translation^biological_process;GO:0005829^cytosol^cellular_component;GO:0022627^cytosolic small ribosomal subunit^cellular_component;GO:0016020^membrane^cellular_component;GO:0009506^plasmodesma^cellular_…	COG0522|KOG3301^Ribosomal protein s9^J	PF00163.18^Ribosomal protein S4/S9 N-terminal domain	NA	NA	NA
Zm00001eb201400	PWZ25238.1^Nuclear pore complex protein NUP155^84.51%	F4HXV6.1^RecName: Full=Nuclear pore complex protein NUP155; AltName: Full=Nucleoporin 155^50.38%	K14312|NUP155, NUP170, NUP157|http://www.genome.jp/dbget-bin/www_bget?ko:K14312	GO:0017056^structural constituent of nuclear pore^molecular_function;GO:0051028^mRNA transport^biological_process;GO:0006913^nucleocytoplasmic transport^biological_process;GO:0006606^protein import into nucleus^biological_process;GO:0036228^protein localization to nuclear inner membrane^biological_process;GO:0000972^transcription-dependent tethering of RNA polymerase II gene DNA at nuclear periph…	COG5308|KOG1900^nuclear pore complex protein^U	NA	NA	NA	NA
Zm00001eb355060	XP_008656529.1^probable serine/threonine-protein kinase PBL25^100.0%	Q9SFT7.1^RecName: Full=Probable serine/threonine-protein kinase PBL26; AltName: Full=PBS1-like protein 26^58.39%	NA	GO:0005524^ATP binding^molecular_function;GO:0004675^transmembrane receptor protein serine/threonine kinase activity^molecular_function;GO:0006952^defense response^biological_process;GO:0006468^protein phosphorylation^biological_process;GO:0005886^plasma membrane^cellular_component	COG0515|KOG1187^STYKc^T	PF00069.24^Protein kinase domain	NA	NA	NA
Zm00001eb414250	XP_020401689.1^uncharacterized protein LOC103641175^100.0%	NA	NA	NA	NA	NA	NA	NA	NA
Zm00001eb092070	NP_001159156.1^uncharacterized protein LOC100304239^100.0%	Q10AZ4.1^RecName: Full=Actin-3 >A2XNS1.2 RecName: Full=Actin-3^96.82%	K10355|ACTF|http://www.genome.jp/dbget-bin/www_bget?ko:K10355	GO:0005524^ATP binding^molecular_function;GO:0005737^cytoplasm^cellular_component;GO:0005856^cytoskeleton^cellular_component	COG5277|KOG0676^Actins are highly conserved proteins that are involved in various types of cell motility and are ubiquitously expressed in all eukaryotic cells^Z	PF00022.18^Actin	NA	NA	NA
Zm00001eb087500	ACN26875.1^unknown^100.0%	Q9FM04.3^RecName: Full=GDSL esterase/lipase At5g62930^72.58%	NA	GO:0016788^hydrolase activity, acting on ester bonds^molecular_function;GO:0016042^lipid catabolic process^biological_process;GO:0005829^cytosol^cellular_component	COG2755|KOG3035^GDSL-like Lipase/Acylhydrolase^I	PF00657.21^GDSL-like Lipase/Acylhydrolase	CE12	NA	NA
Zm00001eb306990	ONM53490.1^Polyadenylate-binding protein-interacting protein 10^100.0%	Q9S7N9.1^RecName: Full=Polyadenylate-binding protein-interacting protein 12; Short=PABP-interacting protein 12; Short=Poly(A)-binding protein-interacting protein 12; AltName: Full=PAM2-containing protein CID12; AltName: Full=Protein CTC-INTERACTING DOMAIN 12; AltName: Full=RNA-binding protein 37; Short=AtRBP37^55.17%	NA	GO:0000166^nucleotide binding^molecular_function;GO:0003723^RNA binding^molecular_function;GO:0005634^nucleus^cellular_component	COG2272|KOG1516^Carboxylesterase^Q	PF00076.21^RNA recognition motif. (a.k.a. RRM, RBD, or RNP domain)	NA	NA	NA
Zm00001eb110280	XP_020403078.1^uncharacterized protein LOC100272332 isoform X1^100.0%	NA	NA	NA	NA	PF15141.5^Domain of unknown function (DUF4574)	NA	NA	NA
Zm00001eb109010	PWZ19531.1^Helicase protein MOM1^98.98%	NA	NA	NA	NA	PF08795.9^Putative papain-like cysteine peptidase (DUF1796)	NA	NA	NA
Zm00001eb413700	ACF86088.1^unknown^100.0%	Q8VXY7.1^RecName: Full=Equilibrative nucleotide transporter 1; Short=AtENT1; AltName: Full=Nucleoside transporter ENT1^66.83%	K15014|SLC29A1_2_3, ENT1_2_3|http://www.genome.jp/dbget-bin/www_bget?ko:K15014	GO:0005337^nucleoside transmembrane transporter activity^molecular_function;GO:0016021^integral component of membrane^cellular_component;GO:0005774^vacuolar membrane^cellular_component	KOG1479^Nucleoside transporter^P	PF01733.17^Nucleoside transporter	NA	SignalP-TM	i34-56o76-94i101-123o138-160i167-189o204-225i266-288o303-325i332-351o361-383i396-418o
Zm00001eb418530	AQK69430.1^Embryonic flower 1-like protein^97.72%	NA	NA	NA	NA	NA	NA	NA	NA
Zm00001eb308450	XP_020397159.1^atherin-like^100.0%	NA	NA	NA	NA	NA	NA	NA	NA
Zm00001eb088850	NP_001131636.1^uncharacterized protein LOC100192993^100.0%	Q9HQU4.2^RecName: Full=Inosine-5'-monophosphate dehydrogenase; Short=IMP dehydrogenase; Short=IMPD; Short=IMPDH^35.9%	NA	GO:0003938^IMP dehydrogenase activity^molecular_function;GO:0046872^metal ion binding^molecular_function;GO:0000166^nucleotide binding^molecular_function;GO:0006177^GMP biosynthetic process^biological_process;GO:0006183^GTP biosynthetic process^biological_process	NA	PF00571.27^CBS domain	NA	NA	NA
Zm00001eb361030	XP_008656789.1^chaperone protein dnaJ 10^100.0%	Q8GYX8.2^RecName: Full=Chaperone protein dnaJ 10; Short=AtDjC10; Short=AtJ10^56.92%	NA	NA	COG2214|KOG0691^DnaJ domain^O	PF14308.5^X-domain of DnaJ-containing	NA	NA	NA
Zm00001eb111150	ONM26096.1^Pentatricopeptide repeat-containing protein^100.0%	NA	NA	NA	KOG4197^Pentatricopeptide repeat-containing protein^S	PF13041.5^PPR repeat family	GH25	NA	NA
Zm00001eb393890	PWZ06216.1^hypothetical protein Zm00014a_018985^99.41%	NA	NA	NA	NA	PF00168.29^C2 domain	NA	NA	NA
Zm00001eb184560	XP_008678792.1^muscle M-line assembly protein unc-89 isoform X1^100.0%	Q04264.1^RecName: Full=Sister chromatid cohesion protein PDS5; AltName: Full=Precocious dissociation of sisters protein 5^24.42%	NA	GO:0005198^structural molecule activity^molecular_function;GO:0051301^cell division^biological_process;GO:0006281^DNA repair^biological_process;GO:0006302^double-strand break repair^biological_process;GO:0051321^meiotic cell cycle^biological_process;GO:0007076^mitotic chromosome condensation^biological_process;GO:0007064^mitotic sister chromatid cohesion^biological_process;GO:0007129^synapsis^bio…	NA	PF09465.9^Lamin-B receptor of TUDOR domain	NA	NA	NA
Zm00001eb021930	XP_020397520.1^glutamate synthase 1^100.0%	Q0JKD0.1^RecName: Full=Glutamate synthase 1^72.77%	NA	GO:0051538^3 iron, 4 sulfur cluster binding^molecular_function;GO:0050660^flavin adenine dinucleotide binding^molecular_function;GO:0010181^FMN binding^molecular_function;GO:0016040^glutamate synthase (NADH) activity^molecular_function;GO:0005506^iron ion binding^molecular_function;GO:0016491^oxidoreductase activity^molecular_function;GO:0019676^ammonia assimilation cycle^biological_process;GO:00…	COG0067^Glutamate synthase^E	PF00310.20^Glutamine amidotransferases class-II	NA	NA	NA
Zm00001eb293100	AQK87642.1^hypothetical protein ZEAMMB73_Zm00001d038727^97.78%	Q8RY65.1^RecName: Full=Protein NSP-INTERACTING KINASE 2; AltName: Full=LRR receptor-like serine/threonine-protein kinase NIK2; Flags: Precursor^63.86%	NA	GO:0005524^ATP binding^molecular_function;GO:0004675^transmembrane receptor protein serine/threonine kinase activity^molecular_function;GO:0006952^defense response^biological_process;GO:0006468^protein phosphorylation^biological_process;GO:0016032^viral process^biological_process;GO:0016021^integral component of membrane^cellular_component;GO:0005886^plasma membrane^cellular_component	NA	NA	NA	NA	NA
Zm00001eb378820	XP_020399028.1^putative growth-regulating factor 12 isoform X1^100.0%	Q6AWY4.1^RecName: Full=Growth-regulating factor 5; Short=OsGRF5; AltName: Full=Transcription activator GRF5^79.08%	NA	GO:0005524^ATP binding^molecular_function;GO:0032502^developmental process^biological_process;GO:0006355^regulation of transcription, DNA-templated^biological_process;GO:0006351^transcription, DNA-templated^biological_process;GO:0005634^nucleus^cellular_component	NA	NA	NA	NA	NA
Zm00001eb266820	NP_001148444.1^uncharacterized protein LOC100282059^100.0%	NA	NA	NA	NA	PF01439.17^Metallothionein	NA	NA	NA
Zm00001eb062760	XP_008665687.1^scarecrow-like protein 30^100.0%	Q9XE58.2^RecName: Full=Scarecrow-like protein 14; Short=AtSCL14; AltName: Full=GRAS family protein 2; Short=AtGRAS-2^52.28%	NA	GO:0003700^DNA-binding transcription factor activity^molecular_function;GO:0043565^sequence-specific DNA binding^molecular_function;GO:0045893^positive regulation of transcription, DNA-templated^biological_process;GO:0006355^regulation of transcription, DNA-templated^biological_process;GO:0010200^response to chitin^biological_process;GO:0080183^response to photooxidative stress^biological_process…	NA	PF03514.13^GRAS domain family	NA	NA	NA
Zm00001eb269830	NP_001130422.1^uncharacterized protein LOC100191518^100.0%	Q5VRY0.1^RecName: Full=DEAD-box ATP-dependent RNA helicase 39^79.31%	NA	GO:0005524^ATP binding^molecular_function;GO:0004386^helicase activity^molecular_function;GO:0003723^RNA binding^molecular_function	COG0513|KOG0331^DEAD/DEAH box helicase^A	PF00270.28^DEAD/DEAH box helicase	NA	NA	NA
Zm00001eb188410	NP_001147843.2^zinc finger homeodomain protein 1^100.0%	Q8S3Q9.1^RecName: Full=Zinc-finger homeodomain protein 7; Short=OsZHD7^62.29%	NA	GO:0003677^DNA binding^molecular_function;GO:0046872^metal ion binding^molecular_function;GO:0005634^nucleus^cellular_component	NA	PF04770.11^ZF-HD protein dimerisation region	NA	NA	NA
Zm00001eb391940	AQL05763.1^hypothetical protein ZEAMMB73_Zm00001d047155^100.0%	Q5SND2.1^RecName: Full=Probable calcium-binding protein CML30; AltName: Full=Calmodulin-like protein 30^75.51%	NA	GO:0005509^calcium ion binding^molecular_function	COG5126|KOG0027^EFh^T	PF13405.5^EF-hand domain	NA	NA	NA
Zm00001eb114500	XP_008670825.1^uncharacterized protein LOC103648097 isoform X2^100.0%	Q8RXY0.1^RecName: Full=Probable inactive protein kinase At3g63330^69.77%	NA	GO:0005524^ATP binding^molecular_function;GO:0004672^protein kinase activity^molecular_function	NA	PF00069.24^Protein kinase domain	NA	NA	NA
Zm00001eb394320	NP_001130723.1^uncharacterized protein LOC100191827^78.79%	NA	NA	NA	NA	NA	NA	NA	NA
Zm00001eb078480	NP_001142966.2^uncharacterized protein LOC100275419^100.0%	NA	NA	NA	NA	NA	NA	NA	NA
Zm00001eb267190	XP_008650268.1^protein translation factor SUI1 homolog^100.0%	P56330.1^RecName: Full=Protein translation factor SUI1 homolog; AltName: Full=Protein GOS2^98.63%	K03113|EIF1, SUI1|http://www.genome.jp/dbget-bin/www_bget?ko:K03113	GO:0003723^RNA binding^molecular_function;GO:0003743^translation initiation factor activity^molecular_function	COG0023|KOG1770^translation INITIATION FACTOR^J	PF01253.21^Translation initiation factor SUI1	NA	NA	NA
Zm00001eb150800	ONM37202.1^ycf3 intracting protein homolog1^100.0%	NA	NA	NA	NA	NA	NA	NA	NA
Zm00001eb015630	XP_008655238.1^NAC transcription factor NAM-2^100.0%	A0SPJ6.1^RecName: Full=NAC transcription factor NAM-B2; Short=TtNAM-B2^70.48%	NA	GO:0003677^DNA binding^molecular_function;GO:0006355^regulation of transcription, DNA-templated^biological_process;GO:0005634^nucleus^cellular_component	NA	PF02365.14^No apical meristem (NAM) protein	NA	NA	NA
Zm00001eb042750	NP_001148025.2^uncharacterized LOC100193883^100.0%	Q9SJI8.1^RecName: Full=Multiprotein-bridging factor 1a^83.1%	K03627|MBF1|http://www.genome.jp/dbget-bin/www_bget?ko:K03627	GO:0003729^mRNA binding^molecular_function;GO:0043565^sequence-specific DNA binding^molecular_function;GO:0003713^transcription coactivator activity^molecular_function;GO:0045893^positive regulation of transcription, DNA-templated^biological_process;GO:0005730^nucleolus^cellular_component;GO:0005634^nucleus^cellular_component	COG1813|KOG3398^Helix-turn-helix^K	PF08523.9^Multiprotein bridging factor 1	NA	NA	NA
Zm00001eb103650	XP_020404709.1^CDP-diacylglycerol--serine O-phosphatidyltransferase 3^93.27%	Q6I628.2^RecName: Full=CDP-diacylglycerol--serine O-phosphatidyltransferase 2; AltName: Full=Phosphatidylserine synthase 2^86.83%	K08730|PTDSS2|http://www.genome.jp/dbget-bin/www_bget?ko:K08730	GO:0003882^CDP-diacylglycerol-serine O-phosphatidyltransferase activity^molecular_function;GO:0006646^phosphatidylethanolamine biosynthetic process^biological_process;GO:0006659^phosphatidylserine biosynthetic process^biological_process;GO:0005789^endoplasmic reticulum membrane^cellular_component;GO:0016021^integral component of membrane^cellular_component	KOG2735^Phosphatidyl serine synthase^I	PF03034.14^Phosphatidyl serine synthase	NA	NA	o54-76i147-164o179-201i
Zm00001eb195140	AQK56955.1^Regulatory-associated protein of TOR 1^100.0%	C7J8E5.2^RecName: Full=Regulatory-associated protein of TOR 1; AltName: Full=Protein RAPTOR 1; Short=OsRAPTOR1^83.63%	K07204|RAPTOR|http://www.genome.jp/dbget-bin/www_bget?ko:K07204	GO:0030674^protein binding, bridging^molecular_function;GO:0071230^cellular response to amino acid stimulus^biological_process;GO:0009267^cellular response to starvation^biological_process;GO:0007275^multicellular organism development^biological_process;GO:0030307^positive regulation of cell growth^biological_process;GO:0071902^positive regulation of protein serine/threonine kinase activity^biolo…	KOG1517^regulatory associated protein of MTOR^S	PF00400.31^WD domain, G-beta repeat	NA	NA	NA
Zm00001eb361780	XP_008656828.1^non-classical arabinogalactan protein 30^100.0%	NA	NA	NA	NA	PF01190.16^Pollen proteins Ole e I like	NA	NA	i7-29o
Zm00001eb038170	ACG46183.1^hypothetical protein^100.0%	NA	NA	NA	NA	NA	NA	NA	NA
Zm00001eb109710	XP_008667576.1^uncharacterized protein LOC100274081 isoform X2^99.31%	NA	NA	NA	NA	PF13266.5^Protein of unknown function (DUF4057)	NA	NA	NA
Zm00001eb102520	ONM22792.1^putative protein S-acyltransferase 7^100.0%	Q0WQK2.1^RecName: Full=Probable protein S-acyltransferase 7; AltName: Full=Probable palmitoyltransferase At3g26935; AltName: Full=Zinc finger DHHC domain-containing protein At3g26935^63.92%	K16675|ZDHHC9_14_18|http://www.genome.jp/dbget-bin/www_bget?ko:K16675	GO:0019706^protein-cysteine S-palmitoyltransferase activity^molecular_function;GO:0018230^peptidyl-L-cysteine S-palmitoylation^biological_process;GO:0006612^protein targeting to membrane^biological_process;GO:0005783^endoplasmic reticulum^cellular_component;GO:0005794^Golgi apparatus^cellular_component;GO:0016021^integral component of membrane^cellular_component;GO:0005886^plasma membrane^cellula…	COG5273|KOG1311^S-acyltransferase^S	PF01529.19^DHHC palmitoyltransferase	NA	NA	o117-139i160-182o
Zm00001eb192490	NP_001144255.2^uncharacterized protein LOC100277126^100.0%	Q9SQR4.1^RecName: Full=NADPH-dependent aldehyde reductase-like protein, chloroplastic; Flags: Precursor^56.2%	K00059|fabG|http://www.genome.jp/dbget-bin/www_bget?ko:K00059	GO:0016491^oxidoreductase activity^molecular_function;GO:0009507^chloroplast^cellular_component	COG1028|KOG0725^KR domain^Q	PF13561.5^Enoyl-(Acyl carrier protein) reductase	NA	NA	NA
Zm00001eb356600	NP_001105627.1^uncharacterized protein LOC542632^100.0%	Q06398.2^RecName: Full=Probable glutathione S-transferase GSTU6; AltName: Full=28 kDa cold-induced protein^57.08%	K00799|GST, gst|http://www.genome.jp/dbget-bin/www_bget?ko:K00799	GO:0004364^glutathione transferase activity^molecular_function;GO:0006749^glutathione metabolic process^biological_process;GO:0005737^cytoplasm^cellular_component	KOG0406^Glutathione S-transferase, C-terminal domain^O	PF13417.5^Glutathione S-transferase, N-terminal domain	NA	NA	NA
Zm00001eb074100	XP_020403170.1^uncharacterized LOC100275695 isoform X1^100.0%	NA	NA	NA	COG3349^Flavin containing amine oxidoreductase^Q	PF01593.23^Flavin containing amine oxidoreductase	NA	NA	NA
Zm00001eb019980	ONL98882.1^Eukaryotic translation initiation factor 3 subunit E^100.0%	Q9C5Z3.1^RecName: Full=Eukaryotic translation initiation factor 3 subunit E; Short=AtEIF3E-1; Short=eIF3e; Short=p48; AltName: Full=Eukaryotic translation initiation factor 3 subunit 6; Short=AtINT6; Short=INT-6^76.83%	K03250|EIF3E, INT6|http://www.genome.jp/dbget-bin/www_bget?ko:K03250	GO:0003729^mRNA binding^molecular_function;GO:0003743^translation initiation factor activity^molecular_function;GO:0030371^translation repressor activity^molecular_function;GO:0006352^DNA-templated transcription, initiation^biological_process;GO:0009908^flower development^biological_process;GO:0001732^formation of cytoplasmic translation initiation complex^biological_process;GO:0009640^photomorph…	KOG2758^Component of the eukaryotic translation initiation factor 3 (eIF-3) complex, which is involved in protein synthesis and, together with other initiation factors, stimulates binding of mRNA and methionyl-tRNAi to the 40S ribosome (By similarity)^J	PF10602.8^26S proteasome subunit RPN7	NA	NA	NA
Zm00001eb405350	NP_001348551.1^uncharacterized protein LOC100382152^100.0%	Q8VDS4.1^RecName: Full=Regulation of nuclear pre-mRNA domain-containing protein 1A; AltName: Full=Cyclin-dependent kinase inhibitor 2B-related protein; AltName: Full=p15INK4B-related protein^40.77%	K15559|RTT103|http://www.genome.jp/dbget-bin/www_bget?ko:K15559	GO:0042802^identical protein binding^molecular_function;GO:0000993^RNA polymerase II complex binding^molecular_function;GO:0070940^dephosphorylation of RNA polymerase II C-terminal domain^biological_process;GO:0031124^mRNA 3'-end processing^biological_process;GO:0016591^RNA polymerase II, holoenzyme^cellular_component	KOG2669^Expressed protein^A	PF04818.12^RNA polymerase II-binding domain.	NA	NA	NA
Zm00001eb352770	ACN26133.1^unknown^100.0%	NA	NA	NA	NA	NA	NA	NA	NA
Zm00001eb149000	NP_001168900.1^uncharacterized protein LOC100382706^100.0%	Q9LY46.1^RecName: Full=Protein ESKIMO 1; AltName: Full=Protein trichome birefringence-like 29^63.56%	NA	GO:0016413^O-acetyltransferase activity^molecular_function;GO:1990538^xylan O-acetyltransferase activity^molecular_function;GO:0045893^positive regulation of transcription, DNA-templated^biological_process;GO:0009409^response to cold^biological_process;GO:0050826^response to freezing^biological_process;GO:0045492^xylan biosynthetic process^biological_process;GO:0005794^Golgi apparatus^cellular_co…	NA	PF13839.5^GDSL/SGNH-like Acyl-Esterase family found in Pmr5 and Cas1p	NA	SignalP-TM	i41-58o
Zm00001eb221310	NP_001159303.1^Protein EXECUTER 1 chloroplastic^100.0%	Q7XD99.1^RecName: Full=Protein EXECUTER 1, chloroplastic; Short=OsEX1; Flags: Precursor^74.48%	NA	GO:0000304^response to singlet oxygen^biological_process;GO:0009507^chloroplast^cellular_component;GO:0042651^thylakoid membrane^cellular_component	NA	PF12014.7^Domain of unknown function (DUF3506)	NA	NA	NA
Zm00001eb225670	NP_001152913.1^uncharacterized protein LOC100276361^100.0%	NA	NA	NA	NA	PF12023.7^Domain of unknown function (DUF3511)	NA	NA	NA
Zm00001eb226320	XP_008681431.1^uncharacterized protein LOC100273378 isoform X1^100.0%	NA	NA	NA	NA	PF07466.10^Protein of unknown function (DUF1517)	NA	NA	o152-174i
Zm00001eb162880	XP_008675533.1^ABC transporter B family member 11 isoform X1^100.0%	Q9FWX7.1^RecName: Full=ABC transporter B family member 11; Short=ABC transporter ABCB.11; Short=AtABCB11; AltName: Full=Multidrug resistance protein 8; AltName: Full=P-glycoprotein 11^58.63%	K05658|ABCB1|http://www.genome.jp/dbget-bin/www_bget?ko:K05658	GO:0005524^ATP binding^molecular_function;GO:0042626^ATPase-coupled transmembrane transporter activity^molecular_function;GO:0010329^auxin efflux transmembrane transporter activity^molecular_function;GO:0010540^basipetal auxin transport^biological_process;GO:0016021^integral component of membrane^cellular_component;GO:0005886^plasma membrane^cellular_component;GO:0009506^plasmodesma^cellular_comp…	COG1132|KOG0055^ABC transporter transmembrane region^Q	PF00664.22^ABC transporter transmembrane region	NA	NA	i59-81o109-131i182-201o206-228i284-306o321-338i724-746o771-793i865-887o952-974i
Zm00001eb409470	XP_008661781.1^uncharacterized protein LOC100278265 isoform X2^90.34%	NA	NA	NA	NA	NA	NA	NA	NA
Zm00001eb283240	PWZ10974.1^Inositol-3-phosphate synthase^100.0%	Q9FPK7.2^RecName: Full=Inositol-3-phosphate synthase; Short=MIP synthase; AltName: Full=Myo-inositol 1-phosphate synthase; Short=IPS; Short=MI-1-P synthase^96.72%	K01858|INO1, ISYNA1|http://www.genome.jp/dbget-bin/www_bget?ko:K01858	GO:0004512^inositol-3-phosphate synthase activity^molecular_function;GO:0006021^inositol biosynthetic process^biological_process;GO:0008654^phospholipid biosynthetic process^biological_process;GO:0005737^cytoplasm^cellular_component	COG1260|KOG0693^Inositol-3-phosphate synthase^I	PF07994.11^Myo-inositol-1-phosphate synthase	NA	NA	NA
Zm00001eb062180	NP_001104947.1^methylenetetrahydrofolate reductase 1^100.0%	Q9SE94.1^RecName: Full=Methylenetetrahydrofolate reductase 1; AltName: Full=ZmMTHFR1^100.0%	K00297|metF, MTHFR|http://www.genome.jp/dbget-bin/www_bget?ko:K00297	GO:0071949^FAD binding^molecular_function;GO:0004489^methylenetetrahydrofolate reductase (NAD(P)H) activity^molecular_function;GO:0009086^methionine biosynthetic process^biological_process;GO:0006730^one-carbon metabolic process^biological_process;GO:0035999^tetrahydrofolate interconversion^biological_process;GO:0005829^cytosol^cellular_component	COG0685|KOG0564^Methylenetetrahydrofolate reductase^E	PF02219.16^Methylenetetrahydrofolate reductase	NA	NA	NA
Zm00001eb183720	NA	NA	NA	NA	NA	PF16922.4^DNA replication complex GINS protein SLD5 C-terminus	NA	NA	NA
Zm00001eb034300	XP_008663183.1^uncharacterized protein LOC103641622^100.0%	NA	NA	NA	NA	PF00036.31^EF hand	NA	NA	NA
Zm00001eb187030	XP_020408240.1^protein kinase APK1B^100.0%	Q9SII6.2^RecName: Full=Probable serine/threonine-protein kinase PIX13^66.57%	NA	GO:0005524^ATP binding^molecular_function;GO:0004674^protein serine/threonine kinase activity^molecular_function;GO:0006952^defense response^biological_process;GO:0005634^nucleus^cellular_component;GO:0005886^plasma membrane^cellular_component	COG0515|KOG1187^STYKc^T	PF07714.16^Protein tyrosine kinase	NA	NA	NA
Zm00001eb292270	NP_001149235.1^uncharacterized protein LOC100282857^100.0%	Q9AWM9.1^RecName: Full=Ribosome production factor 2 homolog; AltName: Full=Brix domain-containing protein 1 homolog; AltName: Full=Ribosome biogenesis protein RPF2 homolog^89.68%	K14847|RPF2|http://www.genome.jp/dbget-bin/www_bget?ko:K14847	GO:0019843^rRNA binding^molecular_function;GO:0000463^maturation of LSU-rRNA from tricistronic rRNA transcript (SSU-rRNA, 5.8S rRNA, LSU-rRNA)^biological_process;GO:0000027^ribosomal large subunit assembly^biological_process;GO:0005730^nucleolus^cellular_component	COG5106|KOG3031^Brix^J	PF04427.17^Brix domain	NA	NA	NA
Zm00001eb211810	XP_008645298.1^uncharacterized protein LOC103626682^100.0%	P42211.2^RecName: Full=Aspartic proteinase; Flags: Precursor^90.28%	NA	GO:0004190^aspartic-type endopeptidase activity^molecular_function;GO:0006629^lipid metabolic process^biological_process;GO:0030163^protein catabolic process^biological_process;GO:0006508^proteolysis^biological_process;GO:0005773^vacuole^cellular_component	KOG1339^aspartic^O	PF00026.22^Eukaryotic aspartyl protease	NA	SignalP-TM	NA
Zm00001eb162150	ONM41338.1^hypothetical protein ZEAMMB73_Zm00001d044489^100.0%	NA	NA	NA	NA	PF13041.5^PPR repeat family	NA	NA	NA
Zm00001eb410050	AQK40152.1^Polygalacturonase^100.0%	A7PZL3.1^RecName: Full=Probable polygalacturonase; Short=PG; AltName: Full=Pectinase^47.94%	NA	GO:0004650^polygalacturonase activity^molecular_function;GO:0005975^carbohydrate metabolic process^biological_process;GO:0016021^integral component of membrane^cellular_component	COG5434^Glycosyl hydrolases family 28^M	PF00295.16^Glycosyl hydrolases family 28	GH28	NA	NA
Zm00001eb115670	XP_020404813.1^alpha-L-arabinofuranosidase 1^87.58%	Q9SG80.1^RecName: Full=Alpha-L-arabinofuranosidase 1; Short=AtASD1; AltName: Full=Beta-D-xylosidase; Flags: Precursor^44.38%	K01209|abfA|http://www.genome.jp/dbget-bin/www_bget?ko:K01209	GO:0046556^alpha-L-arabinofuranosidase activity^molecular_function;GO:0009044^xylan 1,4-beta-xylosidase activity^molecular_function;GO:0046373^L-arabinose metabolic process^biological_process;GO:0045493^xylan catabolic process^biological_process;GO:0048046^apoplast^cellular_component;GO:0009505^plant-type cell wall^cellular_component;GO:0005773^vacuole^cellular_component	NA	PF06964.11^Alpha-L-arabinofuranosidase C-terminal domain	GH51	NA	NA
Zm00001eb118280	RCV09119.1^LOW QUALITY PROTEIN: hypothetical protein SETIT_2G000600v2^67.63%	NA	NA	NA	NA	NA	NA	NA	NA
Zm00001eb259760	AQK76514.1^Protein TRANSPARENT TESTA 16, partial^97.48%	Q84NC2.1^RecName: Full=MADS-box transcription factor 31; AltName: Full=OsMADS31^80.65%	NA	GO:0003700^DNA-binding transcription factor activity^molecular_function;GO:0046983^protein dimerization activity^molecular_function;GO:0000977^RNA polymerase II regulatory region sequence-specific DNA binding^molecular_function;GO:0045944^positive regulation of transcription by RNA polymerase II^biological_process;GO:0005634^nucleus^cellular_component	COG5068|KOG0014^transcription factor^K	PF00319.17^SRF-type transcription factor (DNA-binding and dimerisation domain)	NA	NA	NA
Zm00001eb218240	NP_001105460.1^tubulin gamma-2 chain^100.0%	Q41808.1^RecName: Full=Tubulin gamma-2 chain; AltName: Full=Gamma-2-tubulin^100.0%	K10389|TUBG|http://www.genome.jp/dbget-bin/www_bget?ko:K10389	GO:0005525^GTP binding^molecular_function;GO:0003924^GTPase activity^molecular_function;GO:0005200^structural constituent of cytoskeleton^molecular_function;GO:0031122^cytoplasmic microtubule organization^biological_process;GO:0000212^meiotic spindle organization^biological_process;GO:0000226^microtubule cytoskeleton organization^biological_process;GO:0007020^microtubule nucleation^biological_pro…	COG5023|KOG1374^Tubulin is the major constituent of microtubules. Gamma tubulin is found at microtubule organizing centers (MTOC) such as the spindle poles or the centrosome (By similarity)^Z	PF03953.16^Tubulin C-terminal domain	NA	NA	NA
Zm00001eb133700	XP_008674157.1^uncharacterized protein LOC103650339^100.0%	NA	NA	NA	NA	PF00397.25^WW domain	NA	NA	NA
Zm00001eb253500	AHH35065.1^high-affinity potassium transporter^100.0%	Q6YWQ4.1^RecName: Full=Potassium transporter 25; AltName: Full=OsHAK25^85.57%	K03549|kup|http://www.genome.jp/dbget-bin/www_bget?ko:K03549	GO:0015079^potassium ion transmembrane transporter activity^molecular_function;GO:0006813^potassium ion transport^biological_process;GO:0016021^integral component of membrane^cellular_component;GO:0016020^membrane^cellular_component;GO:0005886^plasma membrane^cellular_component	COG3158^K+ potassium transporter^P	PF02705.15^K+ potassium transporter	NA	SignalP-TM	i25-47o67-89i155-177o197-216i223-245o268-290i302-324o344-366i397-416o426-448i455-477o482-504i516-538o
Zm00001eb213410	NP_001142006.1^uncharacterized protein LOC100274156^93.23%	Q9ZUZ6.1^RecName: Full=Protein WHAT'S THIS FACTOR 9, mitochondrial; Flags: Precursor^51.69%	NA	GO:0003723^RNA binding^molecular_function;GO:0017004^cytochrome complex assembly^biological_process;GO:0000373^Group II intron splicing^biological_process;GO:0006397^mRNA processing^biological_process;GO:0005739^mitochondrion^cellular_component	NA	PF11955.7^Plant organelle RNA recognition domain	NA	NA	NA
Zm00001eb257610	AQK75701.1^hypothetical protein ZEAMMB73_Zm00001d018355^100.0%	Q8H1Q8.2^RecName: Full=Autophagy-related protein 18b; Short=AtATG18b^54.7%	K17908|WIPI, ATG18|http://www.genome.jp/dbget-bin/www_bget?ko:K17908	GO:0080025^phosphatidylinositol-3,5-bisphosphate binding^molecular_function;GO:0032266^phosphatidylinositol-3-phosphate binding^molecular_function;GO:0000045^autophagosome assembly^biological_process;GO:0000422^autophagy of mitochondrion^biological_process;GO:0006497^protein lipidation^biological_process;GO:0034497^protein localization to phagophore assembly site^biological_process;GO:0015031^pro…	KOG2110^WD domain, G-beta repeat^U	NA	NA	NA	NA
Zm00001eb394810	ONL96593.1^hAT dimerization domain-containing protein / transposase-related^96.88%	NA	NA	NA	KOG1471^CRAL/TRIO, N-terminal domain^I	NA	NA	NA	NA
Zm00001eb100670	ONM22294.1^hypothetical protein ZEAMMB73_Zm00001d005873^94.93%	NA	NA	NA	NA	NA	NA	NA	NA
Zm00001eb025130	NP_001149768.2^uncharacterized protein LOC100283395 precursor^100.0%	Q8GYA6.1^RecName: Full=26S proteasome non-ATPase regulatory subunit 13 homolog B; AltName: Full=26S proteasome regulatory subunit RPN9b; Short=AtRNP9b; AltName: Full=26S proteasome regulatory subunit S11 homolog B^76.76%	K03039|PSMD13, RPN9|http://www.genome.jp/dbget-bin/www_bget?ko:K03039	GO:0005198^structural molecule activity^molecular_function;GO:0043248^proteasome assembly^biological_process;GO:0030163^protein catabolic process^biological_process;GO:0006511^ubiquitin-dependent protein catabolic process^biological_process;GO:0005829^cytosol^cellular_component;GO:0005634^nucleus^cellular_component;GO:0000502^proteasome complex^cellular_component;GO:0008541^proteasome regulatory …	KOG2908^26S proteasome non-ATPase regulatory subunit^O	PF01399.26^PCI domain	NA	NA	NA
Zm00001eb191090	AQK55384.1^ATG8-interacting protein 1^97.56%	Q9FEF8.1^RecName: Full=Probable mediator of RNA polymerase II transcription subunit 36b; AltName: Full=Histone-glutamine methyltransferase; AltName: Full=SKP1-interacting partner 7; AltName: Full=rRNA 2'-O-methyltransferase fibrillarin 1^86.79%	K14563|NOP1, FBL|http://www.genome.jp/dbget-bin/www_bget?ko:K14563	GO:1990259^histone-glutamine methyltransferase activity^molecular_function;GO:0003723^RNA binding^molecular_function;GO:0008649^rRNA methyltransferase activity^molecular_function;GO:0030515^snoRNA binding^molecular_function;GO:0000494^box C/D snoRNA 3'-end processing^biological_process;GO:1990258^histone glutamine methylation^biological_process;GO:0031167^rRNA methylation^biological_process;GO:00…	COG1889|KOG1596^rRNA 2'-O-methyltransferase fibrillarin^A	PF01269.16^Fibrillarin	NA	NA	NA
Zm00001eb350530	AQK94038.1^hypothetical protein ZEAMMB73_Zm00001d010428^83.79%	NA	NA	NA	NA	NA	NA	NA	NA
Zm00001eb152980	NP_001168171.1^uncharacterized protein LOC100381924^95.98%	Q8RXH2.1^RecName: Full=Nuclear pore complex protein NUP85; AltName: Full=Nuclear pore complex protein NUP75; AltName: Full=Nucleoporin 75; AltName: Full=Nucleoporin 85^54.47%	K14304|NUP85|http://www.genome.jp/dbget-bin/www_bget?ko:K14304	GO:0017056^structural constituent of nuclear pore^molecular_function;GO:0006406^mRNA export from nucleus^biological_process;GO:0045893^positive regulation of transcription, DNA-templated^biological_process;GO:0006606^protein import into nucleus^biological_process;GO:0009737^response to abscisic acid^biological_process;GO:0005635^nuclear envelope^cellular_component;GO:0031080^nuclear pore outer ri…	KOG2271^Nup85 Nucleoporin^UY	PF07575.12^Nup85 Nucleoporin	NA	NA	NA
Zm00001eb390310	XP_020399829.1^pentatricopeptide repeat-containing protein At4g02750^100.0%	Q9LFI1.1^RecName: Full=Pentatricopeptide repeat-containing protein At3g53360, mitochondrial; Flags: Precursor^21.96%	NA	GO:0009451^RNA modification^biological_process;GO:0005739^mitochondrion^cellular_component	KOG4197^PPR repeat^S	PF01535.19^PPR repeat	NA	NA	NA
Zm00001eb350600	XP_008656330.1^wall-associated receptor kinase 1^100.0%	Q39191.2^RecName: Full=Wall-associated receptor kinase 1; Flags: Precursor^29.04%	NA	GO:0005524^ATP binding^molecular_function;GO:0005509^calcium ion binding^molecular_function;GO:0016301^kinase activity^molecular_function;GO:0030247^polysaccharide binding^molecular_function;GO:0004674^protein serine/threonine kinase activity^molecular_function;GO:0050832^defense response to fungus^biological_process;GO:0009751^response to salicylic acid^biological_process;GO:0009615^response to …	NA	PF13947.5^Wall-associated receptor kinase galacturonan-binding	NA	NA	i5-22o
Zm00001eb329890	XP_020396334.1^ubiquitin carboxyl-terminal hydrolase 24^100.0%	Q9FPS3.1^RecName: Full=Ubiquitin carboxyl-terminal hydrolase 24; AltName: Full=Deubiquitinating enzyme 24; Short=AtUBP24; AltName: Full=Ubiquitin thioesterase 24; AltName: Full=Ubiquitin-specific-processing protease 24^49.91%	K11841|USP10, UBP3|http://www.genome.jp/dbget-bin/www_bget?ko:K11841	GO:0004197^cysteine-type endopeptidase activity^molecular_function;GO:0004843^thiol-dependent ubiquitin-specific protease activity^molecular_function;GO:0016579^protein deubiquitination^biological_process;GO:0006511^ubiquitin-dependent protein catabolic process^biological_process;GO:0005634^nucleus^cellular_component	KOG1870|KOG1871^ubiquitin carboxyl-terminal hydrolase^O	PF00443.28^Ubiquitin carboxyl-terminal hydrolase	NA	NA	NA
Zm00001eb381270	AQL03301.1^Aspartyl protease AED1^100.0%	Q8S9J6.1^RecName: Full=Aspartyl protease family protein At5g10770; Flags: Precursor^40.81%	NA	GO:0004190^aspartic-type endopeptidase activity^molecular_function;GO:0030163^protein catabolic process^biological_process;GO:0006508^proteolysis^biological_process;GO:0031225^anchored component of membrane^cellular_component;GO:0005886^plasma membrane^cellular_component	KOG1339^Eukaryotic aspartyl protease^O	PF14543.5^Xylanase inhibitor N-terminal	NA	NA	o4-26i311-333o
Zm00001eb208660	AQK52755.1^Putative NAC domain transcription factor superfamily protein^79.26%	NA	NA	NA	NA	PF05265.12^Protein of unknown function (DUF723)	CBM56	NA	NA
Zm00001eb396410	XP_008660223.1^uncharacterized protein LOC103639232^100.0%	NA	NA	NA	NA	PF14309.5^Domain of unknown function (DUF4378)	NA	NA	NA
Zm00001eb074810	XP_008669058.1^probable transcription factor MYB58^100.0%	Q0JB89.1^RecName: Full=Probable transcription factor MYB58; Short=OsMYB58^58.36%	K09422|MYBP|http://www.genome.jp/dbget-bin/www_bget?ko:K09422	GO:0043565^sequence-specific DNA binding^molecular_function;GO:0044212^transcription regulatory region DNA binding^molecular_function;GO:0030154^cell differentiation^biological_process;GO:0005634^nucleus^cellular_component	COG5147|KOG0048^Myb-like DNA-binding domain^K	PF00249.30^Myb-like DNA-binding domain	NA	NA	NA
Zm00001eb351950	NP_001338732.1^uncharacterized protein LOC100279925^100.0%	B9DFS6.1^RecName: Full=Sorting nexin 2B^45.26%	NA	GO:0035091^phosphatidylinositol binding^molecular_function;GO:0005543^phospholipid binding^molecular_function;GO:0046982^protein heterodimerization activity^molecular_function;GO:0032502^developmental process^biological_process;GO:0045324^late endosome to vacuole transport^biological_process;GO:0051604^protein maturation^biological_process;GO:0015031^protein transport^biological_process;GO:009035…	NA	PF09325.9^Vps5 C terminal like	NA	NA	NA
Zm00001eb430610	NP_001150771.1^transferase^100.0%	Q5SMM6.1^RecName: Full=Hydroxycinnamoyltransferase 4; Short=OsHCT4; AltName: Full=BAHD-like hydroxycinnamoyl transferase HCT4; AltName: Full=Glycerol hydroxycinnamoyl transferase^27.18%	NA	GO:0016747^transferase activity, transferring acyl groups other than amino-acyl groups^molecular_function	NA	PF02458.14^Transferase family	NA	NA	NA
Zm00001eb008510	ONL94963.1^hypothetical protein ZEAMMB73_Zm00001d028196^100.0%	NA	NA	NA	NA	NA	NA	NA	NA
Zm00001eb321980	NP_001348537.1^uncharacterized protein LOC100191942^100.0%	P37221.1^RecName: Full=NAD-dependent malic enzyme 62 kDa isoform, mitochondrial; Short=NAD-ME; Flags: Precursor^82.73%	K00028|E1.1.1.39|http://www.genome.jp/dbget-bin/www_bget?ko:K00028	GO:0004471^malate dehydrogenase (decarboxylating) (NAD+) activity^molecular_function;GO:0046872^metal ion binding^molecular_function;GO:0051287^NAD binding^molecular_function;GO:0005759^mitochondrial matrix^cellular_component	COG0281|KOG1257^malic enzyme^C	PF03949.14^Malic enzyme, NAD binding domain	NA	NA	NA
Zm00001eb209390	NP_001334980.1^uncharacterized protein LOC100272679 precursor^100.0%	Q5M7D4.1^RecName: Full=Protein canopy homolog 1; Flags: Precursor^25.32%	NA	GO:0007275^multicellular organism development^biological_process;GO:0005783^endoplasmic reticulum^cellular_component	NA	PF11938.7^TLR4 regulator and MIR-interacting MSAP	NA	NA	i7-29o
Zm00001eb149910	ONM03200.1^hypothetical protein ZEAMMB73_Zm00001d031605^90.0%	NA	NA	NA	NA	PF01535.19^PPR repeat	NA	NA	NA
Zm00001eb013910	ONL97071.1^senescence associated gene 20^100.0%	P20144.1^RecName: Full=Wound-induced protein 1^38.1%	NA	NA	NA	PF07107.10^Wound-induced protein WI12	NA	NA	NA
Zm00001eb001630	ONL93124.1^Transcription factor bHLH57^100.0%	O81037.1^RecName: Full=Transcription factor bHLH70; AltName: Full=Basic helix-loop-helix protein 70; Short=AtbHLH70; Short=bHLH 70; AltName: Full=Transcription factor EN 13; AltName: Full=bHLH transcription factor bHLH070^44.81%	NA	GO:0003677^DNA binding^molecular_function;GO:0003700^DNA-binding transcription factor activity^molecular_function;GO:0042803^protein homodimerization activity^molecular_function;GO:0009631^cold acclimation^biological_process;GO:0006355^regulation of transcription, DNA-templated^biological_process;GO:0005634^nucleus^cellular_component	NA	PF00010.25^Helix-loop-helix DNA-binding domain	NA	NA	NA
Zm00001eb218030	NP_001147394.1^SAUR16 - auxin-responsive SAUR family member^100.0%	NA	NA	NA	NA	PF02519.13^Auxin responsive protein	NA	NA	NA
Zm00001eb369450	XP_020398837.1^uncharacterized protein LOC109941960^100.0%	NA	NA	NA	NA	PF00234.21^Protease inhibitor/seed storage/LTP family	NA	NA	NA
Zm00001eb295670	NP_001136868.1^putative leucine-rich repeat transmembrane protein kinase family protein precursor^100.0%	C0LGQ4.1^RecName: Full=Protein MALE DISCOVERER 2; Short=AtMDIS2; AltName: Full=Probable LRR receptor-like serine/threonine-protein kinase MRH1; AltName: Full=Protein MORPHOGENESIS OF ROOT HAIR 1; Flags: Precursor^62.61%	NA	GO:0005524^ATP binding^molecular_function;GO:0004674^protein serine/threonine kinase activity^molecular_function;GO:0048765^root hair cell differentiation^biological_process;GO:0012505^endomembrane system^cellular_component;GO:0016021^integral component of membrane^cellular_component;GO:0090406^pollen tube^cellular_component	COG0515^STYKc^T	PF07714.16^Protein tyrosine kinase	NA	NA	o111-133i406-425o
Zm00001eb329760	NP_001141239.1^Tankyrase 2^100.0%	NA	NA	NA	COG0666|KOG0504^Ankyrin repeat^S	PF13637.5^Ankyrin repeats (many copies)	NA	NA	NA
Zm00001eb316100	NP_001183172.1^putative protein kinase superfamily protein^100.0%	Q0DCT8.1^RecName: Full=Protein kinase G11A^65.51%	NA	GO:0005524^ATP binding^molecular_function;GO:0004674^protein serine/threonine kinase activity^molecular_function;GO:0006468^protein phosphorylation^biological_process;GO:0005737^cytoplasm^cellular_component;GO:0005634^nucleus^cellular_component;GO:0005886^plasma membrane^cellular_component	KOG0610^S_TKc^T	PF00069.24^Protein kinase domain	NA	NA	NA
Zm00001eb164410	PWZ29270.1^Thaumatin-like protein^100.0%	Q53MB8.1^RecName: Full=Thaumatin-like protein; Flags: Precursor^82.67%	NA	NA	NA	PF00314.16^Thaumatin family	NA	NA	NA
Zm00001eb133330	NP_001266735.2^uncharacterized protein LOC100194228^100.0%	O80396.1^RecName: Full=Mitogen-activated protein kinase kinase 3; Short=AtMKK3; Short=MAP kinase kinase 3^66.41%	K20607|MKK3|http://www.genome.jp/dbget-bin/www_bget?ko:K20607	GO:0005524^ATP binding^molecular_function;GO:0004707^MAP kinase activity^molecular_function;GO:0004708^MAP kinase kinase activity^molecular_function;GO:0004674^protein serine/threonine kinase activity^molecular_function;GO:0009738^abscisic acid-activated signaling pathway^biological_process;GO:0000187^activation of MAPK activity^biological_process;GO:0032147^activation of protein kinase activity^…	KOG0581^mitogen-activated protein kinase kinase^T	PF00069.24^Protein kinase domain	NA	NA	NA
Zm00001eb222150	XP_008644801.1^uncharacterized protein LOC103626187^100.0%	NA	NA	NA	NA	NA	NA	NA	NA
Zm00001eb185760	XP_023158074.1^(+)-neomenthol dehydrogenase^87.76%	Q071N0.1^RecName: Full=Salutaridine reductase^47.67%	K15095|E1.1.1.208|http://www.genome.jp/dbget-bin/www_bget?ko:K15095	GO:0050661^NADP binding^molecular_function;GO:0047037^salutaridine reductase (NADPH) activity^molecular_function;GO:0097295^morphine biosynthetic process^biological_process	COG1028|KOG1208|KOG1364^KR domain^Q	PF00106.24^short chain dehydrogenase	NA	NA	NA
Zm00001eb323580	NP_001105879.2^pentatricopeptide repeat-containing protein CRP1, chloroplastic^100.0%	A0A1D6IEG9.1^RecName: Full=Pentatricopeptide repeat-containing protein CRP1, chloroplastic; AltName: Full=Protein CHLOROPLAST RNA PROCESSING 1; Flags: Precursor^100.0%	NA	GO:0003729^mRNA binding^molecular_function;GO:0003727^single-stranded RNA binding^molecular_function;GO:0010239^chloroplast mRNA processing^biological_process;GO:0009658^chloroplast organization^biological_process;GO:0045727^positive regulation of translation^biological_process;GO:0009507^chloroplast^cellular_component;GO:0042644^chloroplast nucleoid^cellular_component;GO:0009570^chloroplast stro…	KOG4197^PPR repeat^S	PF13041.5^PPR repeat family	NA	NA	NA
Zm00001eb317270	ONM56054.1^Subtilisin-like protease SBT4.4^76.78%	Q9FIF8.1^RecName: Full=Subtilisin-like protease SBT4.3; AltName: Full=Subtilase subfamily 4 member 3; Short=AtSBT4.3; Flags: Precursor^26.01%	NA	GO:0004252^serine-type endopeptidase activity^molecular_function;GO:0046686^response to cadmium ion^biological_process;GO:0005576^extracellular region^cellular_component	COG1404^Peptidase inhibitor I9^O	PF00082.21^Subtilase family	NA	NA	NA
Zm00001eb223200	AQK65533.1^ACT domain-containing protein ACR11^99.61%	P83643.2^RecName: Full=ACT domain-containing protein DS12, chloroplastic; AltName: Full=Uncharacterized protein DS12 from 2D-PAGE of leaf; Flags: Precursor >Q0J709.2 RecName: Full=ACT domain-containing protein DS12, chloroplastic; AltName: Full=Uncharacterized protein DS12 from 2D-PAGE of leaf; Flags: Precursor^78.07%	NA	GO:0009507^chloroplast^cellular_component	NA	PF13291.5^ACT domain	NA	NA	NA
Zm00001eb407440	NP_001347633.1^RING/FYVE/PHD zinc finger superfamily protein^100.0%	NA	NA	NA	NA	NA	NA	NA	NA
Zm00001eb181860	AQK52949.1^hypothetical protein ZEAMMB73_Zm00001d050715^100.0%	NA	NA	NA	NA	PF16907.4^Proline rich region of Caskin proteins	NA	NA	NA
Zm00001eb311820	NP_001352910.1^uncharacterized protein LOC100217096^100.0%	F4JL28.1^RecName: Full=Chromatin remodeling protein EBS; AltName: Full=Protein EARLY BOLTING IN SHORT DAYS^71.63%	NA	GO:0003682^chromatin binding^molecular_function;GO:0046872^metal ion binding^molecular_function;GO:0035064^methylated histone binding^molecular_function;GO:0000976^transcription regulatory region sequence-specific DNA binding^molecular_function;GO:0006325^chromatin organization^biological_process;GO:0009908^flower development^biological_process;GO:0035067^negative regulation of histone acetylatio…	KOG1632|KOG1886^BAH^K	PF01426.17^BAH domain	NA	NA	NA
Zm00001eb252670	XP_008646166.1^cysteine protease XCP1^100.0%	O65493.1^RecName: Full=Cysteine protease XCP1; AltName: Full=Xylem cysteine peptidase 1; Short=AtXCP1; Flags: Precursor^48.1%	K16290|XCP|http://www.genome.jp/dbget-bin/www_bget?ko:K16290	GO:0004197^cysteine-type endopeptidase activity^molecular_function;GO:0010623^programmed cell death involved in cell development^biological_process;GO:0051603^proteolysis involved in cellular protein catabolic process^biological_process;GO:0005615^extracellular space^cellular_component;GO:0005764^lysosome^cellular_component;GO:0005634^nucleus^cellular_component;GO:0000325^plant-type vacuole^cellu…	COG4870|KOG1543^Inhibitor_I29^O	PF08246.11^Cathepsin propeptide inhibitor domain (I29)	NA	NA	NA
Zm00001eb155060	NP_001149979.2^CDA1^100.0%	O65896.1^RecName: Full=Cytidine deaminase 1; Short=At-CDA1^50.34%	K01489|cdd, CDA|http://www.genome.jp/dbget-bin/www_bget?ko:K01489	GO:0004126^cytidine deaminase activity^molecular_function;GO:0047844^deoxycytidine deaminase activity^molecular_function;GO:0042803^protein homodimerization activity^molecular_function;GO:0008270^zinc ion binding^molecular_function;GO:0006216^cytidine catabolic process^biological_process;GO:0009972^cytidine deamination^biological_process;GO:0005829^cytosol^cellular_component	COG0295|KOG0833^cytidine deaminase^F	PF08211.11^Cytidine and deoxycytidylate deaminase zinc-binding region	NA	NA	NA
Zm00001eb168940	PWZ21357.1^Cyclin-B1-3^81.92%	Q0JNK6.2^RecName: Full=Cyclin-B1-3; AltName: Full=CYCB1;1; AltName: Full=G2/mitotic-specific cyclin-B1-3; Short=CycB1;3^72.38%	NA	GO:0016538^cyclin-dependent protein serine/threonine kinase regulator activity^molecular_function;GO:0019901^protein kinase binding^molecular_function;GO:0051301^cell division^biological_process;GO:0000278^mitotic cell cycle^biological_process;GO:0045787^positive regulation of cell cycle^biological_process;GO:0008284^positive regulation of cell population proliferation^biological_process;GO:00064…	COG5024|KOG0653|KOG0752^Solute carrier family 25^C	PF00134.22^Cyclin, N-terminal domain	NA	NA	i393-410o430-452i573-595o615-634i
Zm00001eb411830	NP_001354125.1^uncharacterized protein LOC100284728^100.0%	Q5NBI2.1^RecName: Full=Actin-related protein 6 >A2WNB0.1 RecName: Full=Actin-related protein 6^86.0%	K11662|ACTR6, ARP6|http://www.genome.jp/dbget-bin/www_bget?ko:K11662	GO:0051301^cell division^biological_process;GO:0006338^chromatin remodeling^biological_process;GO:0006952^defense response^biological_process;GO:0009910^negative regulation of flower development^biological_process;GO:0006355^regulation of transcription, DNA-templated^biological_process;GO:0006970^response to osmotic stress^biological_process;GO:0009266^response to temperature stimulus^biological_…	COG5277|KOG0676^Component of the SWR1 complex which mediates the ATP- dependent exchange of histone H2A for the H2A variant H2A.F Z leading to transcriptional regulation of selected genes by chromatin remodeling. Involved in several developmental processes. May be involved in the regulation of pathogenesis-related proteins (PRs) (By similarity)^B	PF00022.18^Actin	NA	NA	NA
Zm00001eb403350	ONL93621.1^Protein SHOOT GRAVITROPISM 6^100.0%	F4IP13.1^RecName: Full=Protein SHOOT GRAVITROPISM 6^59.17%	NA	GO:0009660^amyloplast organization^biological_process;GO:0009630^gravitropism^biological_process;GO:0009959^negative gravitropism^biological_process;GO:0009705^plant-type vacuole membrane^cellular_component	KOG2032^Inherit from lilNOG: HEAT repeat family protein^S	NA	NA	NA	NA
Zm00001eb054290	ONM08290.1^Mitogen-activated protein kinase kinase kinase 1^97.38%	Q39008.2^RecName: Full=Mitogen-activated protein kinase kinase kinase 1; Short=ARAKIN; Short=AtMEKK1; Short=MAP kinase kinase kinase 1^40.69%	K13414|MEKK1|http://www.genome.jp/dbget-bin/www_bget?ko:K13414	GO:0005524^ATP binding^molecular_function;GO:0003677^DNA binding^molecular_function;GO:0019900^kinase binding^molecular_function;GO:0004709^MAP kinase kinase kinase activity^molecular_function;GO:0004674^protein serine/threonine kinase activity^molecular_function;GO:0032147^activation of protein kinase activity^biological_process;GO:0009631^cold acclimation^biological_process;GO:0045087^innate im…	KOG0198^S_TKc^T	PF00069.24^Protein kinase domain	NA	NA	NA
Zm00001eb100930	XP_008670243.1^probable carboxylesterase 2^100.0%	I4DST8.1^RecName: Full=Tuliposide A-converting enzyme 1, chloroplastic; Short=TgTCEA1; Flags: Precursor^44.62%	NA	GO:0016787^hydrolase activity^molecular_function;GO:0016829^lyase activity^molecular_function;GO:0006952^defense response^biological_process;GO:0009507^chloroplast^cellular_component	COG0657|KOG1515^Carboxylesterase family^V	PF07859.12^alpha/beta hydrolase fold	CE10	NA	i5-27o
Zm00001eb256560	NP_001130439.1^uncharacterized protein LOC100191536^100.0%	NA	NA	NA	NA	NA	NA	SignalP-TM	o25-47i60-82o118-140i
Zm00001eb010460	NP_001150441.2^uncharacterized protein LOC100284071^100.0%	Q7XGU4.1^RecName: Full=Auxin transporter-like protein 3^88.46%	K13946|AUX1, LAX|http://www.genome.jp/dbget-bin/www_bget?ko:K13946	GO:0015171^amino acid transmembrane transporter activity^molecular_function;GO:0015293^symporter activity^molecular_function;GO:0003333^amino acid transmembrane transport^biological_process;GO:0009734^auxin-activated signaling pathway^biological_process;GO:0016021^integral component of membrane^cellular_component;GO:0005886^plasma membrane^cellular_component	COG0814|KOG1303^Transmembrane amino acid transporter protein^E	PF01490.17^Transmembrane amino acid transporter protein	NA	NA	i83-105o115-132i137-159o174-196i209-231o257-279i299-316o321-343i372-394o
Zm00001eb196550	NP_001241740.2^indole-3-acetate beta-glucosyltransferase^100.0%	Q767C8.1^RecName: Full=Cyanidin 3-O-rutinoside 5-O-glucosyltransferase; Short=Ih5GT; AltName: Full=Anthocyanin 5-O-glucosyltransferase; AltName: Full=Cyanidin-3-rhamnosylglucoside 5-O-glucosyltransferase; AltName: Full=Uridine diphosphoglucose-cyanidin 3-rhamnosylglucoside 5-O-glucosyltransferase^41.58%	NA	GO:0047214^cyanidin-3-rhamnosylglucoside 5-O-glucosyltransferase activity^molecular_function;GO:0009718^anthocyanin-containing compound biosynthetic process^biological_process	COG1819|KOG1192^UDP-glucoronosyl and UDP-glucosyl transferase^CG	PF00201.17^UDP-glucoronosyl and UDP-glucosyl transferase	GT1	NA	NA
Zm00001eb235390	PWZ22417.1^Peptidyl-prolyl cis-trans isomerase FKBP17-2, chloroplastic^100.0%	Q9LDY5.1^RecName: Full=Peptidyl-prolyl cis-trans isomerase FKBP17-2, chloroplastic; Short=PPIase FKBP17-2; AltName: Full=FK506-binding protein 17-2; Short=AtFKBP17-2; AltName: Full=Immunophilin FKBP17-2; AltName: Full=Rotamase; Flags: Precursor^56.73%	NA	GO:0003755^peptidyl-prolyl cis-trans isomerase activity^molecular_function;GO:0009507^chloroplast^cellular_component;GO:0009543^chloroplast thylakoid lumen^cellular_component;GO:0009535^chloroplast thylakoid membrane^cellular_component	COG0545|KOG0552^peptidyl-prolyl cis-trans isomerase^O	PF00254.27^FKBP-type peptidyl-prolyl cis-trans isomerase	NA	NA	NA
Zm00001eb320580	XP_020396563.1^protein PHOX1^100.0%	F4IRM4.1^RecName: Full=Protein PHOX1; AltName: Full=Protein MADB1; AltName: Full=Putative myosin adapter B1^50.07%	NA	GO:0030659^cytoplasmic vesicle membrane^cellular_component	KOG4151^PB1^DO	PF00564.23^PB1 domain	GT41	NA	NA
Zm00001eb389630	XP_008658011.1^hypothetical protein^100.0%	NA	NA	NA	NA	PF09552.9^BstXI restriction endonuclease	NA	NA	NA
Zm00001eb060850	XP_008665600.1^uncharacterized protein LOC109939199^81.32%	NA	NA	NA	NA	PF02841.13^Guanylate-binding protein, C-terminal domain	NA	NA	o235-254i256-278o
Zm00001eb097220	NP_001131943.1^Ras protein Rab11A^100.0%	O04486.1^RecName: Full=Ras-related protein RABA2a; Short=AtRABA2a; AltName: Full=Ras-related protein Rab11C; Short=AtRab11C; Flags: Precursor^74.44%	K07904|RAB11A|http://www.genome.jp/dbget-bin/www_bget?ko:K07904	GO:0005525^GTP binding^molecular_function;GO:0003924^GTPase activity^molecular_function;GO:0000911^cytokinesis by cell plate formation^biological_process;GO:0006886^intracellular protein transport^biological_process;GO:0032482^Rab protein signal transduction^biological_process;GO:0009504^cell plate^cellular_component;GO:0005829^cytosol^cellular_component;GO:0005768^endosome^cellular_component;GO:…	COG1100|KOG0087^RAB^U	PF00071.21^Ras family	NA	NA	NA
Zm00001eb113140	NP_001140663.1^seryl-tRNA synthetase^100.0%	Q39230.1^RecName: Full=Serine--tRNA ligase, cytoplasmic; AltName: Full=Seryl-tRNA synthetase; Short=SerRS; AltName: Full=Seryl-tRNA(Ser/Sec) synthetase^67.18%	K01875|SARS, serS|http://www.genome.jp/dbget-bin/www_bget?ko:K01875	GO:0005524^ATP binding^molecular_function;GO:0004828^serine-tRNA ligase activity^molecular_function;GO:0046686^response to cadmium ion^biological_process;GO:0097056^selenocysteinyl-tRNA(Sec) biosynthetic process^biological_process;GO:0006434^seryl-tRNA aminoacylation^biological_process;GO:0005737^cytoplasm^cellular_component;GO:0005829^cytosol^cellular_component	COG0172|KOG2509^Seryl-tRNA^J	PF00587.24^tRNA synthetase class II core domain (G, H, P, S and T)	NA	NA	NA
Zm00001eb202700	NP_001131853.1^putative RING zinc finger domain superfamily protein^100.0%	Q9LT17.1^RecName: Full=E3 ubiquitin ligase BIG BROTHER-related; Short=AtBBR; AltName: Full=RING-type E3 ubiquitin transferase BIG BROTHER-related^57.5%	K19045|BB|http://www.genome.jp/dbget-bin/www_bget?ko:K19045	GO:0046872^metal ion binding^molecular_function;GO:0004842^ubiquitin-protein transferase activity^molecular_function;GO:0051865^protein autoubiquitination^biological_process;GO:0016567^protein ubiquitination^biological_process	KOG0800^Zinc finger, C3HC4 type (RING finger)^O	PF13639.5^Ring finger domain	NA	NA	NA
Zm00001eb206880	AQK60295.1^Putative STRUBBELIG family receptor protein kinase^100.0%	Q06BH3.2^RecName: Full=Protein STRUBBELIG-RECEPTOR FAMILY 1; AltName: Full=Leucine-rich repeat receptor kinase-like protein SRF1; Flags: Precursor^36.38%	NA	GO:0005524^ATP binding^molecular_function;GO:0004675^transmembrane receptor protein serine/threonine kinase activity^molecular_function;GO:0006468^protein phosphorylation^biological_process;GO:0016021^integral component of membrane^cellular_component;GO:0005886^plasma membrane^cellular_component;GO:0009506^plasmodesma^cellular_component	COG0515^STYKc^T	PF07714.16^Protein tyrosine kinase	NA	NA	o233-255i
Zm00001eb209530	NP_001146601.1^yellow stripe-like transporter 17^100.0%	Q6ZGM7.1^RecName: Full=Probable metal-nicotianamine transporter YSL7; AltName: Full=Protein YELLOW STRIPE LIKE 7; Short=OsYSL7^63.0%	NA	GO:0055085^transmembrane transport^biological_process;GO:0016021^integral component of membrane^cellular_component;GO:0005886^plasma membrane^cellular_component	COG1297^transmembrane transport^P	PF03169.14^OPT oligopeptide transporter protein	NA	SignalP-TM	o32-51i58-80o102-124i145-167o222-244i257-279o312-334i428-450o476-498i515-537o569-591i602-624o644-666i
Zm00001eb277160	XP_020394501.1^uncharacterized protein LOC100279849 isoform X1^100.0%	Q8H157.1^RecName: Full=Protein NRT1/ PTR FAMILY 4.6; Short=AtNPF4.6; AltName: Full=Nitrate transporter 1.2; AltName: Full=Nitrate transporter NTL1; AltName: Full=Protein ABA-IMPORTING TRANSPORTER 1^62.62%	NA	GO:0090440^abscisic acid transmembrane transporter activity^molecular_function;GO:0035673^oligopeptide transmembrane transporter activity^molecular_function;GO:1904680^peptide transmembrane transporter activity^molecular_function;GO:0015333^peptide:proton symporter activity^molecular_function;GO:0080168^abscisic acid transport^biological_process;GO:0042128^nitrate assimilation^biological_process;…	COG3104|KOG1237^POT family^E	PF00854.20^POT family	NA	SignalP-TM	o10-32i39-61o90-112i132-154o159-181i300-322o337-359i380-402o422-444i465-487o510-532i
Zm00001eb194950	XP_008679323.1^clathrin heavy chain 1^100.0%	Q2RBN7.1^RecName: Full=Clathrin heavy chain 1^97.72%	K04646|CLTC|http://www.genome.jp/dbget-bin/www_bget?ko:K04646	GO:0032051^clathrin light chain binding^molecular_function;GO:0005198^structural molecule activity^molecular_function;GO:0048268^clathrin coat assembly^biological_process;GO:0006886^intracellular protein transport^biological_process;GO:0006898^receptor-mediated endocytosis^biological_process;GO:0009507^chloroplast^cellular_component;GO:0030132^clathrin coat of coated pit^cellular_component;GO:003…	KOG0985^clathrin heavy chain^U	PF00637.19^Region in Clathrin and VPS	NA	NA	NA
Zm00001eb322980	XP_008653162.1^WAT1-related protein At5g64700^100.0%	Q9FGG3.1^RecName: Full=WAT1-related protein At5g64700^46.23%	NA	GO:0022857^transmembrane transporter activity^molecular_function;GO:0016021^integral component of membrane^cellular_component;GO:0005886^plasma membrane^cellular_component	NA	PF00892.19^EamA-like transporter family	NA	SignalP-TM	o10-31i38-60o75-94i101-120o130-152i184-203o250-272i279-301o
Zm00001eb185180	AQK53721.1^Chaperone protein dnaJ 6^83.9%	Q9FL54.1^RecName: Full=Chaperone protein dnaJ 6; Short=AtDjC6; Short=AtJ6^43.97%	NA	GO:0005634^nucleus^cellular_component	COG2214^DNAj domain protein^O	PF03634.12^TCP family transcription factor	NA	NA	NA
Zm00001eb076410	NP_001143992.1^uncharacterized protein LOC100276810^96.67%	NA	NA	NA	NA	PF05340.11^Protein of unknown function (DUF740)	NA	NA	NA
Zm00001eb154910	XP_020406621.1^uncharacterized protein LOC103652517^100.0%	NA	NA	NA	KOG0845|KOG4197^PPR repeat^UY	NA	NA	NA	NA
Zm00001eb125290	XP_020405724.1^phospholipid-transporting ATPase 2-like^99.05%	P98205.1^RecName: Full=Phospholipid-transporting ATPase 2; Short=AtALA2; AltName: Full=Aminophospholipid ATPase 2; AltName: Full=Aminophospholipid flippase 2^88.89%	NA	GO:0005524^ATP binding^molecular_function;GO:0000287^magnesium ion binding^molecular_function;GO:0004012^ATPase-coupled phospholipid transporter activity^molecular_function;GO:0045332^phospholipid translocation^biological_process;GO:0005789^endoplasmic reticulum membrane^cellular_component;GO:0016021^integral component of membrane^cellular_component;GO:0031902^late endosome membrane^cellular_comp…	COG0474|KOG0206^ATPase, class^P	PF00664.22^ABC transporter transmembrane region	NA	NA	NA
Zm00001eb441440	YP_588280.1^hypothetical protein ZeamMp014 (mitochondrion)^100.0%	NA	NA	NA	NA	NA	NA	NA	NA
Zm00001eb332160	NP_001143552.2^putative class III secretory plant peroxidase family protein precursor^100.0%	Q9FEQ8.1^RecName: Full=Peroxidase 2; AltName: Full=Plasma membrane-bound peroxidase 2; Short=pmPOX2; Flags: Precursor^41.01%	NA	GO:0020037^heme binding^molecular_function;GO:0046872^metal ion binding^molecular_function;GO:0004601^peroxidase activity^molecular_function;GO:0032922^circadian regulation of gene expression^biological_process;GO:0097167^circadian regulation of translation^biological_process;GO:0042744^hydrogen peroxide catabolic process^biological_process;GO:0042752^regulation of circadian rhythm^biological_pro…	NA	PF00141.22^Peroxidase	AA2	NA	NA
Zm00001eb362540	XP_008656850.1^uncharacterized protein LOC103636266^100.0%	NA	NA	NA	NA	PF04782.11^Protein of unknown function (DUF632)	NA	NA	NA
Zm00001eb216130	NP_001349340.1^uncharacterized protein LOC100384509^100.0%	Q7X6Y7.1^RecName: Full=PHD finger protein MALE MEIOCYTE DEATH 1^41.05%	NA	GO:0033613^activating transcription factor binding^molecular_function;GO:0003677^DNA binding^molecular_function;GO:1990188^euchromatin binding^molecular_function;GO:0042393^histone binding^molecular_function;GO:0046872^metal ion binding^molecular_function;GO:0043565^sequence-specific DNA binding^molecular_function;GO:0007060^male meiosis chromosome segregation^biological_process;GO:0051321^meioti…	COG2940|KOG1844^Inherit from strNOG: PHD finger protein^K	PF00628.28^PHD-finger	NA	NA	NA
Zm00001eb190180	NP_001151648.1^microtubule motor^100.0%	Q86A88.1^RecName: Full=Dynein light chain, cytoplasmic; AltName: Full=Dynein light chain LC8-type 2^41.76%	K10418|DYNLL|http://www.genome.jp/dbget-bin/www_bget?ko:K10418	GO:0045505^dynein intermediate chain binding^molecular_function;GO:0051959^dynein light intermediate chain binding^molecular_function;GO:0003774^motor activity^molecular_function;GO:0007017^microtubule-based process^biological_process;GO:2000582^positive regulation of ATP-dependent microtubule motor activity, plus-end-directed^biological_process;GO:0005737^cytoplasm^cellular_component;GO:0005868^…	KOG3430^Dynein light chain type 1^Z	PF01221.17^Dynein light chain type 1	NA	NA	NA
Zm00001eb041220	NP_001142811.2^uncharacterized protein LOC100275190^100.0%	NA	NA	NA	NA	PF05910.11^Plant protein of unknown function (DUF868)	NA	NA	NA
Zm00001eb322670	NP_001142456.1^uncharacterized protein LOC100274659^100.0%	NA	NA	NA	NA	PF14009.5^Domain of unknown function (DUF4228)	NA	NA	NA
Zm00001eb366430	ACF84949.1^unknown^100.0%	Q8W3M6.1^RecName: Full=Ubiquitin-like domain-containing CTD phosphatase; AltName: Full=Nuclear proteasome inhibitor UBLCP1^68.54%	K17618|UBLCP1|http://www.genome.jp/dbget-bin/www_bget?ko:K17618	GO:0004721^phosphoprotein phosphatase activity^molecular_function;GO:0005634^nucleus^cellular_component	COG5190|KOG1605^CPDc^K	PF03031.17^NLI interacting factor-like phosphatase	NA	NA	NA
Zm00001eb179060	XP_008678565.1^probable dolichyl pyrophosphate Man9GlcNAc2 alpha-1,3-glucosyltransferase^100.0%	Q9FF17.1^RecName: Full=Probable dolichyl pyrophosphate Man9GlcNAc2 alpha-1,3-glucosyltransferase; AltName: Full=Asparagine-linked glycosylation protein 6 homolog; AltName: Full=Dol-P-Glc:Man(9)GlcNAc(2)-PP-Dol alpha-1,3-glucosyltransferase; AltName: Full=Dolichyl-P-Glc:Man9GlcNAc2-PP-dolichyl glucosyltransferase^65.52%	NA	GO:0042281^dolichyl pyrophosphate Man9GlcNAc2 alpha-1,3-glucosyltransferase activity^molecular_function;GO:0006488^dolichol-linked oligosaccharide biosynthetic process^biological_process;GO:0006490^oligosaccharide-lipid intermediate biosynthetic process^biological_process;GO:0006487^protein N-linked glycosylation^biological_process;GO:0005789^endoplasmic reticulum membrane^cellular_component;GO:0…	KOG2575^asparagine-linked glycosylation 6, alpha-1,3-glucosyltransferase homolog (S. cerevisiae)^S	PF03155.14^ALG6, ALG8 glycosyltransferase family	GT57	SignalP-TM	NA
Zm00001eb252480	XP_008646155.1^uncharacterized protein LOC103627636^100.0%	NA	NA	NA	NA	NA	NA	NA	NA
Zm00001eb057670	XP_020402889.1^uncharacterized protein LOC109943800^100.0%	NA	K19476|IST1|http://www.genome.jp/dbget-bin/www_bget?ko:K19476	NA	KOG2027^Regulator of Vps4 activity in the MVB pathway^Z	PF03398.13^Regulator of Vps4 activity in the MVB pathway	NA	NA	NA
Zm00001eb298460	NP_001132406.1^uncharacterized LOC100193853^100.0%	Q9LVH4.1^RecName: Full=Protein C2-DOMAIN ABA-RELATED 4; AltName: Full=C2 domain-containing protein; Short=AtC2; AltName: Full=GTPase activating protein 1; Short=AtGAP1^53.42%	NA	GO:0005509^calcium ion binding^molecular_function;GO:0005096^GTPase activator activity^molecular_function;GO:0008289^lipid binding^molecular_function;GO:0005543^phospholipid binding^molecular_function;GO:0042803^protein homodimerization activity^molecular_function;GO:0043621^protein self-association^molecular_function;GO:0009738^abscisic acid-activated signaling pathway^biological_process;GO:0006…	NA	PF00168.29^C2 domain	NA	NA	NA
Zm00001eb107710	NP_001150627.1^ruvB-like 2^100.0%	Q9WTM5.3^RecName: Full=RuvB-like 2; AltName: Full=p47 protein^71.0%	K11338|RUVBL2, RVB2, INO80J|http://www.genome.jp/dbget-bin/www_bget?ko:K11338	GO:0043531^ADP binding^molecular_function;GO:0005524^ATP binding^molecular_function;GO:0043141^ATP-dependent 5'-3' DNA helicase activity^molecular_function;GO:0004003^ATP-dependent DNA helicase activity^molecular_function;GO:0051117^ATPase binding^molecular_function;GO:0008013^beta-catenin binding^molecular_function;GO:0031490^chromatin DNA binding^molecular_function;GO:0003678^DNA helicase activ…	COG1224|KOG2680^TIP49 C-terminus^O	PF06068.12^TIP49 C-terminus	NA	NA	NA
Zm00001eb207280	XP_020407220.1^uncharacterized protein LOC100381715 isoform X1^100.0%	NA	NA	NA	NA	PF01464.19^Transglycosylase SLT domain	GH23	NA	NA
Zm00001eb106630	ONM24251.1^male sterile32^96.52%	Q84ZC0.1^RecName: Full=Probable V-type proton ATPase subunit H; Short=V-ATPase subunit H; AltName: Full=Vacuolar proton pump subunit H^87.67%	K02144|ATPeV1H|http://www.genome.jp/dbget-bin/www_bget?ko:K02144	GO:0046961^proton-transporting ATPase activity, rotational mechanism^molecular_function;GO:0015991^ATP hydrolysis coupled proton transport^biological_process;GO:0000221^vacuolar proton-transporting V-type ATPase, V1 domain^cellular_component	COG5231|KOG2759^V-ATPase subunit H^C	PF03224.13^V-ATPase subunit H	NA	NA	NA
Zm00001eb327000	NP_001105971.1^brittle stalk-2-like protein 7 precursor^100.0%	Q6Z4G7.1^RecName: Full=COBRA-like protein 6; AltName: Full=Protein BRITTLE CULM1-like 7; Flags: Precursor^84.36%	NA	GO:0010215^cellulose microfibril organization^biological_process;GO:0009832^plant-type cell wall biogenesis^biological_process;GO:0052324^plant-type cell wall cellulose biosynthetic process^biological_process;GO:0009664^plant-type cell wall organization^biological_process;GO:0046658^anchored component of plasma membrane^cellular_component	NA	PF04833.14^COBRA-like protein	CBM2	NA	i7-24o424-446i
Zm00001eb290250	PWZ41023.1^Protein NUCLEAR FUSION DEFECTIVE 4^98.7%	NA	NA	NA	KOG0594^Cyclin-Dependent Kinase^D	PF06813.12^Nodulin-like	NA	NA	NA
Zm00001eb053740	NP_001151709.2^uncharacterized protein LOC100285345^100.0%	P57575.1^RecName: Full=50S ribosomal protein L18 >B8D9T1.1 RecName: Full=50S ribosomal protein L18 >B8D833.1 RecName: Full=50S ribosomal protein L18^42.39%	NA	GO:0019843^rRNA binding^molecular_function;GO:0003735^structural constituent of ribosome^molecular_function;GO:0006412^translation^biological_process;GO:0005840^ribosome^cellular_component	NA	PF00861.21^Ribosomal L18 of archaea, bacteria, mitoch. and chloroplast	NA	NA	NA
Zm00001eb017110	XP_008655773.1^isoflavone 2'-hydroxylase^100.0%	Q9FG65.1^RecName: Full=Cytochrome P450 81D1^40.0%	NA	GO:0020037^heme binding^molecular_function;GO:0005506^iron ion binding^molecular_function;GO:0016709^oxidoreductase activity, acting on paired donors, with incorporation or reduction of molecular oxygen, NAD(P)H as one donor, and incorporation of one atom of oxygen^molecular_function;GO:0042343^indole glucosinolate metabolic process^biological_process;GO:0016021^integral component of membrane^cel…	COG2124|KOG0156^Cytochrome P450^Q	PF00067.21^Cytochrome P450	NA	NA	NA
Zm00001eb197200	XP_020408372.1^cation-chloride cotransporter 1^93.8%	Q657W3.2^RecName: Full=Cation-chloride cotransporter 2; Short=OsCCC2; AltName: Full=Potassium-chloride cotransporter 2^79.49%	NA	GO:0015379^potassium:chloride symporter activity^molecular_function;GO:0006884^cell volume homeostasis^biological_process;GO:0055064^chloride ion homeostasis^biological_process;GO:1902476^chloride transmembrane transport^biological_process;GO:0055075^potassium ion homeostasis^biological_process;GO:1990573^potassium ion import across plasma membrane^biological_process;GO:0005623^cell^cellular_comp…	COG0531|KOG2082^Amino acid permease^P	PF00324.20^Amino acid permease	NA	SignalP-TM	o60-82i103-125o171-190i197-219o258-280i293-315o330-352i389-411o415-437i450-472o
Zm00001eb193980	AQL00286.1^Putative choline/ethanolamine kinase^92.62%	Q8RWQ4.1^RecName: Full=Rho GTPase-activating protein 7; AltName: Full=Rho-type GTPase-activating protein 7^55.15%	NA	GO:0005096^GTPase activator activity^molecular_function;GO:0009920^cell plate formation involved in plant-type cell wall biogenesis^biological_process;GO:0007165^signal transduction^biological_process;GO:0009535^chloroplast thylakoid membrane^cellular_component;GO:0005737^cytoplasm^cellular_component;GO:0005886^plasma membrane^cellular_component	KOG4271^rho GTPase activating protein^S	NA	NA	NA	NA
Zm00001eb204950	XP_008679818.2^T-complex protein 1 subunit gamma^100.0%	Q84WV1.1^RecName: Full=T-complex protein 1 subunit gamma; Short=TCP-1-gamma; AltName: Full=CCT-gamma; AltName: Full=Chaperonin CCT3^86.33%	K09495|CCT3, TRIC5|http://www.genome.jp/dbget-bin/www_bget?ko:K09495	GO:0005524^ATP binding^molecular_function;GO:0051082^unfolded protein binding^molecular_function;GO:0006457^protein folding^biological_process;GO:0005832^chaperonin-containing T-complex^cellular_component;GO:0005829^cytosol^cellular_component	COG0459|KOG0364^T-complex protein 1 subunit^O	PF00118.23^TCP-1/cpn60 chaperonin family	NA	NA	NA
Zm00001eb124650	XP_008673728.1^cytochrome P450 89A2^100.0%	NA	NA	NA	COG2124|KOG0156^Cytochrome P450^Q	PF00067.21^Cytochrome P450	NA	SignalP-TM	o10-32i
Zm00001eb314990	PWZ09021.1^hypothetical protein Zm00014a_014381^70.53%	NA	NA	NA	NA	NA	NA	NA	NA
Zm00001eb318230	NP_001353988.1^uncharacterized protein LOC100282132^100.0%	Q93V61.1^RecName: Full=Phospholipase A(1) LCAT3; AltName: Full=Lecithin-cholesterol acyltransferase-like 3^67.32%	NA	GO:0052740^1-acyl-2-lysophosphatidylserine acylhydrolase activity^molecular_function;GO:0008374^O-acyltransferase activity^molecular_function;GO:0052739^phosphatidylserine 1-acylhydrolase activity^molecular_function;GO:0008970^phospholipase A1 activity^molecular_function;GO:0016042^lipid catabolic process^biological_process;GO:0005783^endoplasmic reticulum^cellular_component;GO:0031090^organelle …	KOG2369^PGAP1-like protein^I	PF02450.14^Lecithin:cholesterol acyltransferase	NA	NA	NA
Zm00001eb246990	NP_001169289.1^uncharacterized protein LOC100383153^100.0%	Q04264.1^RecName: Full=Sister chromatid cohesion protein PDS5; AltName: Full=Precocious dissociation of sisters protein 5^34.85%	NA	GO:0005198^structural molecule activity^molecular_function;GO:0051301^cell division^biological_process;GO:0006281^DNA repair^biological_process;GO:0006302^double-strand break repair^biological_process;GO:0051321^meiotic cell cycle^biological_process;GO:0007076^mitotic chromosome condensation^biological_process;GO:0007064^mitotic sister chromatid cohesion^biological_process;GO:0007129^synapsis^bio…	KOG1525^Inherit from KOG: PDS5, regulator of cohesion maintenance, homolog^D	PF09465.9^Lamin-B receptor of TUDOR domain	NA	NA	NA
Zm00001eb187850	NP_001152089.2^oligopeptide transporter 4^100.0%	Q9FME8.1^RecName: Full=Oligopeptide transporter 4; Short=AtOPT4^73.08%	NA	GO:0035673^oligopeptide transmembrane transporter activity^molecular_function;GO:0015031^protein transport^biological_process;GO:0080167^response to karrikin^biological_process;GO:0005887^integral component of plasma membrane^cellular_component;GO:0016020^membrane^cellular_component	KOG2262^OPT oligopeptide transporter protein^T	PF03169.14^OPT oligopeptide transporter protein	NA	NA	o57-79i141-163o173-194i237-259o310-332i384-406o437-459i466-488o503-525i552-574o623-642i649-666o670-689i701-723o
Zm00001eb199370	XP_008679516.1^anthranilate O-methyltransferase 1-like^100.0%	D9J0Z7.1^RecName: Full=Anthranilate O-methyltransferase 1; AltName: Full=Anthranilic acid methyltransferase 1; AltName: Full=O-methyltransferase 1^48.45%	NA	GO:0008168^methyltransferase activity^molecular_function;GO:0006952^defense response^biological_process	NA	PF03492.14^SAM dependent carboxyl methyltransferase	NA	NA	NA
Zm00001eb309190	XP_008646793.1^premnaspirodiene oxygenase^84.62%	NA	NA	NA	NA	NA	NA	NA	NA
Zm00001eb203070	XP_008679740.1^uncharacterized protein LOC103654673 isoform X2^98.71%	NA	K19525|VPS13A_C|http://www.genome.jp/dbget-bin/www_bget?ko:K19525	NA	COG5043|KOG1809^Inherit from strNOG: Plant protein of unknown function (DUF946)^U	PF00168.29^C2 domain	GH30_3	NA	NA
Zm00001eb207750	XP_008679939.1^receptor-like protein 2^100.0%	Q6K4T4.1^RecName: Full=LRR receptor kinase SERK2; AltName: Full=BRI1-associated receptor kinase 1 homolog 5; Short=OsBAK1-5; AltName: Full=Somatic embryogenesis receptor kinase 4; Short=OsSERK4; Flags: Precursor^32.53%	NA	GO:0005524^ATP binding^molecular_function;GO:0004675^transmembrane receptor protein serine/threonine kinase activity^molecular_function;GO:0009742^brassinosteroid mediated signaling pathway^biological_process;GO:0006468^protein phosphorylation^biological_process;GO:0016021^integral component of membrane^cellular_component;GO:0005886^plasma membrane^cellular_component	COG4886|KOG0619^Leucine rich repeat N-terminal domain^T	PF13855.5^Leucine rich repeat	NA	NA	i13-35o688-710i
Zm00001eb123920	ONM29960.1^Ion channel CASTOR^99.64%	Q75LD5.1^RecName: Full=Probable ion channel CASTOR; Short=OsCASTOR; AltName: Full=Probable ion channel DMI1-like^88.14%	NA	GO:0006811^ion transport^biological_process;GO:0016021^integral component of membrane^cellular_component;GO:0031965^nuclear membrane^cellular_component	COG1226^Ion channel^P	PF01485.20^IBR domain, a half RING-finger domain	NA	NA	NA
Zm00001eb191580	XP_008676840.1^cerberus 1, cysteine knot superfamily, homolog isoform X1^99.09%	Q6K3D8.1^RecName: Full=Very-long-chain aldehyde decarbonylase GL1-6; AltName: Full=Protein GLOSSY 1-6^66.42%	K15404|K15404, CER1|http://www.genome.jp/dbget-bin/www_bget?ko:K15404	GO:1990465^aldehyde oxygenase (deformylating) activity^molecular_function;GO:0005506^iron ion binding^molecular_function;GO:0009924^octadecanal decarbonylase activity^molecular_function;GO:0000170^sphingosine hydroxylase activity^molecular_function;GO:0008610^lipid biosynthetic process^biological_process;GO:0009409^response to cold^biological_process;GO:0009651^response to salt stress^biological_…	NA	PF12076.7^WAX2 C-terminal domain	NA	NA	i69-87o97-116i155-177o
Zm00001eb247020	XP_008645921.1^calcium uptake protein, mitochondrial^100.0%	Q9SZ45.1^RecName: Full=Calcium uptake protein, mitochondrial; AltName: Full=Mitochondrial calcium uniporter; Flags: Precursor^59.45%	NA	GO:0005509^calcium ion binding^molecular_function;GO:0006816^calcium ion transport^biological_process;GO:0006851^mitochondrial calcium ion transmembrane transport^biological_process;GO:0051562^negative regulation of mitochondrial calcium ion concentration^biological_process;GO:0005743^mitochondrial inner membrane^cellular_component;GO:0005758^mitochondrial intermembrane space^cellular_component;G…	KOG2643^Pfam:efhand^T	PF13833.5^EF-hand domain pair	NA	NA	NA
Zm00001eb392760	BAS86800.1^Os03g0792850, partial^48.29%	NA	NA	NA	NA	NA	NA	NA	NA
Zm00001eb027510	ONM00975.1^hypothetical protein ZEAMMB73_Zm00001d030453^95.58%	NA	NA	NA	NA	NA	NA	NA	NA
Zm00001eb204480	NP_001297259.1^uncharacterized protein LOC100193099^100.0%	Q9M8K5.1^RecName: Full=Heavy metal-associated isoprenylated plant protein 32; Short=AtHIP32; Flags: Precursor^61.19%	NA	GO:0046872^metal ion binding^molecular_function;GO:0030001^metal ion transport^biological_process;GO:0005618^cell wall^cellular_component	COG2608|KOG1603^heavy metal-associated domain containing protein, expressed^P	PF00403.25^Heavy-metal-associated domain	NA	NA	NA
Zm00001eb251930	XP_020408679.1^uncharacterized protein LOC100194315 isoform X1^100.0%	Q39233.1^RecName: Full=Syntaxin-21; Short=AtSYP21; AltName: Full=PEP12 homolog; Short=AtPEP12; AltName: Full=aPEP12^40.39%	K08488|STX7|http://www.genome.jp/dbget-bin/www_bget?ko:K08488	GO:0005484^SNAP receptor activity^molecular_function;GO:0000149^SNARE binding^molecular_function;GO:0006896^Golgi to vacuole transport^biological_process;GO:0006886^intracellular protein transport^biological_process;GO:0045324^late endosome to vacuole transport^biological_process;GO:0006623^protein targeting to vacuole^biological_process;GO:0048278^vesicle docking^biological_process;GO:0006906^ve…	COG5325|KOG0811^SNARE domain^U	PF14523.5^Syntaxin-like protein	NA	NA	NA
Zm00001eb079940	ONM16761.1^RNA binding (RRM/RBD/RNP motifs) family protein^99.44%	NA	NA	NA	KOG3702^PWI domain^A	PF00076.21^RNA recognition motif. (a.k.a. RRM, RBD, or RNP domain)	NA	NA	NA
Zm00001eb333690	XP_008655515.1^receptor-like protein kinase ANXUR1^100.0%	Q9SCZ4.1^RecName: Full=Receptor-like protein kinase FERONIA; AltName: Full=Protein SIRENE; Flags: Precursor^51.76%	NA	GO:0005524^ATP binding^molecular_function;GO:0004672^protein kinase activity^molecular_function;GO:0004674^protein serine/threonine kinase activity^molecular_function;GO:0009738^abscisic acid-activated signaling pathway^biological_process;GO:0009742^brassinosteroid mediated signaling pathway^biological_process;GO:0050832^defense response to fungus^biological_process;GO:0009873^ethylene-activated …	COG0515|KOG1187^receptor-like protein kinase^T	PF07714.16^Protein tyrosine kinase	CBM57	NA	NA
Zm00001eb365010	XP_023156570.1^protein BLISTER^100.0%	Q9LIQ9.1^RecName: Full=Protein BLISTER; AltName: Full=Protein KOLD SENSITIV-1^35.23%	NA	GO:0048826^cotyledon morphogenesis^biological_process;GO:0009908^flower development^biological_process;GO:0009965^leaf morphogenesis^biological_process;GO:0051781^positive regulation of cell division^biological_process;GO:0040008^regulation of growth^biological_process;GO:0006355^regulation of transcription, DNA-templated^biological_process;GO:0048316^seed development^biological_process;GO:001009…	NA	PF08614.10^Autophagy protein 16 (ATG16)	NA	NA	NA
Zm00001eb276340	XP_008649094.1^serine incorporator 3^100.0%	NA	NA	NA	KOG2592^Serine incorporator (Serinc)^S	PF03348.14^Serine incorporator (Serinc)	NA	SignalP-TM	o15-34i64-83o98-120i164-186o196-215i222-241o256-278i299-321o341-363i
Zm00001eb157330	ONM39479.1^hypothetical protein ZEAMMB73_Zm00001d043931^100.0%	NA	NA	NA	NA	PF11051.7^Mannosyltransferase putative	NA	NA	NA
Zm00001eb056100	PWZ21689.1^Aspartic proteinase Asp1^69.86%	NA	NA	NA	NA	NA	NA	NA	NA
Zm00001eb239020	XP_008645599.1^receptor like protein 42 isoform X2^100.0%	Q9SRL7.1^RecName: Full=Receptor-like protein 35; Short=AtRLP35; Flags: Precursor^27.3%	NA	GO:0016021^integral component of membrane^cellular_component;GO:0005886^plasma membrane^cellular_component	COG4886|KOG0619^Leucine Rich Repeat^T	PF13855.5^Leucine rich repeat	NA	NA	o962-984i
Zm00001eb092300	XP_008669847.1^transcription repressor OFP13^100.0%	Q9FMC8.1^RecName: Full=Transcription repressor OFP13; AltName: Full=Ovate family protein 13; Short=AtOFP13^59.42%	NA	GO:0045892^negative regulation of transcription, DNA-templated^biological_process;GO:0005634^nucleus^cellular_component	NA	PF04844.12^Transcriptional repressor, ovate	NA	NA	NA
Zm00001eb393130	NP_001345819.1^vacuolar protein sorting-associated protein 52 A^100.0%	Q94KD3.1^RecName: Full=Vacuolar protein sorting-associated protein 52 A; Short=AtVPS52; AltName: Full=ARE1-like protein POK; AltName: Full=Protein POKY POLLEN TUBE; AltName: Full=Protein T-DNA TRANSMISSION DEFECT 8^75.91%	K20298|VPS52|http://www.genome.jp/dbget-bin/www_bget?ko:K20298	GO:0017137^Rab GTPase binding^molecular_function;GO:0019905^syntaxin binding^molecular_function;GO:0032456^endocytic recycling^biological_process;GO:0006896^Golgi to vacuole transport^biological_process;GO:0009860^pollen tube growth^biological_process;GO:0015031^protein transport^biological_process;GO:0042147^retrograde transport, endosome to Golgi^biological_process;GO:0019953^sexual reproductio…	KOG1961^Vps52 / Sac2 family^UZ	PF04129.11^Vps52 / Sac2 family	NA	NA	NA
Zm00001eb326350	XP_020397007.1^momilactone A synthase^100.0%	P50160.1^RecName: Full=Sex determination protein tasselseed-2^40.61%	NA	GO:0016491^oxidoreductase activity^molecular_function;GO:0007275^multicellular organism development^biological_process	COG1028|KOG0725^KR domain^Q	PF13561.5^Enoyl-(Acyl carrier protein) reductase	NA	NA	NA
Zm00001eb339460	NP_001140753.1^uncharacterized protein LOC100272828^100.0%	O49453.1^RecName: Full=Uncharacterized protein At4g28440^66.9%	K07466|RFA1, RPA1, rpa|http://www.genome.jp/dbget-bin/www_bget?ko:K07466	GO:0003729^mRNA binding^molecular_function;GO:0005829^cytosol^cellular_component	NA	NA	NA	NA	NA
Zm00001eb280490	AQK83563.1^NAC domain-containing protein 8^99.68%	Q6NQK2.1^RecName: Full=SUPPRESSOR OF GAMMA RESPONSE 1; AltName: Full=NAC domain-containing protein 8; Short=ANAC008; AltName: Full=Protein SOG1; AltName: Full=SUPPRESSOR OF GAMMA RADIATION 1^36.95%	NA	GO:0003700^DNA-binding transcription factor activity^molecular_function;GO:0043565^sequence-specific DNA binding^molecular_function;GO:0044212^transcription regulatory region DNA binding^molecular_function;GO:0000077^DNA damage checkpoint^biological_process;GO:0040020^regulation of meiotic nuclear division^biological_process;GO:0010332^response to gamma radiation^biological_process;GO:0005634^nuc…	NA	PF02365.14^No apical meristem (NAM) protein	NA	NA	NA
Zm00001eb003960	NP_001142002.1^uncharacterized protein LOC100274152^100.0%	O80638.1^RecName: Full=WAT1-related protein At2g39510^40.18%	NA	GO:0015186^L-glutamine transmembrane transporter activity^molecular_function;GO:0098712^L-glutamate import across plasma membrane^biological_process;GO:0048316^seed development^biological_process;GO:0016021^integral component of membrane^cellular_component;GO:0005886^plasma membrane^cellular_component	NA	PF00892.19^EamA-like transporter family	NA	SignalP-TM	i21-40o55-73i85-107o112-134i147-166o196-215i228-250o265-284i291-313o318-337i
Zm00001eb034250	XP_008663151.1^60S ribosomal protein L12^100.0%	O50003.1^RecName: Full=60S ribosomal protein L12^87.2%	K02870|RP-L12e, RPL12|http://www.genome.jp/dbget-bin/www_bget?ko:K02870	GO:0019843^rRNA binding^molecular_function;GO:0003735^structural constituent of ribosome^molecular_function;GO:0006412^translation^biological_process;GO:0005840^ribosome^cellular_component	COG0080|KOG0886^Ribosomal protein L12^J	PF03946.13^Ribosomal protein L11, N-terminal domain	NA	NA	NA
Zm00001eb333340	NP_001142042.1^uncharacterized protein LOC100274198^100.0%	NA	NA	NA	NA	PF13639.5^Ring finger domain	NA	NA	NA
Zm00001eb346120	NP_001336763.1^uncharacterized protein LOC100193437^97.16%	Q9SLX0.2^RecName: Full=Importin subunit alpha-1b^81.27%	NA	GO:0061608^nuclear import signal receptor activity^molecular_function;GO:0008139^nuclear localization sequence binding^molecular_function;GO:0008565^obsolete protein transporter activity^molecular_function;GO:0006607^NLS-bearing protein import into nucleus^biological_process;GO:0005829^cytosol^cellular_component;GO:0005643^nuclear pore^cellular_component;GO:0005654^nucleoplasm^cellular_component;…	COG5064|KOG0166^Binds specifically and directly to substrates containing either a simple or bipartite NLS motif. Promotes docking of import substrates to the nuclear envelope (By similarity)^U	PF00514.22^Armadillo/beta-catenin-like repeat	NA	NA	NA
Zm00001eb343520	XP_008656031.1^golgin candidate 5 isoform X1^99.6%	Q0WVL7.1^RecName: Full=Golgin candidate 5; Short=AtGC5^62.15%	K20286|TMF1|http://www.genome.jp/dbget-bin/www_bget?ko:K20286	GO:0005794^Golgi apparatus^cellular_component	KOG4673^TATA element modulatory factor 1 TATA binding^K	PF12325.7^TATA element modulatory factor 1 TATA binding	NA	NA	NA
Zm00001eb327910	NP_001105864.1^ramosa 3^92.8%	Q1W5S8.1^RecName: Full=Trehalose 6-phosphate phosphatase RA3; AltName: Full=Protein RAMOSA 3^92.8%	K01087|otsB|http://www.genome.jp/dbget-bin/www_bget?ko:K01087	GO:0004805^trehalose-phosphatase activity^molecular_function;GO:0040008^regulation of growth^biological_process;GO:2000032^regulation of secondary shoot formation^biological_process;GO:0005992^trehalose biosynthetic process^biological_process	COG1877^Trehalose-phosphatase^G	PF02358.15^Trehalose-phosphatase	NA	NA	NA
Zm00001eb287150	XP_008649595.1^E3 ubiquitin-protein ligase RLIM^99.43%	Q08CG8.1^RecName: Full=RING finger protein 44^49.25%	NA	GO:0046872^metal ion binding^molecular_function	KOG0800^Zinc finger, C3HC4 type (RING finger)^O	PF13639.5^Ring finger domain	NA	NA	NA
Zm00001eb040860	XP_008664626.1^uncharacterized protein LOC103643251^100.0%	NA	NA	NA	NA	NA	NA	NA	NA
Zm00001eb282380	XP_008649363.1^aspartic proteinase oryzasin-1^100.0%	Q42456.2^RecName: Full=Aspartic proteinase oryzasin-1; Flags: Precursor^75.89%	K08245|E3.4.23.40|http://www.genome.jp/dbget-bin/www_bget?ko:K08245	GO:0004190^aspartic-type endopeptidase activity^molecular_function;GO:0006629^lipid metabolic process^biological_process;GO:0030163^protein catabolic process^biological_process;GO:0006508^proteolysis^biological_process;GO:0005773^vacuole^cellular_component	KOG1339^aspartic^O	PF00026.22^Eukaryotic aspartyl protease	NA	SignalP-TM	i9-31o51-73i195-217o
Zm00001eb319540	ONM56719.1^Protein kinase superfamily protein^99.36%	Q9LSC2.1^RecName: Full=PTI1-like tyrosine-protein kinase At3g15890^50.39%	NA	GO:0005524^ATP binding^molecular_function;GO:0004715^non-membrane spanning protein tyrosine kinase activity^molecular_function;GO:0004675^transmembrane receptor protein serine/threonine kinase activity^molecular_function;GO:0006468^protein phosphorylation^biological_process;GO:0005886^plasma membrane^cellular_component	COG0515|KOG1187^STYKc^T	PF07714.16^Protein tyrosine kinase	NA	NA	NA
Zm00001eb126720	XP_020400106.1^uncharacterized protein LOC109942469^86.86%	NA	NA	NA	KOG4585^Inherit from KOG: transposon protein^L	PF12776.6^Myb/SANT-like DNA-binding domain	NA	NA	NA
Zm00001eb136200	XP_008672059.1^uncharacterized protein LOC100192026 isoform X1^100.0%	Q9FF10.1^RecName: Full=Heparanase-like protein 1; Flags: Precursor^58.96%	K07964|HPSE|http://www.genome.jp/dbget-bin/www_bget?ko:K07964	GO:0004566^beta-glucuronidase activity^molecular_function;GO:0009826^unidimensional cell growth^biological_process;GO:0005618^cell wall^cellular_component;GO:0005576^extracellular region^cellular_component;GO:0005765^lysosomal membrane^cellular_component;GO:0009505^plant-type cell wall^cellular_component	NA	PF03662.13^Glycosyl hydrolase family 79, N-terminal domain	GH79	NA	NA
Zm00001eb254140	ONM14908.1^Spc97 / Spc98 family of spindle pole body (SBP) component^93.22%	NA	K16573|TUBGCP6, GCP6|http://www.genome.jp/dbget-bin/www_bget?ko:K16573	NA	KOG2000^Spc97 / Spc98 family^Z	PF04130.12^Spc97 / Spc98 family	NA	SignalP-TM	i110-132o
Zm00001eb178890	XP_008678555.1^probable alpha,alpha-trehalose-phosphate synthase^100.0%	O80738.1^RecName: Full=Probable alpha,alpha-trehalose-phosphate synthase^63.65%	K16055|TPS|http://www.genome.jp/dbget-bin/www_bget?ko:K16055	GO:0016757^transferase activity, transferring glycosyl groups^molecular_function;GO:0016311^dephosphorylation^biological_process;GO:0005737^cytoplasm^cellular_component;GO:0005829^cytosol^cellular_component	COG0380|COG1877|KOG1050^synthase^G	PF00982.20^Glycosyltransferase family 20	GT20	NA	NA
Zm00001eb220160	XP_008679910.1^uncharacterized protein LOC103654870^84.09%	NA	NA	NA	NA	PF11443.7^Domain of unknown function (DUF2828)	NA	NA	NA
Zm00001eb240270	NP_001142378.1^putative DUF1618 domain containing family protein^97.16%	NA	NA	NA	NA	NA	NA	NA	NA
Zm00001eb321510	AQK74185.1^Pyrophosphate--fructose 6-phosphate 1-phosphotransferase subunit alpha 2^91.49%	Q41140.1^RecName: Full=Pyrophosphate--fructose 6-phosphate 1-phosphotransferase subunit alpha; Short=PFP; AltName: Full=6-phosphofructokinase, pyrophosphate dependent; AltName: Full=PPi-PFK; AltName: Full=Pyrophosphate-dependent 6-phosphofructose-1-kinase^75.89%	K00895|pfp, pfk|http://www.genome.jp/dbget-bin/www_bget?ko:K00895	GO:0003872^6-phosphofructokinase activity^molecular_function;GO:0005524^ATP binding^molecular_function;GO:0047334^diphosphate-fructose-6-phosphate 1-phosphotransferase activity^molecular_function;GO:0046872^metal ion binding^molecular_function;GO:0005737^cytoplasm^cellular_component	COG0205|KOG2440^pyrophosphate--fructose 6-phosphate 1-phosphotransferase^G	NA	NA	NA	NA
Zm00001eb416700	NP_001169175.1^uncharacterized protein LOC100383025^100.0%	Q6ZJK7.1^RecName: Full=Tryptophan decarboxylase 1^87.55%	K01592|E4.1.1.25|http://www.genome.jp/dbget-bin/www_bget?ko:K01592	GO:0036469^L-tryptophan decarboxylase activity^molecular_function;GO:0030170^pyridoxal phosphate binding^molecular_function;GO:0006587^serotonin biosynthetic process from tryptophan^biological_process	COG0076|KOG0628^aromatic-L-amino-acid decarboxylase-like^E	PF00282.18^Pyridoxal-dependent decarboxylase conserved domain	NA	NA	NA
Zm00001eb415700	ACF88429.1^unknown^100.0%	Q99ME9.3^RecName: Full=Nucleolar GTP-binding protein 1; AltName: Full=Chronic renal failure gene protein; AltName: Full=GTP-binding protein NGB^26.82%	K06943|NOG1|http://www.genome.jp/dbget-bin/www_bget?ko:K06943	GO:0005525^GTP binding^molecular_function;GO:0003924^GTPase activity^molecular_function;GO:0000463^maturation of LSU-rRNA from tricistronic rRNA transcript (SSU-rRNA, 5.8S rRNA, LSU-rRNA)^biological_process;GO:0030336^negative regulation of cell migration^biological_process;GO:0008285^negative regulation of cell population proliferation^biological_process;GO:0022408^negative regulation of cell-ce…	COG1084|KOG1490^Nucleolar GTP-binding protein 1 (NOG1)^S	PF06858.13^Nucleolar GTP-binding protein 1 (NOG1)	NA	NA	NA
Zm00001eb158020	XP_008675264.1^probable protein phosphatase 2C 8^100.0%	Q5SN75.1^RecName: Full=Probable protein phosphatase 2C 8; Short=OsPP2C08^59.71%	K14497|PP2C|http://www.genome.jp/dbget-bin/www_bget?ko:K14497	GO:0004724^magnesium-dependent protein serine/threonine phosphatase activity^molecular_function;GO:0046872^metal ion binding^molecular_function;GO:0004722^protein serine/threonine phosphatase activity^molecular_function;GO:0005829^cytosol^cellular_component;GO:0005634^nucleus^cellular_component	COG0631|KOG0698^protein serine/threonine phosphatase activity^T	PF00481.20^Protein phosphatase 2C	NA	NA	NA
Zm00001eb282650	NP_001105460.1^tubulin gamma-2 chain^100.0%	Q41808.1^RecName: Full=Tubulin gamma-2 chain; AltName: Full=Gamma-2-tubulin^100.0%	K10389|TUBG|http://www.genome.jp/dbget-bin/www_bget?ko:K10389	GO:0005525^GTP binding^molecular_function;GO:0003924^GTPase activity^molecular_function;GO:0005200^structural constituent of cytoskeleton^molecular_function;GO:0031122^cytoplasmic microtubule organization^biological_process;GO:0000212^meiotic spindle organization^biological_process;GO:0000226^microtubule cytoskeleton organization^biological_process;GO:0007020^microtubule nucleation^biological_pro…	COG5023|KOG1374^Tubulin is the major constituent of microtubules. Gamma tubulin is found at microtubule organizing centers (MTOC) such as the spindle poles or the centrosome (By similarity)^Z	PF00091.24^Tubulin/FtsZ family, GTPase domain	NA	NA	NA
Zm00001eb105510	NP_001150271.1^ras-related protein Rab-6A^100.0%	O80501.1^RecName: Full=Ras-related protein RABH1b; Short=AtRABH1b; AltName: Full=Ras-related protein Rab6A; Short=AtRab6A^90.38%	K07893|RAB6A|http://www.genome.jp/dbget-bin/www_bget?ko:K07893	GO:0005525^GTP binding^molecular_function;GO:0003924^GTPase activity^molecular_function;GO:0006887^exocytosis^biological_process;GO:0006891^intra-Golgi vesicle-mediated transport^biological_process;GO:0006886^intracellular protein transport^biological_process;GO:0052324^plant-type cell wall cellulose biosynthetic process^biological_process;GO:0032482^Rab protein signal transduction^biological_pro…	KOG0094^Signal recognition particle receptor beta subunit^U	PF00071.21^Ras family	NA	NA	NA
Zm00001eb059300	ONM09901.1^hypothetical protein ZEAMMB73_Zm00001d034265^99.07%	NA	NA	NA	NA	PF14011.5^EspG family	NA	NA	NA
Zm00001eb163360	XP_008675568.1^cyanidin 3-O-rutinoside 5-O-glucosyltransferase^100.0%	Q767C8.1^RecName: Full=Cyanidin 3-O-rutinoside 5-O-glucosyltransferase; Short=Ih5GT; AltName: Full=Anthocyanin 5-O-glucosyltransferase; AltName: Full=Cyanidin-3-rhamnosylglucoside 5-O-glucosyltransferase; AltName: Full=Uridine diphosphoglucose-cyanidin 3-rhamnosylglucoside 5-O-glucosyltransferase^39.76%	NA	GO:0047214^cyanidin-3-rhamnosylglucoside 5-O-glucosyltransferase activity^molecular_function;GO:0009718^anthocyanin-containing compound biosynthetic process^biological_process	COG1819|KOG1192^UDP-glucoronosyl and UDP-glucosyl transferase^CG	PF00201.17^UDP-glucoronosyl and UDP-glucosyl transferase	GT1	NA	NA
Zm00001eb335970	XP_020398122.1^glutathione hydrolase 3^100.0%	Q9M0G0.1^RecName: Full=Glutathione hydrolase 3; AltName: Full=Gamma-glutamyltransferase 3; AltName: Full=Gamma-glutamyltranspeptidase 3; AltName: Full=Gamma-glutamyltranspeptidase 4^56.56%	K18592|GGT1_5|http://www.genome.jp/dbget-bin/www_bget?ko:K18592	GO:0016756^glutathione gamma-glutamylcysteinyltransferase activity^molecular_function;GO:0036374^glutathione hydrolase activity^molecular_function;GO:0102953^hypoglycin A gamma-glutamyl transpeptidase activity^molecular_function;GO:0103068^leukotriene C4 gamma-glutamyl transferase activity^molecular_function;GO:0000048^peptidyltransferase activity^molecular_function;GO:0006520^cellular amino acid…	COG0405|KOG2410^Gamma-glutamyltranspeptidase^E	PF01019.20^Gamma-glutamyltranspeptidase	NA	SignalP-TM	i42-64o
Zm00001eb114260	NP_001316461.1^uncharacterized LOC103648089^100.0%	Q9ZT42.1^RecName: Full=E3 ubiquitin-protein ligase RHF2A; AltName: Full=RING-H2 finger F2a; AltName: Full=RING-H2 zinc finger protein RHF2a; AltName: Full=RING-type E3 ubiquitin transferase RHF2A^81.82%	NA	GO:0046872^metal ion binding^molecular_function;GO:0004842^ubiquitin-protein transferase activity^molecular_function;GO:0009561^megagametogenesis^biological_process;GO:0055046^microgametogenesis^biological_process;GO:0051603^proteolysis involved in cellular protein catabolic process^biological_process;GO:0051726^regulation of cell cycle^biological_process;GO:0005886^plasma membrane^cellular_compo…	NA	PF14303.5^No apical meristem-associated C-terminal domain	NA	NA	NA
Zm00001eb345330	XP_020398203.1^uncharacterized protein LOC103635430^100.0%	NA	NA	NA	NA	NA	NA	NA	NA
Zm00001eb095330	NP_001130699.1^dolichyl-diphosphooligosaccharide--protein glycosyltransferase 48 kDasubunit precursor^100.0%	Q6ZLK0.1^RecName: Full=Dolichyl-diphosphooligosaccharide--protein glycosyltransferase 48 kDa subunit; Short=Oligosaccharyl transferase 48 kDa subunit; Flags: Precursor^89.78%	K12670|WBP1|http://www.genome.jp/dbget-bin/www_bget?ko:K12670	GO:0009664^plant-type cell wall organization^biological_process;GO:0018279^protein N-linked glycosylation via asparagine^biological_process;GO:0009826^unidimensional cell growth^biological_process;GO:0005783^endoplasmic reticulum^cellular_component;GO:0005794^Golgi apparatus^cellular_component;GO:0016021^integral component of membrane^cellular_component;GO:0005730^nucleolus^cellular_component;GO:…	KOG2754^Oligosaccharyltransferase 48 kDa subunit beta^O	PF03345.13^Oligosaccharyltransferase 48 kDa subunit beta	NA	NA	i7-26o415-437i
Zm00001eb165400	XP_008677896.1^heat shock cognate 70 kDa protein 2 isoform X2^100.0%	P27322.1^RecName: Full=Heat shock cognate 70 kDa protein 2^72.02%	K03283|HSPA1_8|http://www.genome.jp/dbget-bin/www_bget?ko:K03283	GO:0005524^ATP binding^molecular_function;GO:0016887^ATPase activity^molecular_function;GO:0042623^ATPase activity, coupled^molecular_function;GO:0031072^heat shock protein binding^molecular_function;GO:0051787^misfolded protein binding^molecular_function;GO:0044183^protein folding chaperone^molecular_function;GO:0051082^unfolded protein binding^molecular_function;GO:0034605^cellular response to …	COG0443|KOG0101^MreB/Mbl protein^O	PF00012.19^Hsp70 protein	NA	NA	NA
new_gene1707	XP_020401037.1^uncharacterized protein LOC109942885^92.08%	NA	NA	NA	NA	PF04827.13^Plant transposon protein	NA	NA	NA
new_gene1704	XP_020402894.1^uncharacterized protein LOC109943802^100.0%	NA	NA	NA	NA	PF08786.10^DcrB	NA	NA	NA
new_gene1705	XP_020394108.1^UPF0051 protein ABCI8, chloroplastic^36.95%	O23461.1^RecName: Full=L-arabinokinase; Short=AtISA1^55.26%	NA	GO:0005524^ATP binding^molecular_function;GO:0005534^galactose binding^molecular_function;GO:0009702^L-arabinokinase activity^molecular_function;GO:0005737^cytoplasm^cellular_component;GO:0005829^cytosol^cellular_component;GO:0016021^integral component of membrane^cellular_component;GO:0009506^plasmodesma^cellular_component	COG3491|KOG0143^oxidoreductase, 2OG-Fe(II) oxygenase family protein^Q	NA	NA	NA	NA
new_gene1702	XP_020399133.1^L10-interacting MYB domain-containing protein-like^96.67%	Q5Z5Q3.1^RecName: Full=Zinc finger CCCH domain-containing protein 43; Short=OsC3H43^26.06%	NA	GO:0003677^DNA binding^molecular_function;GO:0046872^metal ion binding^molecular_function;GO:0003729^mRNA binding^molecular_function;GO:0003743^translation initiation factor activity^molecular_function;GO:0016281^eukaryotic translation initiation factor 4F complex^cellular_component	NA	NA	NA	NA	NA
Zm00001eb265620	PWZ37735.1^putative glucuronosyltransferase^75.0%	NA	NA	NA	NA	NA	NA	NA	NA
new_gene1700	NA	NA	NA	NA	NA	PF07502.13^MANEC domain	NA	NA	NA
Zm00001eb131000	NP_001141196.1^uncharacterized protein LOC100273283^100.0%	A5H8G4.1^RecName: Full=Peroxidase 1; AltName: Full=Plasma membrane-bound peroxidase 1; Short=pmPOX1; Flags: Precursor^68.24%	K00430|E1.11.1.7|http://www.genome.jp/dbget-bin/www_bget?ko:K00430	GO:0020037^heme binding^molecular_function;GO:0046872^metal ion binding^molecular_function;GO:0004601^peroxidase activity^molecular_function;GO:0042744^hydrogen peroxide catabolic process^biological_process;GO:0006979^response to oxidative stress^biological_process;GO:0005576^extracellular region^cellular_component;GO:0009505^plant-type cell wall^cellular_component;GO:0009506^plasmodesma^cellular…	NA	PF00141.22^Peroxidase	AA2	SignalP-TM	i13-35o
Zm00001eb049550	PWZ58523.1^putative F-box protein^93.82%	NA	NA	NA	NA	PF03478.17^Protein of unknown function (DUF295)	NA	NA	NA
Zm00001eb040280	NP_001146838.1^cytokinin dehydrogenase 10^100.0%	Q6Z955.1^RecName: Full=Cytokinin dehydrogenase 11; AltName: Full=Cytokinin oxidase 11; Short=OsCKX11; Flags: Precursor^74.0%	K00279|CKX|http://www.genome.jp/dbget-bin/www_bget?ko:K00279	GO:0019139^cytokinin dehydrogenase activity^molecular_function;GO:0071949^FAD binding^molecular_function;GO:0009690^cytokinin metabolic process^biological_process;GO:0005615^extracellular space^cellular_component	COG0277|KOG1231^Cytokinin dehydrogenase 1, FAD and cytokinin binding^C	PF09265.9^Cytokinin dehydrogenase 1, FAD and cytokinin binding	AA7	NA	NA
Zm00001eb200830	NP_001333913.1^auxin transporter-like protein 3^100.0%	Q53JG7.1^RecName: Full=Putative auxin transporter-like protein 4^80.08%	K13946|AUX1, LAX|http://www.genome.jp/dbget-bin/www_bget?ko:K13946	GO:0015171^amino acid transmembrane transporter activity^molecular_function;GO:0015293^symporter activity^molecular_function;GO:0003333^amino acid transmembrane transport^biological_process;GO:0009734^auxin-activated signaling pathway^biological_process;GO:0016021^integral component of membrane^cellular_component;GO:0005886^plasma membrane^cellular_component	COG0814|KOG1303^Transmembrane amino acid transporter protein^P	PF01490.17^Transmembrane amino acid transporter protein	NA	NA	o94-116i151-170o185-204i209-231o246-268i281-303o329-351i371-388o398-420i441-463o
new_gene1708	XP_002446756.1^uncharacterized protein LOC8060218^65.82%	NA	NA	NA	COG2513^Carboxyvinyl-carboxyphosphonate phosphorylmutase^C	PF08284.10^Retroviral aspartyl protease	NA	NA	NA
new_gene1709	XP_008659075.1^uncharacterized protein LOC103637808^99.67%	NA	NA	NA	NA	PF03004.13^Plant transposase (Ptta/En/Spm family)	NA	NA	NA
Zm00001eb045420	XP_008664851.1^protein EXECUTER 1, chloroplastic^100.0%	Q7XD99.1^RecName: Full=Protein EXECUTER 1, chloroplastic; Short=OsEX1; Flags: Precursor^76.23%	NA	GO:0000304^response to singlet oxygen^biological_process;GO:0009507^chloroplast^cellular_component;GO:0042651^thylakoid membrane^cellular_component	NA	PF12014.7^Domain of unknown function (DUF3506)	NA	NA	NA
Zm00001eb210380	NP_001146038.1^uncharacterized protein LOC100279569^100.0%	Q8RWR2.2^RecName: Full=La-related protein 1B; Short=AtLARP1b^40.43%	K18757|LARP1|http://www.genome.jp/dbget-bin/www_bget?ko:K18757	GO:0003729^mRNA binding^molecular_function;GO:0010150^leaf senescence^biological_process;GO:0005737^cytoplasm^cellular_component;GO:0005844^polysome^cellular_component	COG5193|KOG2590^La domain^JO	PF05383.16^La domain	NA	NA	NA
Zm00001eb334370	XP_008655547.1^1-deoxy-D-xylulose 5-phosphate reductoisomerase, chloroplastic^100.0%	Q8W250.2^RecName: Full=1-deoxy-D-xylulose 5-phosphate reductoisomerase, chloroplastic; Short=1-deoxyxylulose-5-phosphate reductoisomerase; Short=DXP reductoisomerase; AltName: Full=2-C-methyl-D-erythritol 4-phosphate synthase; Flags: Precursor^89.04%	K00099|dxr|http://www.genome.jp/dbget-bin/www_bget?ko:K00099	GO:0030604^1-deoxy-D-xylulose-5-phosphate reductoisomerase activity^molecular_function;GO:0030145^manganese ion binding^molecular_function;GO:0070402^NADPH binding^molecular_function;GO:0051484^isopentenyl diphosphate biosynthetic process, methylerythritol 4-phosphate pathway involved in terpenoid biosynthetic process^biological_process;GO:0046686^response to cadmium ion^biological_process;GO:000…	COG0743^Catalyzes the NADP-dependent rearrangement and reduction of 1-deoxy-D-xylulose-5-phosphate (DXP) to 2-C-methyl-D-erythritol 4-phosphate (MEP) (By similarity)^I	PF02670.15^1-deoxy-D-xylulose 5-phosphate reductoisomerase	CE1	NA	NA
Zm00001eb129120	XP_008673924.1^bisdemethoxycurcumin synthase^100.0%	Q8LIL0.2^RecName: Full=Bisdemethoxycurcumin synthase; AltName: Full=Curcuminoid synthase^59.49%	NA	GO:0102452^bisdemethoxycurcumin synthase activity^molecular_function;GO:0042802^identical protein binding^molecular_function;GO:0009813^flavonoid biosynthetic process^biological_process	COG3424^Chalcone and stilbene synthases, N-terminal domain^Q	PF00195.18^Chalcone and stilbene synthases, N-terminal domain	NA	NA	NA
Zm00001eb362840	XP_008656863.1^PH, RCC1 and FYVE domains-containing protein 1 isoform X1^100.0%	Q947D2.1^RecName: Full=PH, RCC1 and FYVE domains-containing protein 1; AltName: Full=Protein Praf4^49.33%	NA	GO:0046872^metal ion binding^molecular_function;GO:0070300^phosphatidic acid binding^molecular_function;GO:0035091^phosphatidylinositol binding^molecular_function;GO:0017112^Rab guanyl-nucleotide exchange factor activity^molecular_function	COG5184^FYVE^DZ	PF00415.17^Regulator of chromosome condensation (RCC1) repeat	NA	NA	NA
Zm00001eb029110	PWZ52530.1^Actin-7^94.87%	P0C542.1^RecName: Full=Actin-7 >P0C540.1 RecName: Full=Actin-7^88.55%	NA	GO:0005524^ATP binding^molecular_function;GO:0005737^cytoplasm^cellular_component;GO:0005856^cytoskeleton^cellular_component	COG5277|KOG0676^Actins are highly conserved proteins that are involved in various types of cell motility and are ubiquitously expressed in all eukaryotic cells^Z	PF00022.18^Actin	NA	NA	NA
Zm00001eb137150	NP_001149320.1^uncharacterized protein LOC100282943^100.0%	Q9ZSY2.1^RecName: Full=Chaperone protein dnaJ 15; Short=AtDjB15; Short=AtJ15; AltName: Full=Protein ALTERED RESPONSE TO GRAVITY; Short=AtARG1^75.74%	NA	GO:0008092^cytoskeletal protein binding^molecular_function;GO:0009958^positive gravitropism^biological_process;GO:0005856^cytoskeleton^cellular_component;GO:0005789^endoplasmic reticulum membrane^cellular_component;GO:0000139^Golgi membrane^cellular_component	COG0484|KOG0713^DnaJ domain^O	PF00226.30^DnaJ domain	NA	NA	NA
Zm00001eb426800	XP_008664234.1^pre-mRNA-splicing factor 18^100.0%	Q6GMH0.1^RecName: Full=Pre-mRNA-splicing factor 18; AltName: Full=PRP18 homolog^35.28%	K12817|PRPF18, PRP18|http://www.genome.jp/dbget-bin/www_bget?ko:K12817	GO:0000350^generation of catalytic spliceosome for second transesterification step^biological_process;GO:0071048^nuclear retention of unspliced pre-mRNA at the site of transcription^biological_process;GO:0016607^nuclear speck^cellular_component;GO:0071021^U2-type post-spliceosomal complex^cellular_component;GO:0046540^U4/U6 x U5 tri-snRNP complex^cellular_component;GO:0005682^U5 snRNP^cellular_co…	KOG2808^Prp18 domain^A	PF02840.14^Prp18 domain	NA	NA	NA
Zm00001eb360990	NP_001347230.1^putative regulator of chromosome condensation (RCC1) family protein^100.0%	Q947D2.1^RecName: Full=PH, RCC1 and FYVE domains-containing protein 1; AltName: Full=Protein Praf4^50.4%	NA	GO:0046872^metal ion binding^molecular_function;GO:0070300^phosphatidic acid binding^molecular_function;GO:0035091^phosphatidylinositol binding^molecular_function;GO:0017112^Rab guanyl-nucleotide exchange factor activity^molecular_function	COG5184^FYVE^DZ	PF00415.17^Regulator of chromosome condensation (RCC1) repeat	NA	NA	NA
Zm00001eb128830	NP_001130737.1^uncharacterized protein LOC100191841^100.0%	Q945K7.1^RecName: Full=Isocitrate dehydrogenase^81.52%	K00030|IDH3|http://www.genome.jp/dbget-bin/www_bget?ko:K00030	GO:0005524^ATP binding^molecular_function;GO:0004449^isocitrate dehydrogenase (NAD+) activity^molecular_function;GO:0000287^magnesium ion binding^molecular_function;GO:0051287^NAD binding^molecular_function;GO:0008270^zinc ion binding^molecular_function;GO:0006102^isocitrate metabolic process^biological_process;GO:0006099^tricarboxylic acid cycle^biological_process;GO:0009507^chloroplast^cellular…	COG0473|KOG0785^Isocitrate/isopropylmalate dehydrogenase^E	PF00180.19^Isocitrate/isopropylmalate dehydrogenase	NA	NA	NA
Zm00001eb325870	NP_001145615.1^uncharacterized protein LOC100279098^100.0%	NA	NA	NA	NA	NA	NA	NA	NA
Zm00001eb330610	NP_001141423.1^uncharacterized protein LOC100273533 isoform 1^99.69%	Q7XIV8.1^RecName: Full=Probable potassium transporter 9; AltName: Full=OsHAK9^84.24%	K03549|kup|http://www.genome.jp/dbget-bin/www_bget?ko:K03549	GO:0015079^potassium ion transmembrane transporter activity^molecular_function;GO:0006813^potassium ion transport^biological_process;GO:0016021^integral component of membrane^cellular_component;GO:0016020^membrane^cellular_component;GO:0005886^plasma membrane^cellular_component	COG3158^K+ potassium transporter^P	PF02705.15^K+ potassium transporter	NA	SignalP-TM	o10-32i39-61o65-87i112-129o139-158i190-212o237-256i268-290o295-317i322-344o
Zm00001eb040130	NP_001151576.1^uncharacterized protein LOC100285210^99.34%	Q9M1G5.1^RecName: Full=Kinetochore protein NDC80 homolog^29.9%	K11547|NDC80, HEC1, TID3|http://www.genome.jp/dbget-bin/www_bget?ko:K11547	GO:0007049^cell cycle^biological_process;GO:0051301^cell division^biological_process;GO:0000775^chromosome, centromeric region^cellular_component	COG5185|KOG0995^HEC/Ndc80p family^D	PF03801.12^HEC/Ndc80p family	NA	NA	NA
Zm00001eb124240	ONM59252.1^hypothetical protein ZEAMMB73_Zm00001d022000^73.47%	Q9SRH7.1^RecName: Full=Receptor-like serine/threonine-protein kinase At3g01300^68.42%	NA	GO:0005524^ATP binding^molecular_function;GO:0004674^protein serine/threonine kinase activity^molecular_function;GO:0016021^integral component of membrane^cellular_component;GO:0005886^plasma membrane^cellular_component	COG0666|KOG0504^Ankyrin Repeat^E	PF07714.16^Protein tyrosine kinase	NA	NA	NA
Zm00001eb431200	NP_001316368.1^probable polyamine oxidase 2^100.0%	Q7X809.2^RecName: Full=Polyamine oxidase 3; Short=OsPAO3^90.42%	K17839|PAO4, PAO3, PAO2|http://www.genome.jp/dbget-bin/www_bget?ko:K17839	GO:0050660^flavin adenine dinucleotide binding^molecular_function;GO:0052903^N1-acetylspermine:oxygen oxidoreductase (3-acetamidopropanal-forming) activity^molecular_function;GO:0052894^norspermine:oxygen oxidoreductase activity^molecular_function;GO:0016491^oxidoreductase activity^molecular_function;GO:0046592^polyamine oxidase activity^molecular_function;GO:0052901^spermine:oxygen oxidoreductas…	NA	PF01593.23^Flavin containing amine oxidoreductase	NA	NA	NA
Zm00001eb406180	XP_008662441.1^protein GRAVITROPIC IN THE LIGHT 1^100.0%	NA	NA	NA	NA	PF04859.11^Plant protein of unknown function (DUF641)	NA	NA	NA
Zm00001eb159370	ONM40077.1^Histone-lysine N-methyltransferase SUVR3^100.0%	O64827.3^RecName: Full=Histone-lysine N-methyltransferase SUVR5; AltName: Full=C2H2 zinc finger-SET histone methyltransferase; Short=Protein C2H2 SET; AltName: Full=Protein SET DOMAIN GROUP 6; AltName: Full=Suppressor of variegation 3-9-related protein 5; Short=Su(var)3-9-related protein 5^50.56%	NA	GO:0003700^DNA-binding transcription factor activity^molecular_function;GO:0018024^histone-lysine N-methyltransferase activity^molecular_function;GO:0043565^sequence-specific DNA binding^molecular_function;GO:0008270^zinc ion binding^molecular_function;GO:0006338^chromatin remodeling^biological_process;GO:0006342^chromatin silencing^biological_process;GO:0034968^histone lysine methylation^biologi…	COG5048|KOG1721^Zinc finger protein^S	NA	NA	NA	NA
Zm00001eb278590	NP_001147971.1^smr domain containing protein^100.0%	O64843.1^RecName: Full=Polyadenylate-binding protein-interacting protein 7; Short=PABP-interacting protein 7; Short=Poly(A)-binding protein-interacting protein 7; AltName: Full=PAM2-containing protein CID7; AltName: Full=Protein CTC-INTERACTING DOMAIN 7^47.22%	NA	GO:0003729^mRNA binding^molecular_function	NA	PF08590.9^Domain of unknown function (DUF1771)	NA	NA	NA
Zm00001eb000220	ACR35423.1^unknown^97.25%	Q93VG8.1^RecName: Full=DeSI-like protein At4g17486^66.23%	NA	GO:0008233^peptidase activity^molecular_function	KOG0324^Pfam:DUF862^S	PF05903.13^PPPDE putative peptidase domain	NA	NA	NA
Zm00001eb335390	XP_008655615.1^protein SAR DEFICIENT 1^99.57%	Q0WVV6.1^RecName: Full=Calmodulin-binding protein 60 D^39.95%	NA	GO:0005516^calmodulin binding^molecular_function;GO:0003700^DNA-binding transcription factor activity^molecular_function;GO:0043565^sequence-specific DNA binding^molecular_function;GO:0080142^regulation of salicylic acid biosynthetic process^biological_process;GO:0005634^nucleus^cellular_component	NA	PF07887.10^Calmodulin binding protein-like	NA	NA	NA
Zm00001eb173830	AQK51049.1^hypothetical protein ZEAMMB73_Zm00001d049677^100.0%	NA	NA	NA	COG0724|KOG0118^RNA-binding protein^A	NA	NA	NA	NA
Zm00001eb122720	NP_001306685.1^NADH-cytochrome b5 reductase-like protein^99.51%	P83291.2^RecName: Full=NADH-cytochrome b5 reductase-like protein; Short=B5R^73.71%	K00326|E1.6.2.2|http://www.genome.jp/dbget-bin/www_bget?ko:K00326	GO:0005507^copper ion binding^molecular_function;GO:0004128^cytochrome-b5 reductase activity, acting on NAD(P)H^molecular_function;GO:0009651^response to salt stress^biological_process;GO:0005794^Golgi apparatus^cellular_component;GO:0005758^mitochondrial intermembrane space^cellular_component;GO:0005739^mitochondrion^cellular_component;GO:0009505^plant-type cell wall^cellular_component	COG0543|KOG0534^NADH-cytochrome b5^CH	PF00970.23^Oxidoreductase FAD-binding domain	NA	NA	NA
Zm00001eb233920	NP_001182945.1^hypothetical protein^100.0%	Q6ETL2.2^RecName: Full=Tubby-like protein 4; Short=OsTLP4; AltName: Full=Tubby-like F-box protein 13; Short=OsTLP13^84.91%	NA	GO:0035091^phosphatidylinositol binding^molecular_function	KOG2502^Tub family^S	PF01167.17^Tub family	NA	NA	NA
Zm00001eb179850	NP_001183798.1^uncharacterized protein LOC100502391^100.0%	NA	NA	NA	NA	PF00401.19^ATP synthase, Delta/Epsilon chain, long alpha-helix domain	NA	NA	NA
Zm00001eb400920	NP_001145902.1^uncharacterized protein LOC100279419^100.0%	Q10QE9.1^RecName: Full=UPF0496 protein 1 >A2XDK8.1 RecName: Full=UPF0496 protein 1^91.83%	NA	GO:0016021^integral component of membrane^cellular_component	NA	PF05055.11^Protein of unknown function (DUF677)	NA	NA	i215-237o
Zm00001eb315310	NP_001151676.1^plant-specific domain TIGR01570 family protein^100.0%	O22227.1^RecName: Full=Protein MIZU-KUSSEI 1^41.21%	NA	GO:0009658^chloroplast organization^biological_process;GO:0010274^hydrotropism^biological_process;GO:0032541^cortical endoplasmic reticulum^cellular_component;GO:0005737^cytoplasm^cellular_component;GO:0005783^endoplasmic reticulum^cellular_component;GO:0005789^endoplasmic reticulum membrane^cellular_component;GO:0016020^membrane^cellular_component	NA	PF04759.12^Protein of unknown function, DUF617	NA	NA	NA
Zm00001eb158970	NP_001152626.1^rae1-like protein^100.0%	Q38942.2^RecName: Full=Protein RAE1; AltName: Full=RNA export factor 1^69.36%	K14298|RAE1, GLE2|http://www.genome.jp/dbget-bin/www_bget?ko:K14298	GO:0003723^RNA binding^molecular_function;GO:0043130^ubiquitin binding^molecular_function;GO:0051028^mRNA transport^biological_process;GO:0015031^protein transport^biological_process;GO:0000972^transcription-dependent tethering of RNA polymerase II gene DNA at nuclear periphery^biological_process;GO:0080008^Cul4-RING E3 ubiquitin ligase complex^cellular_component;GO:0005829^cytosol^cellular_compo…	KOG0647^WD domain, G-beta repeat^A	PF00400.31^WD domain, G-beta repeat	NA	NA	NA
Zm00001eb135790	XP_020405876.1^paired amphipathic helix protein Sin3-like 4 isoform X2^99.86%	O04539.3^RecName: Full=Paired amphipathic helix protein Sin3-like 4^66.16%	K11644|SIN3A|http://www.genome.jp/dbget-bin/www_bget?ko:K11644	GO:0003714^transcription corepressor activity^molecular_function;GO:0016575^histone deacetylation^biological_process;GO:0000122^negative regulation of transcription by RNA polymerase II^biological_process;GO:0000785^chromatin^cellular_component;GO:0005634^nucleus^cellular_component	COG5602|KOG4204^Paired AMPhipathic helix protein^B	PF08295.11^Sin3 family co-repressor	NA	NA	NA
Zm00001eb316660	NP_001151233.1^helix-loop-helix DNA-binding domain containing protein^100.0%	Q66GR3.1^RecName: Full=Transcription factor bHLH130; AltName: Full=Basic helix-loop-helix protein 130; Short=AtbHLH130; Short=bHLH 130; AltName: Full=Transcription factor EN 69; AltName: Full=bHLH transcription factor bHLH130^47.18%	NA	GO:0003677^DNA binding^molecular_function;GO:0001228^DNA-binding transcription activator activity, RNA polymerase II-specific^molecular_function;GO:0003700^DNA-binding transcription factor activity^molecular_function;GO:0046983^protein dimerization activity^molecular_function;GO:0048573^photoperiodism, flowering^biological_process;GO:0006355^regulation of transcription, DNA-templated^biological_p…	NA	PF00010.25^Helix-loop-helix DNA-binding domain	NA	NA	NA
Zm00001eb164750	NP_001150654.1^uncharacterized protein LOC100284287^100.0%	A8QW51.1^RecName: Full=Probable O-methyltransferase 2; Short=SbOMT2^81.03%	NA	GO:0008171^O-methyltransferase activity^molecular_function;GO:0046983^protein dimerization activity^molecular_function	KOG3178^Dimerisation domain^S	PF00891.17^O-methyltransferase	NA	NA	NA
Zm00001eb145800	XP_008674739.1^uncharacterized protein LOC103650922^100.0%	NA	NA	NA	COG0778^Inherit from COG: nitroreductase^C	PF00881.23^Nitroreductase family	NA	NA	NA
Zm00001eb406450	AQK39245.1^pyruvate kinase2^100.0%	Q2RAK2.1^RecName: Full=Pyruvate kinase 1, cytosolic; Short=OsPK1 >B8BJ39.1 RecName: Full=Pyruvate kinase 1, cytosolic; Short=OsPK1^95.83%	K00873|PK, pyk|http://www.genome.jp/dbget-bin/www_bget?ko:K00873	GO:0005524^ATP binding^molecular_function;GO:0016301^kinase activity^molecular_function;GO:0000287^magnesium ion binding^molecular_function;GO:0030955^potassium ion binding^molecular_function;GO:0004743^pyruvate kinase activity^molecular_function;GO:0032869^cellular response to insulin stimulus^biological_process;GO:0006096^glycolytic process^biological_process;GO:0005737^cytoplasm^cellular_compo…	COG0469|KOG2323^Pyruvate kinase^G	PF00224.20^Pyruvate kinase, barrel domain	NA	NA	NA
Zm00001eb159080	NP_001136758.1^50S ribosomal protein L31^100.0%	P82249.2^RecName: Full=50S ribosomal protein L31, chloroplastic; AltName: Full=CL31; AltName: Full=Chloroplastic large ribosomal subunit protein bL31c; Flags: Precursor^53.21%	K02909|RP-L31, rpmE|http://www.genome.jp/dbget-bin/www_bget?ko:K02909	GO:0019843^rRNA binding^molecular_function;GO:0003735^structural constituent of ribosome^molecular_function;GO:0006412^translation^biological_process;GO:0009507^chloroplast^cellular_component;GO:0005840^ribosome^cellular_component	COG0254^50S ribosomal protein L31^J	PF01197.17^Ribosomal protein L31	NA	NA	NA
Zm00001eb253260	NP_001105518.1^leafy cotyledon^100.0%	Q84W66.2^RecName: Full=Nuclear transcription factor Y subunit B-6; Short=AtNF-YB-6; AltName: Full=Protein LEAFY COTYLEDON 1-LIKE^81.25%	NA	GO:0033613^activating transcription factor binding^molecular_function;GO:0003700^DNA-binding transcription factor activity^molecular_function;GO:0046982^protein heterodimerization activity^molecular_function;GO:0043565^sequence-specific DNA binding^molecular_function;GO:0009738^abscisic acid-activated signaling pathway^biological_process;GO:0045893^positive regulation of transcription, DNA-templa…	COG2036|KOG0869^Histone-like transcription factor (CBF/NF-Y) and archaeal histone^K	PF00808.22^Histone-like transcription factor (CBF/NF-Y) and archaeal histone	NA	NA	NA
Zm00001eb370900	NP_001143684.2^uncharacterized protein LOC100275024^100.0%	NA	NA	NA	NA	NA	NA	NA	NA
Zm00001eb120760	NP_001140956.1^uncharacterized protein LOC100273035^99.32%	NA	NA	NA	NA	NA	NA	NA	NA
Zm00001eb211320	NP_001278470.1^huntingtin interacting protein K^99.21%	Q2PFU1.1^RecName: Full=Huntingtin-interacting protein K; AltName: Full=Huntingtin yeast partner K >Q9NX55.2 RecName: Full=Huntingtin-interacting protein K; AltName: Full=Huntingtin yeast partner K^39.02%	NA	GO:0047485^protein N-terminus binding^molecular_function;GO:0043066^negative regulation of apoptotic process^biological_process;GO:0050821^protein stabilization^biological_process;GO:0005737^cytoplasm^cellular_component;GO:0015630^microtubule cytoskeleton^cellular_component;GO:0005654^nucleoplasm^cellular_component;GO:0032991^protein-containing complex^cellular_component	KOG3450^Inherit from strNOG: huntingtin-interacting protein^S	PF07941.10^Potassium channel Kv1.4 tandem inactivation domain	NA	NA	NA
Zm00001eb046990	NP_001266400.1^putative ubiquitin-conjugating enzyme family^97.73%	P42749.2^RecName: Full=Ubiquitin-conjugating enzyme E2 5; AltName: Full=E2 ubiquitin-conjugating enzyme 5; AltName: Full=Ubiquitin carrier protein 5; AltName: Full=Ubiquitin-conjugating enzyme E2-21 kDa 2; AltName: Full=Ubiquitin-protein ligase 5^90.48%	K10576|UBE2H, UBC8|http://www.genome.jp/dbget-bin/www_bget?ko:K10576	GO:0005524^ATP binding^molecular_function;GO:0061631^ubiquitin conjugating enzyme activity^molecular_function;GO:0004842^ubiquitin-protein transferase activity^molecular_function;GO:0006511^ubiquitin-dependent protein catabolic process^biological_process;GO:0005829^cytosol^cellular_component	KOG0416^ubiquitin-conjugating enzyme^O	NA	NA	NA	NA
Zm00001eb367500	NP_001317487.1^uncharacterized protein^100.0%	Q9SH89.1^RecName: Full=O-fucosyltransferase 19; Short=O-FucT-19; AltName: Full=O-fucosyltransferase family protein^65.65%	NA	GO:0016757^transferase activity, transferring glycosyl groups^molecular_function;GO:0006004^fucose metabolic process^biological_process;GO:0005737^cytoplasm^cellular_component;GO:0016021^integral component of membrane^cellular_component	NA	PF10250.8^GDP-fucose protein O-fucosyltransferase	GT65	NA	NA
Zm00001eb011470	NP_001150166.1^PYM protein^100.0%	Q9LPZ4.1^RecName: Full=Partner of Y14 and mago; Short=AtPYM^37.84%	K14294|WIBG, PYM|http://www.genome.jp/dbget-bin/www_bget?ko:K14294	GO:0003723^RNA binding^molecular_function;GO:1903259^exon-exon junction complex disassembly^biological_process;GO:0051028^mRNA transport^biological_process;GO:0000184^nuclear-transcribed mRNA catabolic process, nonsense-mediated decay^biological_process;GO:0010628^positive regulation of gene expression^biological_process;GO:0006417^regulation of translation^biological_process;GO:0005737^cytoplasm…	KOG4325^Mago binding^K	PF09282.9^Mago binding	NA	NA	NA
Zm00001eb122890	XP_008673647.1^phosphoenolpyruvate/phosphate translocator 3, chloroplastic^100.0%	Q5VQL3.1^RecName: Full=Phosphoenolpyruvate/phosphate translocator 3, chloroplastic; Short=OsPPT3; Flags: Precursor^69.32%	K15283|SLC35E1|http://www.genome.jp/dbget-bin/www_bget?ko:K15283	GO:0015297^antiporter activity^molecular_function;GO:0015121^phosphoenolpyruvate:phosphate antiporter activity^molecular_function;GO:0015120^phosphoglycerate transmembrane transporter activity^molecular_function;GO:0022857^transmembrane transporter activity^molecular_function;GO:0071917^triose-phosphate transmembrane transporter activity^molecular_function;GO:0009670^triose-phosphate:phosphate an…	KOG1441^Triose-phosphate Transporter family^G	PF03151.15^Triose-phosphate Transporter family	NA	NA	i106-128o143-165i293-315o381-403i
Zm00001eb299250	NP_001152735.1^phytosulfokine peptide precursor 1 precursor^100.0%	Q9AR88.1^RecName: Full=Phytosulfokines 4; Contains: RecName: Full=Phytosulfokine-alpha; Short=PSK-alpha; Short=Phytosulfokine-a; Contains: RecName: Full=Phytosulfokine-beta; Short=PSK-beta; Short=Phytosulfokine-b; Flags: Precursor^82.61%	NA	GO:0008083^growth factor activity^molecular_function;GO:0030154^cell differentiation^biological_process;GO:0008283^cell population proliferation^biological_process;GO:0007275^multicellular organism development^biological_process;GO:0005576^extracellular region^cellular_component	NA	PF06404.11^Phytosulfokine precursor protein (PSK)	NA	NA	NA
Zm00001eb311120	XP_008652629.1^L-ascorbate oxidase^90.11%	P14133.1^RecName: Full=L-ascorbate oxidase; Short=ASO; Short=Ascorbase; Flags: Precursor^47.7%	NA	GO:0005507^copper ion binding^molecular_function;GO:0008447^L-ascorbate oxidase activity^molecular_function;GO:0005576^extracellular region^cellular_component	COG2132|KOG1263^Multicopper oxidase^Q	PF07731.13^Multicopper oxidase	AA1	NA	NA
Zm00001eb371050	XP_008657228.1^zinc finger CCCH domain-containing protein 19 isoform X1^100.0%	Q9SIV5.3^RecName: Full=Zinc finger CCCH domain-containing protein 19; Short=AtC3H19; AltName: Full=Protein Needed for RDR2-independent DNA methylation^48.16%	NA	GO:0003677^DNA binding^molecular_function;GO:0042393^histone binding^molecular_function;GO:0046872^metal ion binding^molecular_function;GO:1990269^RNA polymerase II C-terminal domain phosphoserine binding^molecular_function;GO:0032776^DNA methylation on cytosine^biological_process;GO:0031047^gene silencing by RNA^biological_process;GO:0010964^regulation of chromatin silencing by small RNA^biologi…	KOG1081|KOG1862|KOG1946^Plus3^K	PF03126.17^Plus-3 domain	NA	NA	NA
Zm00001eb297920	XP_020403544.1^uncharacterized LOC100501308 isoform X1^90.0%	NA	NA	NA	NA	PF00257.18^Dehydrin	NA	NA	NA
Zm00001eb081910	XP_008671277.1^nucleoside diphosphate kinase IV, chloroplastic/mitochondrial^100.0%	Q8LAH8.2^RecName: Full=Nucleoside diphosphate kinase IV, chloroplastic/mitochondrial; Short=NDK IV; Short=NDP kinase IV; Short=NDPK IV; AltName: Full=Nucleoside diphosphate kinase 4; Flags: Precursor^89.87%	K00940|ndk, NME|http://www.genome.jp/dbget-bin/www_bget?ko:K00940	GO:0005524^ATP binding^molecular_function;GO:0004550^nucleoside diphosphate kinase activity^molecular_function;GO:0008270^zinc ion binding^molecular_function;GO:0006241^CTP biosynthetic process^biological_process;GO:0006183^GTP biosynthetic process^biological_process;GO:0006228^UTP biosynthetic process^biological_process;GO:0009543^chloroplast thylakoid lumen^cellular_component;GO:0005758^mitocho…	COG0105|KOG0888^nucleoside diphosphate kinase^F	PF00334.18^Nucleoside diphosphate kinase	NA	NA	NA
Zm00001eb386390	NP_001338726.1^uncharacterized protein LOC100279655^100.0%	Q708Y0.1^RecName: Full=EIN3-binding F-box protein 2^51.61%	K14515|EBF1_2|http://www.genome.jp/dbget-bin/www_bget?ko:K14515	GO:0009873^ethylene-activated signaling pathway^biological_process;GO:0010105^negative regulation of ethylene-activated signaling pathway^biological_process;GO:0016567^protein ubiquitination^biological_process;GO:0009723^response to ethylene^biological_process;GO:0031146^SCF-dependent proteasomal ubiquitin-dependent protein catabolic process^biological_process;GO:0006511^ubiquitin-dependent prote…	KOG1947^LRR_CC^S	PF13516.5^Leucine Rich repeat	NA	NA	NA
Zm00001eb232620	XP_008645261.1^SNF1-related protein kinase regulatory subunit gamma-like PV42a^100.0%	Q9XI37.1^RecName: Full=SNF1-related protein kinase regulatory subunit gamma-like PV42a; Short=AtPV42a; AltName: Full=AKIN subunit gamma-like PV42a; AltName: Full=CBS domain-containing protein CBSCBS4^49.46%	NA	GO:0003006^developmental process involved in reproduction^biological_process;GO:0009553^embryo sac development^biological_process;GO:0009555^pollen development^biological_process;GO:0010183^pollen tube guidance^biological_process;GO:0048443^stamen development^biological_process	NA	PF00571.27^CBS domain	NA	NA	NA
Zm00001eb363080	AQK98228.1^Phytochromobilin:ferredoxin oxidoreductase chloroplastic^100.0%	Q9SR43.1^RecName: Full=Phytochromobilin:ferredoxin oxidoreductase, chloroplastic; AltName: Full=PFB synthase; AltName: Full=PPhiB synthase; AltName: Full=Phytochromobilin synthase; Flags: Precursor^54.58%	K08101|E1.3.7.4|http://www.genome.jp/dbget-bin/www_bget?ko:K08101	GO:0050897^cobalt ion binding^molecular_function;GO:0050619^phytochromobilin:ferredoxin oxidoreductase activity^molecular_function;GO:0010019^chloroplast-nucleus signaling pathway^biological_process;GO:0010024^phytochromobilin biosynthetic process^biological_process;GO:0009507^chloroplast^cellular_component	NA	PF05996.11^Ferredoxin-dependent bilin reductase	NA	NA	NA
Zm00001eb273100	XP_008648898.1^E3 ubiquitin-protein ligase BRE1-like 1 isoform X2^100.0%	Q7XU27.3^RecName: Full=E3 ubiquitin-protein ligase BRE1-like 1; AltName: Full=Protein HISTONE MONOUBIQUITINATION 1; Short=OsHUB1; AltName: Full=RING-type E3 ubiquitin transferase BRE1-like 1^64.7%	K10696|BRE1|http://www.genome.jp/dbget-bin/www_bget?ko:K10696	GO:0046872^metal ion binding^molecular_function;GO:0042803^protein homodimerization activity^molecular_function;GO:0004842^ubiquitin-protein transferase activity^molecular_function;GO:0051301^cell division^biological_process;GO:0009817^defense response to fungus, incompatible interaction^biological_process;GO:0009908^flower development^biological_process;GO:0033523^histone H2B ubiquitination^biol…	KOG0978^E3 ubiquitin-protein ligase that monoubiquitinates H2B to form H2BK143ub1. H2BK143ub1 gives a specific tag for epigenetic transcriptional activation and is also prerequisite for H3K4me and maybe H3K79me. It thereby plays a central role in histone code and gene regulation. Forms a ubiquitin ligase complex in cooperation with the E2 enzyme UBC2 RAD6 (By similarity)^O	PF13923.5^Zinc finger, C3HC4 type (RING finger)	NA	NA	NA
Zm00001eb120490	ONM28696.1^Serine/arginine-rich splicing factor SR45a^84.39%	B7F9G7.1^RecName: Full=Heptahelical transmembrane protein ADIPOR1; AltName: Full=PAQR family protein ADIPOR1^59.65%	NA	GO:0038023^signaling receptor activity^molecular_function;GO:0009788^negative regulation of abscisic acid-activated signaling pathway^biological_process;GO:0009725^response to hormone^biological_process;GO:0009651^response to salt stress^biological_process;GO:0009744^response to sucrose^biological_process;GO:0016021^integral component of membrane^cellular_component	KOG2027^positive regulation of collateral sprouting^S	NA	NA	SignalP-TM	i20-42o114-136i
Zm00001eb005470	ONM53824.1^Sulfate adenylyltransferase subunit 2^92.86%	Q6L482.1^RecName: Full=Probable protein phosphatase 2C 48; Short=OsPP2C48^71.74%	NA	GO:0004724^magnesium-dependent protein serine/threonine phosphatase activity^molecular_function;GO:0046872^metal ion binding^molecular_function;GO:0004722^protein serine/threonine phosphatase activity^molecular_function	COG0631|KOG0698^PP2Cc^T	PF00481.20^Protein phosphatase 2C	NA	NA	NA
Zm00001eb098860	XP_008670154.1^probable serine/threonine-protein kinase PBL28 isoform X2^100.0%	Q84M95.1^RecName: Full=Probable serine/threonine-protein kinase PBL28; AltName: Full=PBS1-like protein 28^63.81%	NA	GO:0005524^ATP binding^molecular_function;GO:0004675^transmembrane receptor protein serine/threonine kinase activity^molecular_function;GO:0006952^defense response^biological_process;GO:0006468^protein phosphorylation^biological_process;GO:0005886^plasma membrane^cellular_component	COG0515|KOG1187^STYKc^T	PF00069.24^Protein kinase domain	NA	NA	NA
Zm00001eb072760	XP_008668983.1^probable L-type lectin-domain containing receptor kinase S.5^100.0%	Q9FG33.1^RecName: Full=Probable L-type lectin-domain containing receptor kinase S.5; Short=LecRK-S.5; Flags: Precursor^43.64%	NA	GO:0005524^ATP binding^molecular_function;GO:0030246^carbohydrate binding^molecular_function;GO:0004675^transmembrane receptor protein serine/threonine kinase activity^molecular_function;GO:0006952^defense response^biological_process;GO:0042742^defense response to bacterium^biological_process;GO:0002229^defense response to oomycetes^biological_process;GO:0016021^integral component of membrane^cel…	COG0515^STYKc^T	PF00139.18^Legume lectin domain	NA	SignalP-TM	o15-37i276-298o
Zm00001eb382890	NA	NA	NA	NA	NA	PF01541.23^GIY-YIG catalytic domain	NA	NA	NA
Zm00001eb041420	XP_008679115.1^signal peptidase complex catalytic subunit SEC11C^78.72%	Q9WTR7.3^RecName: Full=Signal peptidase complex catalytic subunit SEC11C; AltName: Full=Microsomal signal peptidase 21 kDa subunit; Short=SPase 21 kDa subunit; AltName: Full=SEC11 homolog C; AltName: Full=SEC11-like protein 3; AltName: Full=SPC21^45.92%	K13280|SEC11, sipW|http://www.genome.jp/dbget-bin/www_bget?ko:K13280	GO:0008233^peptidase activity^molecular_function;GO:0008236^serine-type peptidase activity^molecular_function;GO:0006465^signal peptide processing^biological_process;GO:0016021^integral component of membrane^cellular_component;GO:0005787^signal peptidase complex^cellular_component	COG0681|KOG3342^signal peptidase^U	PF03647.12^Transmembrane proteins 14C	NA	NA	NA
Zm00001eb285440	XP_020395711.1^protease Do-like 9^100.0%	Q9FL12.1^RecName: Full=Protease Do-like 9^77.97%	NA	GO:0004252^serine-type endopeptidase activity^molecular_function;GO:0008236^serine-type peptidase activity^molecular_function;GO:0009507^chloroplast^cellular_component;GO:0005730^nucleolus^cellular_component;GO:0005634^nucleus^cellular_component	COG0265|KOG1320^HtrA serine peptidase^O	PF13365.5^Trypsin-like peptidase domain	NA	NA	NA
Zm00001eb375280	PWZ39827.1^hypothetical protein Zm00014a_015443^92.42%	NA	NA	NA	KOG0167^ARM^S	NA	NA	NA	NA
Zm00001eb272850	NP_001316611.1^60S acidic ribosomal protein P3-like^100.0%	O24413.3^RecName: Full=60S acidic ribosomal protein P3; AltName: Full=P1/P2-like; AltName: Full=P3A^89.47%	K02942|RP-LP1, RPLP1|http://www.genome.jp/dbget-bin/www_bget?ko:K02942	GO:0044877^protein-containing complex binding^molecular_function;GO:0003735^structural constituent of ribosome^molecular_function;GO:0034059^response to anoxia^biological_process;GO:0006414^translational elongation^biological_process;GO:0022625^cytosolic large ribosomal subunit^cellular_component	NA	PF00428.18^60s Acidic ribosomal protein	NA	NA	NA
Zm00001eb001570	XP_020393204.1^uncharacterized protein LOC100381417 isoform X1^100.0%	Q8LMR2.1^RecName: Full=Endoribonuclease Dicer homolog 1; AltName: Full=Dicer-like protein 1; Short=OsDCL1^86.09%	K11592|DICER1, DCR1|http://www.genome.jp/dbget-bin/www_bget?ko:K11592	GO:0005524^ATP binding^molecular_function;GO:0003725^double-stranded RNA binding^molecular_function;GO:0004386^helicase activity^molecular_function;GO:0046872^metal ion binding^molecular_function;GO:0004525^ribonuclease III activity^molecular_function;GO:0000911^cytokinesis by cell plate formation^biological_process;GO:0009880^embryonic pattern specification^biological_process;GO:0035279^mRNA cle…	COG0571|COG1111|KOG0701^Pfam:dsRNA_bind^A	PF00636.25^Ribonuclease III domain	NA	NA	NA
Zm00001eb130310	NP_001168576.1^uncharacterized protein LOC100382359^100.0%	A2WNZ9.2^RecName: Full=Cation transporter HKT8; Short=OsHKT8; AltName: Full=HKT1;5^52.85%	NA	GO:0008324^cation transmembrane transporter activity^molecular_function;GO:0006814^sodium ion transport^biological_process;GO:0016021^integral component of membrane^cellular_component	COG0168|KOG1341^Seems to act as a sodium transporter, which regulates K( ) Na( ) homeostasis in shoots by recirculating sodium from shoots to roots^P	PF02386.15^Cation transport protein	NA	SignalP-TM	o46-68i142-164o179-201i246-263o268-290i302-324o354-376i
Zm00001eb389710	AQL05225.1^Receptor-like cytosolic serine/threonine-protein kinase RBK1^100.0%	Q8H1D6.1^RecName: Full=Receptor-like cytosolic serine/threonine-protein kinase RBK1; AltName: Full=Protein ROP BINDING PROTEIN KINASES 1^53.33%	NA	GO:0005524^ATP binding^molecular_function;GO:0051020^GTPase binding^molecular_function;GO:0016301^kinase activity^molecular_function;GO:0004675^transmembrane receptor protein serine/threonine kinase activity^molecular_function;GO:0071369^cellular response to ethylene stimulus^biological_process;GO:0009814^defense response, incompatible interaction^biological_process;GO:0006468^protein phosphoryla…	COG0515|KOG1187^STYKc^T	PF00069.24^Protein kinase domain	NA	NA	NA
Zm00001eb349200	AQK93732.1^Electron transporter^99.12%	NA	NA	NA	COG1678^Uncharacterized ACR, COG1678^K	PF02622.14^Uncharacterized ACR, COG1678	NA	NA	NA
Zm00001eb372770	AQL01040.1^Serine/threonine-protein phosphatase 2A activator 2^100.0%	P0CQ03.1^RecName: Full=Serine/threonine-protein phosphatase 2A activator 2; AltName: Full=Peptidyl-prolyl cis-trans isomerase PTPA-2; Short=PPIase PTPA-2; Short=Rotamase PTPA-2; AltName: Full=Phosphotyrosyl phosphatase activator 2 >P0CQ02.1 RecName: Full=Serine/threonine-protein phosphatase 2A activator 2; AltName: Full=Peptidyl-prolyl cis-trans isomerase PTPA-2; Short=PPIase PTPA-2; Short=Rotama…	K17605|PPP2R4, PTPA|http://www.genome.jp/dbget-bin/www_bget?ko:K17605	GO:0003755^peptidyl-prolyl cis-trans isomerase activity^molecular_function;GO:0019211^phosphatase activator activity^molecular_function;GO:0005737^cytoplasm^cellular_component	COG5057|KOG2867^Phosphotyrosyl phosphate activator (PTPA) protein^DT	PF03095.14^Phosphotyrosyl phosphate activator (PTPA) protein	NA	NA	NA
Zm00001eb364100	XP_008656919.1^beclin-1-like protein isoform X2^100.0%	Q9M367.2^RecName: Full=Beclin-1-like protein; Short=AtBECLIN 1; AltName: Full=Autophagy protein 6; Short=AtATG6; AltName: Full=Protein VPS30 homolog; Short=AtVPS30^54.07%	K08334|BECN1, VPS30, ATG6|http://www.genome.jp/dbget-bin/www_bget?ko:K08334	GO:0000045^autophagosome assembly^biological_process;GO:0006995^cellular response to nitrogen starvation^biological_process;GO:0050832^defense response to fungus^biological_process;GO:0045324^late endosome to vacuole transport^biological_process;GO:0009846^pollen germination^biological_process;GO:0032258^protein localization by the Cvt pathway^biological_process;GO:0006623^protein targeting to va…	KOG2751^beclin 1^T	PF04111.11^Autophagy protein Apg6	NA	NA	NA
Zm00001eb383410	XP_021313083.1^protein RER1A-like^89.06%	O48670.1^RecName: Full=Protein RER1A; Short=AtRER1A^81.82%	NA	GO:0006621^protein retention in ER lumen^biological_process;GO:0006890^retrograde vesicle-mediated transport, Golgi to endoplasmic reticulum^biological_process;GO:0005783^endoplasmic reticulum^cellular_component;GO:0005794^Golgi apparatus^cellular_component;GO:0030173^integral component of Golgi membrane^cellular_component	COG5249|KOG1688^RER1 retention in endoplasmic reticulum 1 homolog (S. cerevisiae)^U	PF03248.12^Rer1 family	NA	SignalP-TM	o4-26i
Zm00001eb424510	ONM55794.1^Pre-mRNA-splicing factor isy-1^79.17%	Q9ULR0.3^RecName: Full=Pre-mRNA-splicing factor ISY1 homolog^48.84%	NA	GO:0003723^RNA binding^molecular_function;GO:0000350^generation of catalytic spliceosome for second transesterification step^biological_process;GO:0000389^mRNA 3'-splice site recognition^biological_process;GO:0000398^mRNA splicing, via spliceosome^biological_process;GO:0006283^transcription-coupled nucleotide-excision repair^biological_process;GO:0071013^catalytic step 2 spliceosome^cellular_comp…	KOG3068^premRNAsplicing factor ISY1^A	PF06246.11^Isy1-like splicing family	NA	NA	NA
Zm00001eb343320	PWZ29724.1^putative DEAD-box ATP-dependent RNA helicase 51^78.05%	Q84T03.1^RecName: Full=DEAD-box ATP-dependent RNA helicase 27^60.42%	NA	GO:0005524^ATP binding^molecular_function;GO:0004386^helicase activity^molecular_function;GO:0003723^RNA binding^molecular_function	COG0513|COG1741|KOG0342^atp-dependent rna helicase^A	PF00270.28^DEAD/DEAH box helicase	NA	NA	NA
Zm00001eb175290	XP_008678402.1^pollen allergen Phl p 2^100.0%	P14947.1^RecName: Full=Pollen allergen Lol p 2-A; AltName: Full=Allergen Lol p II-A; AltName: Allergen=Lol p 2-A^40.43%	NA	GO:0005576^extracellular region^cellular_component	NA	PF01357.20^Pollen allergen	NA	SignalP-TM	i7-29o
Zm00001eb231380	AQK93031.1^hypothetical protein ZEAMMB73_Zm00001d009896^62.22%	B8Y6I0.1^RecName: Full=Pentatricopeptide repeat-containing protein 10, chloroplastic; Short=ZmPPR10; Flags: Precursor^91.18%	K17710|PTCD1|http://www.genome.jp/dbget-bin/www_bget?ko:K17710	GO:0042802^identical protein binding^molecular_function;GO:0003723^RNA binding^molecular_function;GO:0006397^mRNA processing^biological_process;GO:0048255^mRNA stabilization^biological_process;GO:0009570^chloroplast stroma^cellular_component	KOG4197^PPR repeat^S	PF01535.19^PPR repeat	NA	NA	NA
Zm00001eb235800	NP_001150256.1^chloroplast small heat shock protein^100.0%	B7EZJ7.1^RecName: Full=23.6 kDa heat shock protein, mitochondrial; Short=OsHsp23.6; Flags: Precursor^58.19%	K13993|HSP20|http://www.genome.jp/dbget-bin/www_bget?ko:K13993	GO:0009408^response to heat^biological_process;GO:0005739^mitochondrion^cellular_component	COG0071|KOG0710^Hsp20/alpha crystallin family^O	PF00011.20^Hsp20/alpha crystallin family	NA	NA	NA
[truncated: 39,241 more rows]
