# Supplementary material for: Transcriptome analysis reveals the role of jasmonate in regulating maize spikelet opening and seed set under high temperature stress
Source: Front Plant Sci. 2026 Mar 4;17:1710459. doi: 10.3389/fpls.2026.1710459 (PMC12995804; doi:10.3389/fpls.2026.1710459)
Supplement: Supplementary file 1 [file Supplementaryfile1.zip › Table S3.xlsx]

## Sheet: C7_WT-VS-Y8_WT
	baseMean	log2FoldChange	lfcSE	stat	pvalue	padj
Zm00001eb092770	51971	-8.40465	0.205407	-40.9171	0	0
Zm00001eb093580	5765.54	-9.20783	0.251738	-36.5771	6.61732e-293	1.32287e-288
Zm00001eb108970	7738.91	6.3029	0.180642	34.8917	9.93721e-267	1.32436e-262
Zm00001eb027900	13463	-5.89168	0.184641	-31.9089	2.00854e-223	2.00763e-219
Zm00001eb376710	5223.83	-9.02385	0.286868	-31.4565	3.42003e-217	2.73479e-213
Zm00001eb005250	31532.3	-8.53703	0.281783	-30.2965	1.27472e-201	8.49428e-198
Zm00001eb194160	2503.31	-6.26878	0.207572	-30.2004	2.33721e-200	1.33495e-196
Zm00001eb063330	4986.23	-5.70947	0.195011	-29.2777	1.99596e-188	9.97529e-185
Zm00001eb413570	2850.09	-7.33602	0.251219	-29.2017	1.8466e-187	8.20341e-184
Zm00001eb406220	4217.96	7.35628	0.253382	29.0324	2.5686e-185	1.02698e-181
Zm00001eb075980	3063.62	7.80185	0.268956	29.0079	5.22925e-185	1.90069e-181
new_gene930	4477.9	6.02587	0.209889	28.7097	2.88349e-181	9.60732e-178
Zm00001eb085560	2222.09	5.68976	0.200891	28.3226	1.82083e-176	5.60002e-173
Zm00001eb022500	8644.72	-8.50152	0.300538	-28.2876	4.90639e-176	1.4012e-172
Zm00001eb149490	6277.04	-7.30792	0.26362	-27.7214	3.85716e-169	1.02811e-165
Zm00001eb332050	71535.4	6.80392	0.24685	27.563	3.0902e-167	7.72204e-164
new_gene768	4841.47	-5.31016	0.193127	-27.4957	1.97453e-166	4.64385e-163
Zm00001eb343470	6385.92	6.59471	0.24137	27.3219	2.32835e-164	5.17178e-161
Zm00001eb239290	7569.19	6.64748	0.244434	27.1954	7.35407e-163	1.54753e-159
Zm00001eb103270	3208.26	7.59741	0.2796	27.1724	1.37648e-162	2.75173e-159
Zm00001eb183530	2061.7	-7.68067	0.284385	-27.008	1.191e-160	2.26755e-157
Zm00001eb229190	2676.38	-6.17612	0.230607	-26.7821	5.22686e-158	9.49911e-155
new_gene734	5809.12	11.1796	0.420453	26.5895	8.9784e-156	1.56076e-152
Zm00001eb185010	1755	6.79562	0.255789	26.5673	1.62269e-155	2.70326e-152
Zm00001eb211970	2169.57	-8.90094	0.338657	-26.2831	2.99598e-152	4.79142e-149
Zm00001eb228370	2589.73	-6.00417	0.231149	-25.9753	9.41299e-149	1.4475e-145
new_gene34	1827.27	8.56039	0.3302	25.9249	3.49327e-148	5.17288e-145
new_gene552	1429.06	-5.97353	0.230863	-25.8748	1.27972e-147	1.82735e-144
Zm00001eb266200	2282.12	5.44756	0.211304	25.7807	1.46154e-146	2.01502e-143
new_gene1495	2794.2	9.64531	0.376531	25.6162	1.00571e-144	1.34034e-141
Zm00001eb090880	1783.29	-4.86393	0.190995	-25.4663	4.65385e-143	6.00227e-140
Zm00001eb131500	1852.73	6.81119	0.268289	25.3875	3.46423e-142	4.32833e-139
Zm00001eb434600	2766.36	5.092	0.203081	25.0738	9.61019e-139	1.16435e-135
Zm00001eb209760	3777.83	4.9533	0.198128	25.0004	6.04591e-138	7.10964e-135
Zm00001eb112360	3645.56	-6.3659	0.257104	-24.76	2.41711e-135	2.76117e-132
Zm00001eb355790	24216.2	6.53459	0.263999	24.7523	2.92969e-135	3.25375e-132
Zm00001eb181260	2548.91	9.261	0.379244	24.4196	1.05842e-131	1.14373e-128
Zm00001eb260620	2443.87	6.40611	0.262838	24.3729	3.31548e-131	3.48841e-128
Zm00001eb201450	1036.31	5.91118	0.243272	24.2987	2.02526e-130	2.07626e-127
Zm00001eb068170	1871.52	-4.66805	0.192312	-24.2733	3.7554e-130	3.75371e-127
Zm00001eb005900	1626.72	-5.34623	0.221889	-24.0941	2.8817e-128	2.81015e-125
Zm00001eb413190	1074.82	-6.90234	0.289065	-23.8782	5.16258e-126	4.91453e-123
Zm00001eb307470	1364.3	8.28824	0.348147	23.8067	2.84457e-125	2.64492e-122
Zm00001eb327670	1448.15	-5.14067	0.217521	-23.633	1.7654e-123	1.60418e-120
Zm00001eb038060	9302.59	-7.00093	0.299427	-23.3811	6.65061e-121	5.90899e-118
Zm00001eb052140	1560.56	8.73065	0.375841	23.2296	2.28623e-119	1.98713e-116
Zm00001eb149840	2037.94	-6.6086	0.284618	-23.2192	2.91375e-119	2.42703e-116
Zm00001eb329520	2530.08	6.24487	0.268948	23.2196	2.88515e-119	2.42703e-116
Zm00001eb013990	65330.7	-4.88938	0.210988	-23.1738	8.37532e-119	6.83392e-116
new_gene199	2660.05	10.1611	0.439654	23.1116	3.53882e-118	2.82978e-115
Zm00001eb335530	1447.05	7.13369	0.310357	22.9855	6.51729e-117	5.1093e-114
new_gene805	2838.92	8.60695	0.374715	22.9693	9.45035e-117	7.26623e-114
Zm00001eb167720	61764.5	-4.47727	0.195207	-22.9361	2.02944e-116	1.53097e-113
Zm00001eb221410	2925.96	-4.18057	0.182437	-22.9151	3.28748e-116	2.43407e-113
Zm00001eb392900	991.62	6.70204	0.293029	22.8716	8.91627e-116	6.48164e-113
Zm00001eb055260	3331.37	-7.24252	0.317063	-22.8425	1.73406e-115	1.23806e-112
Zm00001eb228510	19900.4	-5.78353	0.253423	-22.8216	2.79626e-115	1.9614e-112
Zm00001eb285030	1000.94	-6.51977	0.28599	-22.7972	4.88483e-115	3.36733e-112
Zm00001eb179780	1696.1	-8.16975	0.35841	-22.7944	5.21225e-115	3.53214e-112
Zm00001eb130150	104184	4.53817	0.199571	22.7396	1.8169e-114	1.21072e-111
Zm00001eb224260	3621.39	-3.84918	0.169317	-22.7335	2.08898e-114	1.36921e-111
Zm00001eb171520	782.572	-6.40787	0.284021	-22.5612	1.04188e-112	6.7188e-110
new_gene11	814.907	-5.23726	0.233399	-22.4391	1.63349e-111	1.03667e-108
Zm00001eb081930	2907.24	4.12365	0.184036	22.4067	3.38548e-111	2.11497e-108
Zm00001eb110050	11601.2	-4.09747	0.183991	-22.27	7.21765e-110	4.43963e-107
Zm00001eb051240	4066.11	-6.02633	0.270798	-22.254	1.03264e-109	6.25561e-107
Zm00001eb003460	3095.99	4.91017	0.220733	22.2448	1.26603e-109	7.555e-107
Zm00001eb350130	3340.09	-7.31154	0.329422	-22.1951	3.83177e-109	2.25297e-106
Zm00001eb305190	1961.05	6.11245	0.276678	22.0923	3.74772e-108	2.17161e-105
Zm00001eb121350	924.034	-4.85059	0.220534	-21.9948	3.23064e-107	1.84525e-104
Zm00001eb248750	2817.57	-4.46876	0.20348	-21.9617	6.69557e-107	3.77045e-104
Zm00001eb072080	966.772	-5.17021	0.235643	-21.9409	1.059e-106	5.88067e-104
Zm00001eb221400	4666.56	-8.62061	0.393347	-21.916	1.82772e-106	1.00104e-103
Zm00001eb179710	1109.31	-6.39873	0.292265	-21.8936	2.98806e-106	1.61444e-103
Zm00001eb078930	2569.49	10.4527	0.478075	21.8642	5.69318e-106	3.03499e-103
Zm00001eb020430	16713	7.22526	0.330956	21.8315	1.16534e-105	6.1306e-103
Zm00001eb134460	1753.87	8.24534	0.379099	21.7498	6.93498e-105	3.60097e-102
Zm00001eb434210	25023.6	3.43222	0.158015	21.7208	1.30379e-104	6.68308e-102
new_gene766	828.843	-6.43325	0.29638	-21.7061	1.79729e-104	9.0961e-102
Zm00001eb335240	1424.99	7.0064	0.323231	21.6761	3.44781e-104	1.72313e-101
Zm00001eb034570	912.191	-4.44604	0.205337	-21.6524	5.77266e-104	2.84942e-101
Zm00001eb277370	4974.25	4.33923	0.200519	21.64	7.54726e-104	3.67993e-101
Zm00001eb345880	1794.62	4.42297	0.204642	21.6132	1.34919e-103	6.4992e-101
Zm00001eb165860	11735.6	4.09804	0.190316	21.5328	7.6755e-103	3.65335e-100
Zm00001eb216000	3639.58	-6.37446	0.296228	-21.5188	1.03892e-102	4.88686e-100
Zm00001eb249650	766.757	6.68989	0.313098	21.3668	2.72214e-101	1.26554e-98
Zm00001eb337300	17118.8	-3.52681	0.166118	-21.2308	4.95952e-100	2.27921e-97
Zm00001eb348690	1218.05	5.17706	0.244233	21.1972	1.01356e-99	4.60503e-97
Zm00001eb124190	816.741	5.1654	0.244413	21.1339	3.88329e-99	1.74451e-96
Zm00001eb357590	7831.48	4.14879	0.196517	21.1116	6.21798e-99	2.7623e-96
Zm00001eb407450	912.395	-6.35131	0.301268	-21.0819	1.16549e-98	5.12072e-96
Zm00001eb331190	3592.29	4.21864	0.200201	21.072	1.4364e-98	6.24242e-96
Zm00001eb265900	1163	5.32165	0.253217	21.0162	4.66303e-98	2.0047e-95
Zm00001eb060810	3890.49	-3.88816	0.18511	-21.0046	5.95315e-98	2.53212e-95
Zm00001eb231990	3562.37	3.77823	0.180865	20.8899	6.62264e-97	2.78723e-94
Zm00001eb065210	1097.68	-6.46603	0.309781	-20.8729	9.44786e-97	3.93484e-94
Zm00001eb166850	11330.2	-4.33417	0.207677	-20.8698	1.0083e-96	4.15605e-94
Zm00001eb053090	3490.29	-4.06843	0.195195	-20.8428	1.76984e-96	7.22058e-94
Zm00001eb008280	5371.71	7.37371	0.355035	20.769	8.25664e-96	3.33452e-93
new_gene219	4986.13	-12.0926	0.583734	-20.716	2.48647e-95	9.9414e-93
Zm00001eb428280	5483.58	5.16323	0.249727	20.6755	5.75442e-95	2.27795e-92
Zm00001eb191320	1989.2	3.95362	0.191617	20.633	1.38864e-94	5.4432e-92
Zm00001eb042890	767.919	6.82594	0.33096	20.6246	1.64941e-94	6.40259e-92
Zm00001eb332680	1099.94	5.33514	0.258704	20.6226	1.72205e-94	6.62027e-92
Zm00001eb279690	751.753	5.7723	0.280183	20.6019	2.63778e-94	1.00442e-91
Zm00001eb239260	8696.58	5.07	0.246565	20.5626	5.94171e-94	2.24115e-91
Zm00001eb251720	4029.92	4.56949	0.22228	20.5573	6.61648e-94	2.47234e-91
Zm00001eb271520	5215.37	-4.80906	0.234175	-20.5362	1.02288e-93	3.78673e-91
Zm00001eb175320	15261.6	4.03223	0.196397	20.531	1.13718e-93	4.17126e-91
Zm00001eb113920	1585.33	-4.74238	0.231123	-20.5188	1.46254e-93	5.31592e-91
Zm00001eb101960	1096.27	8.66647	0.422823	20.4967	2.30503e-93	8.30268e-91
new_gene1732	924.242	5.48088	0.268404	20.4203	1.10465e-92	3.9434e-90
Zm00001eb185780	10882.1	4.29033	0.210193	20.4114	1.32351e-92	4.68288e-90
Zm00001eb113420	731.668	-7.22698	0.3542	-20.4037	1.55167e-92	5.44202e-90
Zm00001eb075660	8067.31	-3.49548	0.171365	-20.3978	1.74961e-92	6.08287e-90
Zm00001eb079490	2403.16	-4.8299	0.236819	-20.395	1.85372e-92	6.38927e-90
Zm00001eb239390	2488.27	4.2181	0.207132	20.3643	3.46491e-92	1.18405e-89
Zm00001eb136500	1392.23	-4.95482	0.243389	-20.3576	3.9753e-92	1.34695e-89
Zm00001eb150550	13673.7	-4.30404	0.211998	-20.3022	1.22893e-91	4.12898e-89
Zm00001eb260630	1225.51	8.50945	0.419459	20.2867	1.68493e-91	5.61391e-89
Zm00001eb127290	9919.84	4.93896	0.243574	20.2771	2.04926e-91	6.77137e-89
Zm00001eb369710	577.196	5.37718	0.265448	20.257	3.07966e-91	1.00927e-88
Zm00001eb171200	10229.4	-4.64854	0.229644	-20.2424	4.14884e-91	1.34861e-88
Zm00001eb134430	2043.79	4.37749	0.21627	20.2409	4.27478e-91	1.37834e-88
Zm00001eb146460	2903.99	3.86329	0.191374	20.1871	1.27063e-90	4.0642e-88
Zm00001eb076520	2597.66	7.65845	0.379862	20.1611	2.15031e-90	6.8233e-88
new_gene559	1219.33	7.94985	0.39471	20.141	3.22618e-90	1.01566e-87
Zm00001eb048110	1937.6	-5.80603	0.289089	-20.0839	1.02095e-89	3.18903e-87
Zm00001eb326540	14341.7	-4.33338	0.215935	-20.068	1.40593e-89	4.35751e-87
new_gene648	574.251	5.37237	0.267728	20.0665	1.44895e-89	4.4563e-87
Zm00001eb138510	748.678	-5.16558	0.257737	-20.0421	2.36649e-89	7.22268e-87
Zm00001eb393540	1107.49	-4.72006	0.236322	-19.973	9.45334e-89	2.86336e-86
Zm00001eb414090	4900.25	3.9682	0.198782	19.9626	1.16429e-88	3.50006e-86
Zm00001eb368350	645.084	6.24078	0.312658	19.9604	1.21681e-88	3.63063e-86
Zm00001eb043700	1826.5	-5.56382	0.278975	-19.9438	1.69539e-88	5.02112e-86
Zm00001eb189470	2150.88	6.05792	0.304342	19.9049	3.68695e-88	1.08391e-85
Zm00001eb232210	633.982	-7.10877	0.358032	-19.8551	9.95252e-88	2.90454e-85
Zm00001eb318230	1322.97	-4.20495	0.212843	-19.7561	7.10567e-87	2.05869e-84
Zm00001eb278400	674.627	5.56247	0.282071	19.7201	1.44948e-86	4.1693e-84
Zm00001eb276100	3990.27	4.71373	0.239544	19.678	3.332e-86	9.5157e-84
Zm00001eb231150	651.479	-5.16248	0.262714	-19.6506	5.71499e-86	1.62054e-83
Zm00001eb165310	1298.64	4.14443	0.211316	19.6125	1.20856e-85	3.40286e-83
new_gene1587	1152.15	-9.07972	0.463329	-19.5967	1.65023e-85	4.61394e-83
Zm00001eb096930	1181.85	5.43588	0.27761	19.581	2.24581e-85	6.23554e-83
Zm00001eb418560	733.027	6.27675	0.321869	19.5009	1.07769e-84	2.97159e-82
Zm00001eb068240	637.685	-4.57765	0.235598	-19.4299	4.31322e-84	1.18117e-81
Zm00001eb022150	649.929	-7.04271	0.362508	-19.4277	4.49668e-84	1.22304e-81
new_gene338	1343.17	9.26832	0.478504	19.3693	1.40026e-83	3.78279e-81
new_gene1003	1245.09	6.45853	0.333552	19.3629	1.58764e-83	4.26021e-81
Zm00001eb125950	1240.28	-5.33315	0.27614	-19.3133	4.15556e-83	1.10765e-80
Zm00001eb069490	628.054	-7.43975	0.385306	-19.3087	4.54161e-83	1.20254e-80
Zm00001eb399950	2150.36	6.51014	0.338164	19.2514	1.37314e-82	3.6119e-80
Zm00001eb175340	67641.1	3.72218	0.193749	19.2114	2.97188e-82	7.76613e-80
Zm00001eb253680	2640.75	5.74223	0.299111	19.1977	3.87074e-82	1.00493e-79
Zm00001eb208760	6781.61	-3.05713	0.159315	-19.1892	4.55761e-82	1.17563e-79
Zm00001eb079740	1490.51	-6.1288	0.319876	-19.1599	7.99921e-82	2.05016e-79
Zm00001eb003700	5369.06	-3.63057	0.189527	-19.1559	8.636e-82	2.19926e-79
Zm00001eb327110	7930.83	-3.32629	0.173854	-19.1327	1.34852e-81	3.41244e-79
Zm00001eb283200	2132.98	-4.57803	0.239767	-19.0936	2.85273e-81	7.17345e-79
new_gene828	3507.8	-3.66379	0.192246	-19.0578	5.65574e-81	1.4133e-78
new_gene1575	907.862	4.97255	0.261038	19.0492	6.67612e-81	1.65792e-78
new_gene410	563.111	-6.92306	0.363572	-19.0418	7.68201e-81	1.89594e-78
Zm00001eb423470	4123.14	4.8841	0.256963	19.007	1.49258e-80	3.66111e-78
Zm00001eb002620	6315.2	4.80899	0.253191	18.9935	1.92924e-80	4.70334e-78
Zm00001eb232730	6818.26	-4.17721	0.220433	-18.95	4.41501e-80	1.06982e-77
Zm00001eb428290	996.189	-4.59913	0.242717	-18.9485	4.54122e-80	1.09378e-77
Zm00001eb027550	1390.98	4.30414	0.227187	18.9454	4.82354e-80	1.15482e-77
Zm00001eb115970	2493.99	-4.68578	0.247632	-18.9224	7.45965e-80	1.77531e-77
Zm00001eb265530	1403.2	-7.26207	0.384081	-18.9077	9.86336e-80	2.33347e-77
Zm00001eb057780	1507.32	5.16568	0.273737	18.871	1.97691e-79	4.64946e-77
Zm00001eb374260	3067.86	-4.22973	0.22445	-18.8448	3.23986e-79	7.57521e-77
Zm00001eb239230	12488.8	5.49891	0.292023	18.8304	4.25489e-79	9.89063e-77
Zm00001eb251730	51715.6	4.38422	0.232852	18.8284	4.41938e-79	1.02136e-76
new_gene445	558.161	5.06256	0.268889	18.8277	4.47844e-79	1.02906e-76
Zm00001eb209700	1108.47	3.78272	0.201353	18.7865	9.73757e-79	2.22473e-76
Zm00001eb262870	4036.53	-5.52303	0.294038	-18.7834	1.03306e-78	2.3468e-76
Zm00001eb313050	758.99	-8.103	0.431921	-18.7604	1.59322e-78	3.59889e-76
Zm00001eb332510	2372.05	-3.74321	0.199745	-18.74	2.33802e-78	5.25161e-76
Zm00001eb159280	10473.4	-4.08615	0.218122	-18.7333	2.64811e-78	5.91491e-76
Zm00001eb165230	1142.23	5.88416	0.31458	18.7048	4.52537e-78	1.00519e-75
Zm00001eb431910	1194.86	-4.43867	0.237356	-18.7005	4.90318e-78	1.08309e-75
Zm00001eb138430	1274.81	4.918	0.263047	18.6963	5.30824e-78	1.16612e-75
Zm00001eb162290	831.971	5.23293	0.279944	18.6928	5.66973e-78	1.23873e-75
Zm00001eb008300	2059.76	6.84029	0.366145	18.6819	6.94695e-78	1.50953e-75
Zm00001eb414390	1037.66	-5.38406	0.288358	-18.6714	8.4571e-78	1.82774e-75
Zm00001eb198500	615.342	4.23046	0.227085	18.6294	1.85554e-77	3.98861e-75
Zm00001eb175290	55294.5	4.38452	0.235884	18.5876	4.04614e-77	8.65096e-75
Zm00001eb159020	9353.77	-4.53611	0.244279	-18.5694	5.68768e-77	1.2096e-74
Zm00001eb289780	999.951	-4.67983	0.252122	-18.5618	6.54843e-77	1.38529e-74
Zm00001eb402020	2843.6	-3.81753	0.205783	-18.5512	7.96786e-77	1.67669e-74
Zm00001eb421410	579.547	7.29051	0.393424	18.5309	1.16236e-76	2.43316e-74
Zm00001eb286930	1910.72	-3.5416	0.191714	-18.4734	3.38171e-76	7.04206e-74
Zm00001eb131480	865.406	8.32645	0.451438	18.4443	5.79578e-76	1.20066e-73
new_gene64	1250.91	-8.11583	0.440031	-18.4438	5.8522e-76	1.2061e-73
Zm00001eb013920	549.042	5.03672	0.273409	18.4219	8.76635e-76	1.79742e-73
Zm00001eb343340	524.596	4.44153	0.241361	18.402	1.26568e-75	2.58186e-73
Zm00001eb403790	1393.29	3.5161	0.191608	18.3505	3.27247e-75	6.64162e-73
Zm00001eb149760	2149.29	3.37088	0.183823	18.3377	4.14071e-75	8.36131e-73
Zm00001eb218220	4977.77	-4.37009	0.238653	-18.3115	6.70566e-75	1.34726e-72
Zm00001eb324270	36600.1	-3.01179	0.164503	-18.3084	7.0916e-75	1.41768e-72
Zm00001eb207700	1289.29	5.23314	0.285838	18.3081	7.13411e-75	1.41909e-72
Zm00001eb148160	932.132	4.57295	0.250293	18.2704	1.42516e-74	2.82084e-72
Zm00001eb434580	2599.02	4.42014	0.242187	18.251	2.03315e-74	4.00439e-72
Zm00001eb137110	1071.18	-3.93758	0.215997	-18.2298	2.99433e-74	5.85378e-72
new_gene101	772.251	5.5034	0.301893	18.2297	3.00142e-74	5.85378e-72
new_gene1166	405.282	6.04904	0.331859	18.2277	3.11009e-74	6.03629e-72
Zm00001eb205360	1400.98	5.7229	0.31406	18.2223	3.43306e-74	6.63094e-72
Zm00001eb071350	541.644	7.56606	0.415867	18.1935	5.81454e-74	1.11768e-71
new_gene1404	567.639	-4.48828	0.246707	-18.1927	5.89274e-74	1.12729e-71
Zm00001eb382790	642.831	4.7172	0.259872	18.152	1.23811e-73	2.35724e-71
Zm00001eb235800	716.848	7.2559	0.399801	18.1488	1.31313e-73	2.48822e-71
Zm00001eb102130	3347.05	5.80336	0.319824	18.1455	1.39338e-73	2.62784e-71
Zm00001eb075610	504.729	-7.07722	0.390319	-18.1319	1.786e-73	3.35249e-71
new_gene906	1269.85	6.14209	0.338762	18.131	1.8144e-73	3.38988e-71
new_gene1789	805.76	8.64022	0.477424	18.0976	3.32928e-73	6.19123e-71
Zm00001eb419260	504.899	7.08676	0.391846	18.0856	4.13904e-73	7.66145e-71
Zm00001eb130160	2104.79	-6.7347	0.372504	-18.0795	4.61918e-73	8.51078e-71
Zm00001eb120780	1211.66	-5.02395	0.277893	-18.0787	4.68921e-73	8.60019e-71
Zm00001eb398080	1303.95	-6.84717	0.378773	-18.0772	4.819e-73	8.79786e-71
Zm00001eb150540	4139.31	-3.83663	0.212318	-18.0702	5.4726e-73	9.9457e-71
Zm00001eb277680	928.306	9.10376	0.504108	18.0591	6.68516e-73	1.20944e-70
Zm00001eb414750	1680.19	-3.7776	0.210004	-17.9883	2.40782e-72	4.33646e-70
Zm00001eb433640	1239.37	-3.5058	0.195085	-17.9706	3.31272e-72	5.93942e-70
Zm00001eb279970	1598.21	-3.74278	0.208649	-17.9382	5.93544e-72	1.05942e-69
Zm00001eb149740	4899.27	-5.26846	0.294198	-17.9078	1.02423e-71	1.82004e-69
Zm00001eb350320	6784.3	4.34821	0.242972	17.8959	1.26853e-71	2.24417e-69
Zm00001eb175310	50129.7	4.41305	0.246815	17.88	1.68702e-71	2.97138e-69
Zm00001eb099200	412.923	-6.19819	0.346752	-17.875	1.84682e-71	3.23857e-69
Zm00001eb373560	22727.7	3.34946	0.187691	17.8456	3.12493e-71	5.45594e-69
Zm00001eb053580	4274.94	-4.44558	0.249368	-17.8274	4.33319e-71	7.53259e-69
Zm00001eb135990	9258.91	4.17308	0.234314	17.8098	5.93358e-71	1.027e-68
Zm00001eb064320	994.758	-4.88632	0.274512	-17.8001	7.0604e-71	1.21676e-68
Zm00001eb414360	3968.98	-4.68539	0.263332	-17.7927	8.04985e-71	1.38133e-68
Zm00001eb213960	1153.75	4.5013	0.253027	17.7898	8.47868e-71	1.44869e-68
new_gene1154	602.932	5.78588	0.325324	17.785	9.23542e-71	1.57128e-68
Zm00001eb121240	1860.47	-3.61088	0.203141	-17.7753	1.09857e-70	1.86115e-68
Zm00001eb285390	5334.54	2.98303	0.167914	17.7653	1.31263e-70	2.21442e-68
Zm00001eb048810	2105.65	-3.14288	0.177274	-17.729	2.50439e-70	4.20716e-68
Zm00001eb223280	31478.6	3.7498	0.211719	17.7112	3.43596e-70	5.74798e-68
Zm00001eb249890	467.694	6.63315	0.375261	17.6761	6.40701e-70	1.06735e-67
Zm00001eb304380	746.976	4.63552	0.262428	17.664	7.94745e-70	1.31848e-67
Zm00001eb014810	4266.57	-2.95821	0.167615	-17.6489	1.0375e-69	1.71411e-67
Zm00001eb071210	13008.6	2.97351	0.168746	17.6212	1.6937e-69	2.78673e-67
Zm00001eb399860	907.778	-3.88533	0.220497	-17.6208	1.70521e-69	2.79417e-67
Zm00001eb209970	18517	4.13988	0.234964	17.6192	1.75529e-69	2.86449e-67
Zm00001eb281930	616.379	-7.20823	0.409593	-17.5985	2.52952e-69	4.11119e-67
Zm00001eb264710	474.116	5.91875	0.336366	17.5961	2.63689e-69	4.26834e-67
Zm00001eb391800	139051	3.83513	0.217967	17.595	2.68988e-69	4.33657e-67
Zm00001eb255410	2830.72	4.82349	0.274203	17.5909	2.89012e-69	4.64067e-67
Zm00001eb397870	4423.29	2.93657	0.167032	17.5809	3.45037e-69	5.51811e-67
Zm00001eb053440	1136.7	-3.27326	0.186352	-17.565	4.57028e-69	7.28004e-67
Zm00001eb306170	18483.4	5.69111	0.324279	17.55	5.94647e-69	9.43459e-67
Zm00001eb255400	2830.57	4.82573	0.27503	17.5462	6.36035e-69	1.00514e-66
Zm00001eb267750	10714.6	4.8971	0.279142	17.5434	6.67793e-69	1.05117e-66
Zm00001eb416700	3607.23	-5.21188	0.297099	-17.5426	6.77607e-69	1.06243e-66
Zm00001eb155600	635.105	4.11816	0.234815	17.5379	7.36239e-69	1.14986e-66
Zm00001eb415980	5685.91	-3.50499	0.200123	-17.5142	1.11737e-68	1.73832e-66
new_gene31	948.108	8.99018	0.513595	17.5044	1.32594e-68	2.05479e-66
Zm00001eb394230	2396.1	-6.44765	0.368658	-17.4895	1.72317e-68	2.66007e-66
Zm00001eb220730	909.818	-5.43587	0.310906	-17.484	1.89774e-68	2.91061e-66
Zm00001eb430840	1955.32	4.22245	0.241505	17.4839	1.90003e-68	2.91061e-66
Zm00001eb133370	1492.68	5.45619	0.312105	17.4819	1.96767e-68	3.00273e-66
Zm00001eb047550	465.09	-5.25828	0.301072	-17.4652	2.63653e-68	4.00812e-66
Zm00001eb371930	2216.45	-4.21451	0.241402	-17.4585	2.9684e-68	4.49555e-66
Zm00001eb007850	1748.92	-10.5944	0.607242	-17.4468	3.64304e-68	5.49645e-66
new_gene581	955.597	4.46422	0.256461	17.407	7.30071e-68	1.09736e-65
Zm00001eb123230	622.82	7.27023	0.417683	17.4061	7.4168e-68	1.11063e-65
new_gene1559	613.135	-8.28086	0.476444	-17.3805	1.15853e-67	1.72837e-65
Zm00001eb303950	404.852	4.58605	0.263914	17.3771	1.23115e-67	1.82988e-65
Zm00001eb068820	453.172	5.52978	0.318274	17.3743	1.29213e-67	1.91341e-65
Zm00001eb242820	16092.1	-3.35862	0.193368	-17.369	1.41666e-67	2.09008e-65
Zm00001eb237930	8266.62	3.98508	0.22946	17.3672	1.46222e-67	2.14936e-65
Zm00001eb016910	825.769	-4.44552	0.256407	-17.3378	2.44056e-67	3.57431e-65
Zm00001eb372820	886.718	-7.75947	0.447918	-17.3234	3.13213e-67	4.57039e-65
Zm00001eb373650	514.42	5.53154	0.319417	17.3176	3.46277e-67	5.03449e-65
Zm00001eb112930	4879.66	-3.88557	0.224461	-17.3106	3.91098e-67	5.66554e-65
Zm00001eb066400	547.343	-7.00026	0.405551	-17.2611	9.23004e-67	1.33226e-64
Zm00001eb296540	1149.1	5.80772	0.336615	17.2533	1.05738e-66	1.52073e-64
Zm00001eb431660	697.656	7.30546	0.423585	17.2467	1.18376e-66	1.69638e-64
Zm00001eb047260	4628.36	-3.82403	0.222113	-17.2166	1.9941e-66	2.84744e-64
Zm00001eb132640	5375.49	-13.0012	0.755809	-17.2017	2.57871e-66	3.66912e-64
Zm00001eb430270	762.878	-7.7628	0.451648	-17.1877	3.28072e-66	4.65142e-64
Zm00001eb294480	35645.9	-4.14602	0.241508	-17.1672	4.67421e-66	6.60368e-64
Zm00001eb315790	827.291	-3.76163	0.219149	-17.1647	4.87893e-66	6.86865e-64
Zm00001eb139110	573.879	-4.1377	0.24107	-17.1639	4.9465e-66	6.93934e-64
new_gene939	2020.34	5.86509	0.34172	17.1634	4.99018e-66	6.97613e-64
Zm00001eb303760	4898.32	3.8481	0.224455	17.1442	6.94299e-66	9.67229e-64
Zm00001eb331150	547.147	5.62621	0.32824	17.1405	7.40112e-66	1.02747e-63
Zm00001eb350090	772.271	-4.63125	0.270258	-17.1364	7.9401e-66	1.09848e-63
Zm00001eb344330	818.321	-5.42854	0.317069	-17.121	1.03459e-65	1.42638e-63
Zm00001eb212480	985.662	3.83038	0.223778	17.1169	1.11067e-65	1.526e-63
Zm00001eb039820	4252.54	3.94376	0.23041	17.1163	1.12209e-65	1.53641e-63
Zm00001eb163200	13312.6	4.40691	0.25749	17.1149	1.14939e-65	1.56843e-63
Zm00001eb274370	773.295	8.84647	0.518028	17.0772	2.19316e-65	2.98255e-63
Zm00001eb367120	7107.97	-2.67743	0.156814	-17.074	2.31814e-65	3.14183e-63
Zm00001eb357780	459.199	5.56363	0.325961	17.0684	2.55181e-65	3.44684e-63
Zm00001eb284020	21404.7	3.10804	0.182397	17.04	4.15025e-65	5.58705e-63
Zm00001eb070720	436.224	-6.08778	0.35747	-17.0302	4.90489e-65	6.58078e-63
Zm00001eb427750	11411.3	3.79011	0.223846	16.9318	2.62441e-64	3.50934e-62
Zm00001eb411460	16486.2	-2.93493	0.173372	-16.9285	2.77368e-64	3.69658e-62
Zm00001eb332570	1514.66	-4.69268	0.277255	-16.9255	2.91785e-64	3.8758e-62
Zm00001eb421580	12267.5	3.57783	0.211457	16.9199	3.20884e-64	4.24821e-62
Zm00001eb174870	697.285	7.17208	0.42399	16.9157	3.44706e-64	4.54853e-62
Zm00001eb301200	2407.49	4.44987	0.263158	16.9095	3.82811e-64	5.03472e-62
Zm00001eb029570	489.984	5.09748	0.301567	16.9033	4.25474e-64	5.57748e-62
Zm00001eb355770	30915.5	5.43531	0.321878	16.8863	5.6781e-64	7.41901e-62
Zm00001eb297890	4691.71	4.03864	0.239202	16.8838	5.91851e-64	7.70794e-62
new_gene1395	2174.16	-11.3919	0.675445	-16.8658	8.03478e-64	1.04301e-61
new_gene1866	648.885	8.32241	0.493577	16.8614	8.64647e-64	1.11878e-61
Zm00001eb018030	1116.5	-3.37187	0.200117	-16.8495	1.05814e-63	1.36473e-61
new_gene1124	1028	9.57676	0.568774	16.8375	1.29515e-63	1.66504e-61
Zm00001eb218430	1695.59	-3.30618	0.196402	-16.8337	1.38168e-63	1.77059e-61
Zm00001eb261480	10783.7	-2.60366	0.154711	-16.8292	1.49111e-63	1.90471e-61
Zm00001eb155860	1527.93	-3.57807	0.212784	-16.8155	1.87891e-63	2.39243e-61
Zm00001eb370290	1160.24	-4.68535	0.27881	-16.8048	2.25095e-63	2.85706e-61
Zm00001eb211530	690.012	-7.25509	0.431826	-16.8009	2.40205e-63	3.03921e-61
Zm00001eb237960	19748.2	2.49033	0.148277	16.7951	2.65027e-63	3.34268e-61
Zm00001eb221790	4711.01	5.19058	0.309273	16.7831	3.24207e-63	4.07624e-61
Zm00001eb025280	370.3	5.32573	0.31733	16.7829	3.25407e-63	4.0785e-61
new_gene1773	4221.28	12.6173	0.752287	16.7719	3.9208e-63	4.89879e-61
Zm00001eb076140	1680.56	3.00785	0.179436	16.7628	4.56934e-63	5.69132e-61
Zm00001eb294350	10263.3	-3.38564	0.201988	-16.7616	4.66185e-63	5.78851e-61
Zm00001eb215960	1120.76	6.87607	0.410431	16.7533	5.35849e-63	6.63291e-61
Zm00001eb361150	5838.82	3.19992	0.19102	16.7517	5.5009e-63	6.78817e-61
Zm00001eb333240	5105.49	3.09921	0.18504	16.7488	5.77415e-63	7.10345e-61
new_gene878	1052.9	-4.89842	0.292871	-16.7255	8.54492e-63	1.04798e-60
Zm00001eb288650	12449.9	4.7249	0.282555	16.722	9.05619e-63	1.10729e-60
Zm00001eb076760	548.965	7.43655	0.44485	16.717	9.85811e-63	1.20167e-60
Zm00001eb061810	3114.78	4.06025	0.242977	16.7104	1.10086e-62	1.33783e-60
Zm00001eb239250	8333.78	6.01541	0.360055	16.7069	1.16734e-62	1.41432e-60
Zm00001eb117850	1703.74	-2.81828	0.168735	-16.7024	1.25931e-62	1.52114e-60
Zm00001eb327260	3010.89	-3.26052	0.19525	-16.6993	1.32719e-62	1.59831e-60
Zm00001eb063760	491.908	-7.74442	0.463858	-16.6957	1.40915e-62	1.69192e-60
new_gene68	460.432	5.31075	0.318294	16.6851	1.68359e-62	2.01537e-60
Zm00001eb206610	7387.71	3.70692	0.222317	16.674	2.02513e-62	2.41697e-60
Zm00001eb241670	4179.45	-3.98049	0.238973	-16.6567	2.70759e-62	3.22187e-60
Zm00001eb405630	1438.26	3.56555	0.214065	16.6564	2.71967e-62	3.22664e-60
Zm00001eb332480	498.87	3.81007	0.228964	16.6405	3.54904e-62	4.19816e-60
new_gene1109	367.797	6.63619	0.399153	16.6257	4.54062e-62	5.35525e-60
Zm00001eb012160	1965.42	-3.23396	0.19453	-16.6245	4.63353e-62	5.44876e-60
Zm00001eb011030	403.414	5.41764	0.325908	16.6232	4.73468e-62	5.55138e-60
Zm00001eb388370	1778.1	-4.12449	0.248309	-16.6103	5.86658e-62	6.85841e-60
Zm00001eb392890	8062.9	-2.57091	0.15478	-16.6101	5.89019e-62	6.86594e-60
Zm00001eb195790	14464.6	3.5195	0.21222	16.5842	9.06459e-62	1.05355e-59
Zm00001eb107810	10464.7	-2.86859	0.173211	-16.5612	1.32906e-61	1.54024e-59
Zm00001eb166240	870.235	-4.15976	0.251504	-16.5395	1.90558e-61	2.20199e-59
Zm00001eb275920	1170.18	4.77926	0.289182	16.5269	2.35091e-61	2.70876e-59
Zm00001eb136780	403.135	6.65108	0.402811	16.5117	3.02471e-61	3.47511e-59
Zm00001eb063210	372.839	-4.25831	0.257981	-16.5063	3.30333e-61	3.78435e-59
Zm00001eb021600	1351.75	-5.42708	0.3289	-16.5007	3.62716e-61	4.14346e-59
Zm00001eb163190	825.728	3.64556	0.22128	16.4748	5.56314e-61	6.33691e-59
Zm00001eb367320	1359.14	-4.49218	0.272692	-16.4735	5.69227e-61	6.46558e-59
Zm00001eb287780	523.682	8.03154	0.487611	16.4712	5.91042e-61	6.69434e-59
Zm00001eb409690	370.235	5.57763	0.33868	16.4687	6.15553e-61	6.95227e-59
Zm00001eb169870	831.709	-3.48184	0.211526	-16.4606	7.03946e-61	7.92822e-59
Zm00001eb024570	994.648	-3.53929	0.215233	-16.444	9.26409e-61	1.04044e-58
Zm00001eb204810	729.334	7.26588	0.442312	16.427	1.22489e-60	1.37181e-58
Zm00001eb176650	743.506	5.92801	0.361072	16.4178	1.42635e-60	1.59297e-58
Zm00001eb160330	3639.32	2.89739	0.176494	16.4164	1.4601e-60	1.62611e-58
Zm00001eb251770	75243.7	3.64476	0.222199	16.4032	1.81544e-60	2.01625e-58
Zm00001eb301480	3729.38	-4.0362	0.246374	-16.3824	2.55393e-60	2.82856e-58
Zm00001eb106790	850.886	-3.58313	0.218922	-16.3671	3.28511e-60	3.62832e-58
Zm00001eb239240	5796.8	5.6305	0.345367	16.303	9.40173e-60	1.03554e-57
new_gene919	568.006	3.98499	0.244629	16.2899	1.1642e-59	1.27877e-57
new_gene1843	1358.02	-5.02791	0.309044	-16.2692	1.63251e-59	1.78824e-57
Zm00001eb029880	1446.57	4.96555	0.305921	16.2315	3.02089e-59	3.30003e-57
Zm00001eb238250	15663	2.50724	0.154501	16.2279	3.20037e-59	3.48658e-57
Zm00001eb259330	3136.05	3.47108	0.214034	16.2174	3.79735e-59	4.1257e-57
Zm00001eb197360	1617.29	4.95649	0.305736	16.2117	4.1695e-59	4.51774e-57
Zm00001eb172190	2553.97	3.40712	0.210366	16.1962	5.36796e-59	5.80059e-57
Zm00001eb233180	773.728	4.60757	0.284575	16.1911	5.83185e-59	6.28488e-57
new_gene757	462.805	5.89336	0.364176	16.1827	6.67735e-59	7.17671e-57
Zm00001eb195290	2486.15	2.95758	0.1828	16.1793	7.06001e-59	7.56765e-57
Zm00001eb051810	439.962	4.51546	0.279199	16.1729	7.8328e-59	8.37356e-57
Zm00001eb091090	21052.9	4.41588	0.273183	16.1645	8.97092e-59	9.56468e-57
new_gene1059	487.591	5.81718	0.36003	16.1575	1.00537e-58	1.06906e-56
Zm00001eb068950	14321.8	4.06834	0.252086	16.1387	1.36332e-58	1.44584e-56
Zm00001eb074550	375.13	-5.31574	0.329849	-16.1157	1.98021e-58	2.09451e-56
Zm00001eb065250	4396.17	3.86599	0.240093	16.1021	2.46669e-58	2.6022e-56
new_gene715	742.273	4.95122	0.307529	16.1	2.55101e-58	2.68406e-56
Zm00001eb146470	2670.56	3.39244	0.210751	16.0969	2.68242e-58	2.81492e-56
Zm00001eb144720	881.557	-3.16322	0.19658	-16.0913	2.93565e-58	3.07259e-56
Zm00001eb026410	346.96	-6.64105	0.413103	-16.076	3.75733e-58	3.92233e-56
Zm00001eb172630	6502.67	3.18459	0.198222	16.0658	4.43426e-58	4.61694e-56
Zm00001eb037160	982.964	-6.80197	0.424033	-16.0411	6.59298e-58	6.84677e-56
Zm00001eb321880	534.34	4.56624	0.284778	16.0344	7.34833e-58	7.61142e-56
Zm00001eb365520	851.486	4.14941	0.258831	16.0314	7.71857e-58	7.97426e-56
Zm00001eb388560	4793	-3.14052	0.196101	-16.0149	1.00642e-57	1.03708e-55
Zm00001eb362120	1282.9	3.92779	0.245293	16.0126	1.04314e-57	1.07215e-55
Zm00001eb413660	1072.92	-3.86498	0.241869	-15.9797	1.77106e-57	1.81566e-55
Zm00001eb157860	1894.51	2.87643	0.180012	15.9791	1.78588e-57	1.82616e-55
Zm00001eb313140	576.925	-8.46582	0.529884	-15.9767	1.85587e-57	1.89289e-55
Zm00001eb115060	1046.64	3.99526	0.25009	15.9753	1.89883e-57	1.93178e-55
Zm00001eb410170	12841	-4.43447	0.277876	-15.9585	2.4875e-57	2.52425e-55
new_gene1266	529.927	-4.14516	0.259925	-15.9475	2.96614e-57	3.00234e-55
Zm00001eb344550	856.288	5.78989	0.363254	15.939	3.39862e-57	3.4314e-55
Zm00001eb029450	3036.09	4.6871	0.29426	15.9284	4.02444e-57	4.05303e-55
Zm00001eb407760	861.326	-4.45746	0.279858	-15.9276	4.07842e-57	4.0868e-55
Zm00001eb113330	11776.6	3.67134	0.2305	15.9277	4.0692e-57	4.0868e-55
Zm00001eb365170	923.873	-5.1582	0.323873	-15.9266	4.14379e-57	4.14192e-55
Zm00001eb219020	935.495	3.33735	0.209976	15.894	6.97785e-57	6.95732e-55
Zm00001eb044080	5833.35	-5.04555	0.317492	-15.8919	7.20883e-57	7.16974e-55
new_gene1174	297.272	-6.49689	0.40907	-15.8821	8.435e-57	8.36844e-55
Zm00001eb024400	6915.04	2.87643	0.181118	15.8815	8.50654e-57	8.41853e-55
Zm00001eb197090	15796.8	4.0098	0.252558	15.8768	9.17949e-57	9.06209e-55
Zm00001eb205910	6429.73	3.46257	0.21817	15.871	1.00652e-56	9.91198e-55
Zm00001eb243640	1219.32	-4.64165	0.292595	-15.8637	1.12962e-56	1.10969e-54
Zm00001eb371580	5222.77	3.66437	0.231042	15.8602	1.19561e-56	1.17164e-54
Zm00001eb419900	37335.3	-3.13057	0.197484	-15.8523	1.3558e-56	1.32537e-54
Zm00001eb380570	607.447	3.73658	0.235989	15.8337	1.82281e-56	1.77755e-54
new_gene953	684.47	-6.21936	0.393278	-15.8141	2.48547e-56	2.41786e-54
Zm00001eb241930	5023.77	-3.13908	0.198879	-15.7839	4.01858e-56	3.89978e-54
Zm00001eb417760	592.037	6.4929	0.411668	15.7722	4.83498e-56	4.68068e-54
Zm00001eb220470	1505.88	-3.73129	0.236671	-15.7658	5.35255e-56	5.16922e-54
Zm00001eb211670	848.519	5.95501	0.377884	15.7588	5.97271e-56	5.75424e-54
Zm00001eb290870	529.711	4.88408	0.30996	15.7571	6.13661e-56	5.89793e-54
Zm00001eb249580	455.503	4.36063	0.276898	15.7481	7.0734e-56	6.78198e-54
Zm00001eb172250	838.101	-3.66843	0.233162	-15.7334	8.92502e-56	8.51647e-54
new_gene1193	542.461	4.48277	0.28492	15.7334	8.92406e-56	8.51647e-54
Zm00001eb314250	949.72	3.31061	0.210509	15.7267	9.92936e-56	9.45228e-54
new_gene126	1021.69	4.18752	0.266606	15.7068	1.35957e-55	1.29117e-53
Zm00001eb175370	98042.6	3.53397	0.225094	15.7	1.51311e-55	1.43358e-53
Zm00001eb366200	488.998	4.59977	0.293372	15.679	2.10602e-55	1.99061e-53
Zm00001eb128910	2346.91	3.38908	0.216172	15.6777	2.14765e-55	2.02517e-53
Zm00001eb289160	536.376	-3.54617	0.226249	-15.6738	2.28639e-55	2.15093e-53
Zm00001eb290330	452.782	-4.33848	0.27684	-15.6714	2.37217e-55	2.22639e-53
Zm00001eb256380	4719.99	-3.25699	0.208205	-15.6432	3.69749e-55	3.46213e-53
Zm00001eb323370	945.718	3.77252	0.241474	15.6229	5.08636e-55	4.75146e-53
Zm00001eb278000	725.643	4.63163	0.296534	15.6192	5.38568e-55	5.01935e-53
Zm00001eb023730	941.618	5.35548	0.343003	15.6135	5.89113e-55	5.47766e-53
Zm00001eb186830	6184.44	3.57088	0.229104	15.5863	9.02363e-55	8.35648e-53
Zm00001eb004470	8677.47	-3.25789	0.209023	-15.5862	9.02906e-55	8.35648e-53
Zm00001eb145030	3206.45	-2.53031	0.162501	-15.571	1.14597e-54	1.05815e-52
Zm00001eb433500	584.121	-3.58157	0.230335	-15.5494	1.60608e-54	1.47959e-52
Zm00001eb408360	9931.33	-2.91922	0.187944	-15.5324	2.09372e-54	1.92439e-52
Zm00001eb154540	14103.6	-3.95075	0.254412	-15.529	2.20967e-54	2.02631e-52
Zm00001eb226080	1752.07	3.61662	0.232949	15.5254	2.33632e-54	2.13754e-52
Zm00001eb372610	7186.96	3.64681	0.234901	15.5249	2.35404e-54	2.14884e-52
Zm00001eb423300	2736.79	-4.2625	0.274588	-15.5233	2.41474e-54	2.19923e-52
Zm00001eb046220	345.551	-4.87833	0.314384	-15.5171	2.65675e-54	2.41414e-52
Zm00001eb392340	559.865	5.71816	0.368895	15.5008	3.42637e-54	3.10642e-52
Zm00001eb212590	312.185	5.01697	0.323746	15.4966	3.65673e-54	3.30777e-52
Zm00001eb028010	408.411	-3.68523	0.238033	-15.482	4.58951e-54	4.14216e-52
Zm00001eb432340	2129.74	3.12797	0.202055	15.4807	4.68024e-54	4.21454e-52
Zm00001eb335210	40096.8	-5.31759	0.344769	-15.4236	1.13526e-53	1.02e-51
Zm00001eb210310	517.649	-8.63704	0.560279	-15.4156	1.28568e-53	1.15256e-51
Zm00001eb275930	622.959	3.79916	0.246537	15.4101	1.39936e-53	1.25166e-51
Zm00001eb248540	5552.36	-4.33778	0.282158	-15.3736	2.46181e-53	2.19706e-51
Zm00001eb375610	3565.52	2.78282	0.181227	15.3554	3.25744e-53	2.90065e-51
Zm00001eb184000	68228.1	2.91622	0.190187	15.3334	4.57072e-53	4.06104e-51
new_gene580	525.071	5.05119	0.329502	15.3298	4.83469e-53	4.28604e-51
Zm00001eb099440	632.393	3.88547	0.253752	15.3121	6.35227e-53	5.61894e-51
Zm00001eb106030	1227.28	6.26822	0.410032	15.2872	9.3137e-53	8.22031e-51
Zm00001eb402830	395.223	-5.20104	0.340418	-15.2784	1.06568e-52	9.385e-51
Zm00001eb254420	11408.8	4.42161	0.289441	15.2764	1.09887e-52	9.65601e-51
Zm00001eb120510	1471.28	4.14822	0.271669	15.2694	1.22296e-52	1.07229e-50
Zm00001eb020340	371.931	-5.66423	0.371186	-15.2598	1.41654e-52	1.2393e-50
Zm00001eb251750	76899.7	3.43632	0.225326	15.2504	1.63644e-52	1.42856e-50
Zm00001eb350270	34856	3.40452	0.223271	15.2484	1.68817e-52	1.47051e-50
Zm00001eb077820	7032.89	3.6377	0.238713	15.2388	1.95329e-52	1.69775e-50
Zm00001eb142410	634.943	-4.37306	0.287049	-15.2345	2.0859e-52	1.80907e-50
Zm00001eb059590	294.529	5.00159	0.328651	15.2185	2.66411e-52	2.30555e-50
new_gene121	386.164	-7.50354	0.493346	-15.2095	3.059e-52	2.64157e-50
Zm00001eb299100	4283.05	-3.67767	0.242066	-15.1928	3.94471e-52	3.39908e-50
Zm00001eb339150	4648.18	-3.12606	0.206038	-15.1722	5.39952e-52	4.64266e-50
Zm00001eb265870	595.318	3.32589	0.219231	15.1707	5.53201e-52	4.74637e-50
Zm00001eb190950	29827.4	-3.40138	0.224238	-15.1686	5.70815e-52	4.88701e-50
Zm00001eb158780	977.419	-3.04157	0.200596	-15.1626	6.25238e-52	5.34151e-50
Zm00001eb048950	2338.59	-3.98147	0.262649	-15.1589	6.6143e-52	5.63866e-50
Zm00001eb386570	7951.85	4.50705	0.29733	15.1584	6.66567e-52	5.67036e-50
Zm00001eb404580	283.241	-6.58432	0.434549	-15.1521	7.33997e-52	6.23072e-50
Zm00001eb350120	2780.16	-3.99397	0.263666	-15.1478	7.8291e-52	6.63184e-50
Zm00001eb222870	1031.92	-6.27045	0.41413	-15.1412	8.65588e-52	7.31669e-50
Zm00001eb343560	542.708	6.85918	0.453098	15.1384	9.04083e-52	7.62596e-50
Zm00001eb276540	528.714	3.79661	0.250902	15.1319	9.98331e-52	8.40322e-50
Zm00001eb086410	2369.67	4.84049	0.319909	15.1309	1.01363e-51	8.51406e-50
Zm00001eb213310	9956.57	2.46809	0.163184	15.1246	1.11447e-51	9.34142e-50
Zm00001eb019620	1612.18	-3.36881	0.222788	-15.1211	1.17504e-51	9.82853e-50
Zm00001eb344010	1808.38	3.32719	0.220121	15.1153	1.28337e-51	1.07123e-49
Zm00001eb419390	103153	-3.73355	0.247111	-15.1088	1.41686e-51	1.18018e-49
Zm00001eb193370	933.055	-3.32231	0.219932	-15.1061	1.4764e-51	1.22722e-49
Zm00001eb091510	1471.73	3.44586	0.22819	15.1009	1.59848e-51	1.32594e-49
Zm00001eb371230	102974	3.39682	0.224988	15.0978	1.67509e-51	1.38661e-49
Zm00001eb264700	884.314	5.48742	0.363478	15.097	1.69459e-51	1.39985e-49
Zm00001eb096790	3627.4	4.23447	0.280725	15.084	2.06345e-51	1.70105e-49
Zm00001eb335630	374.272	-7.56872	0.501978	-15.0778	2.26739e-51	1.86533e-49
new_gene27	317.066	5.5702	0.369439	15.0775	2.27891e-51	1.87095e-49
Zm00001eb381210	330.685	-4.54877	0.301731	-15.0756	2.34382e-51	1.9203e-49
Zm00001eb189540	4831.72	3.13809	0.208241	15.0696	2.56824e-51	2.09986e-49
Zm00001eb276070	712.78	4.01592	0.266549	15.0663	2.69608e-51	2.19989e-49
Zm00001eb087220	932.643	6.51278	0.432748	15.0498	3.46141e-51	2.81862e-49
Zm00001eb228500	44049.6	-4.39732	0.292244	-15.0468	3.62584e-51	2.94651e-49
Zm00001eb140700	384.806	-7.63969	0.508044	-15.0374	4.17346e-51	3.38465e-49
Zm00001eb365840	3073.29	4.06814	0.270591	15.0343	4.37528e-51	3.54114e-49
Zm00001eb033710	17600.2	4.28157	0.285088	15.0184	5.56319e-51	4.49348e-49
Zm00001eb403440	20035.2	3.84052	0.25589	15.0085	6.45847e-51	5.2061e-49
Zm00001eb257880	6667.51	3.18171	0.212003	15.0079	6.52196e-51	5.2467e-49
Zm00001eb325790	4263.71	-3.51102	0.234272	-14.9869	8.94241e-51	7.17942e-49
Zm00001eb098660	558.619	8.11404	0.541485	14.9848	9.22883e-51	7.39453e-49
Zm00001eb104670	11088.8	3.78991	0.253168	14.97	1.15378e-50	9.22606e-49
Zm00001eb330520	356.482	-4.171	0.278941	-14.953	1.48909e-50	1.18836e-48
Zm00001eb302220	5124.5	3.05315	0.204227	14.9498	1.56243e-50	1.24441e-48
Zm00001eb122460	1145.02	2.8602	0.19134	14.9483	1.59863e-50	1.27071e-48
Zm00001eb163320	7280.05	4.19066	0.280407	14.9449	1.68116e-50	1.33365e-48
new_gene1788	360.234	-4.65057	0.311368	-14.936	1.923e-50	1.52248e-48
Zm00001eb037740	1387.25	3.1398	0.210477	14.9176	2.53392e-50	2.0022e-48
Zm00001eb388960	3445	-2.88298	0.193421	-14.9052	3.05007e-50	2.40528e-48
Zm00001eb292210	76221.3	3.20363	0.215596	14.8594	6.04844e-50	4.76041e-48
new_gene1126	346.571	7.01135	0.471877	14.8584	6.13461e-50	4.81874e-48
Zm00001eb251740	49766.4	3.48476	0.2346	14.854	6.55209e-50	5.13659e-48
Zm00001eb322910	5723.14	3.91181	0.263385	14.852	6.74734e-50	5.2793e-48
Zm00001eb306180	345.003	6.27249	0.422463	14.8475	7.22653e-50	5.64319e-48
Zm00001eb031030	1235.38	3.80568	0.256331	14.8468	7.29927e-50	5.68888e-48
Zm00001eb087810	88013.1	3.58622	0.241565	14.8458	7.41084e-50	5.76459e-48
Zm00001eb400880	12059.4	2.93185	0.197493	14.8454	7.45423e-50	5.78709e-48
Zm00001eb197030	2486.06	3.10778	0.20943	14.8393	8.16577e-50	6.3272e-48
Zm00001eb419000	6724.63	4.03628	0.272067	14.8356	8.62358e-50	6.66901e-48
Zm00001eb350730	13912.7	3.43301	0.231474	14.8311	9.22107e-50	7.11731e-48
Zm00001eb431220	2253.12	4.14852	0.27981	14.8262	9.91616e-50	7.63907e-48
Zm00001eb333870	1132.23	5.20351	0.351086	14.8212	1.06868e-49	8.21689e-48
Zm00001eb005210	756.653	-3.46267	0.233778	-14.8118	1.2294e-49	9.43456e-48
Zm00001eb175640	830.83	-4.93335	0.333097	-14.8105	1.2523e-49	9.59186e-48
Zm00001eb257040	606.023	-3.66926	0.247769	-14.8092	1.27829e-49	9.77219e-48
Zm00001eb157570	1373.92	3.10422	0.209744	14.8001	1.4636e-49	1.11462e-47
Zm00001eb043010	19537.1	4.29003	0.289865	14.8001	1.46294e-49	1.11462e-47
Zm00001eb225820	1773.75	-3.18853	0.215551	-14.7924	1.63897e-49	1.2458e-47
Zm00001eb398370	11352.9	-3.09732	0.209443	-14.7884	1.74133e-49	1.3211e-47
Zm00001eb347510	4008.51	3.74192	0.253137	14.7822	1.90921e-49	1.44572e-47
Zm00001eb415600	10110.6	3.90887	0.264522	14.7771	2.05818e-49	1.55558e-47
Zm00001eb203940	318.1	-3.9843	0.26963	-14.7769	2.06416e-49	1.55716e-47
Zm00001eb032970	35557.6	-3.08646	0.208965	-14.7702	2.27931e-49	1.71622e-47
Zm00001eb103670	392.567	-4.53786	0.307381	-14.763	2.53777e-49	1.90724e-47
new_gene1688	344.312	-6.85589	0.464413	-14.7625	2.55781e-49	1.91869e-47
Zm00001eb066210	6238.52	-2.59101	0.17571	-14.7459	3.26735e-49	2.44635e-47
Zm00001eb281330	314.659	-4.1573	0.281999	-14.7423	3.45055e-49	2.57869e-47
Zm00001eb238210	306.001	-4.65816	0.315987	-14.7416	3.48273e-49	2.59788e-47
Zm00001eb125220	400.761	5.40595	0.366834	14.7368	3.74087e-49	2.78524e-47
Zm00001eb118020	1765.89	3.15634	0.214216	14.7344	3.87575e-49	2.8803e-47
Zm00001eb244590	5300.58	2.85749	0.193987	14.7303	4.11683e-49	3.05378e-47
Zm00001eb403920	15034.1	3.03531	0.206151	14.7238	4.53611e-49	3.35857e-47
Zm00001eb009890	3912.14	2.34273	0.159126	14.7225	4.62205e-49	3.41587e-47
Zm00001eb383830	1641.11	-3.82746	0.259995	-14.7213	4.70677e-49	3.47206e-47
Zm00001eb141540	1728.72	-3.55607	0.241566	-14.7209	4.73604e-49	3.48723e-47
Zm00001eb297820	32123.2	3.97201	0.269837	14.72	4.79509e-49	3.52422e-47
Zm00001eb385130	3605.15	2.55916	0.173943	14.7127	5.34631e-49	3.92213e-47
Zm00001eb126780	9169.69	2.83803	0.192955	14.7083	5.70547e-49	4.17795e-47
Zm00001eb252040	1676.76	2.84231	0.193293	14.7047	6.01717e-49	4.39814e-47
Zm00001eb413670	6303.51	3.07002	0.208793	14.7037	6.10432e-49	4.45371e-47
Zm00001eb206090	499.254	-4.3742	0.297513	-14.7026	6.20715e-49	4.52048e-47
Zm00001eb128610	35330.8	4.06921	0.277136	14.6831	8.27671e-49	6.01672e-47
Zm00001eb226280	16072.1	3.05613	0.208287	14.6727	9.64069e-49	6.99554e-47
Zm00001eb094300	885.693	-3.11076	0.212102	-14.6663	1.05914e-48	7.67146e-47
Zm00001eb059120	3058.11	12.5696	0.85785	14.6525	1.29915e-48	9.39285e-47
Zm00001eb277710	6629.81	-3.49878	0.238789	-14.6522	1.3044e-48	9.41382e-47
Zm00001eb122620	2523.32	3.36036	0.229403	14.6483	1.3811e-48	9.94942e-47
Zm00001eb270500	1275.9	3.04815	0.20812	14.6461	1.42678e-48	1.026e-46
Zm00001eb261340	241.67	-5.29662	0.361668	-14.645	1.45025e-48	1.04101e-46
Zm00001eb239280	3746.09	5.16244	0.352836	14.6313	1.77369e-48	1.27089e-46
Zm00001eb145570	1714.89	-3.50114	0.239342	-14.6282	1.85727e-48	1.3284e-46
Zm00001eb185400	1086.14	-6.46141	0.441928	-14.621	2.06435e-48	1.47387e-46
Zm00001eb082060	719.807	-6.27182	0.429174	-14.6137	2.29697e-48	1.63703e-46
Zm00001eb175330	16898.4	3.41904	0.234007	14.6109	2.39504e-48	1.70389e-46
Zm00001eb251780	38276.7	3.68301	0.252083	14.6103	2.41466e-48	1.71479e-46
Zm00001eb234450	1118.85	-2.52951	0.173135	-14.61	2.42355e-48	1.71806e-46
Zm00001eb066110	1752.17	3.0772	0.210629	14.6096	2.44055e-48	1.72705e-46
new_gene1781	570.852	-5.63041	0.385715	-14.5973	2.92039e-48	2.06295e-46
Zm00001eb333850	459.038	3.8144	0.261318	14.5968	2.94284e-48	2.07515e-46
Zm00001eb000570	3485.9	3.5693	0.244544	14.5958	2.9878e-48	2.10314e-46
new_gene36	234201	3.55613	0.243799	14.5863	3.43221e-48	2.41172e-46
Zm00001eb253540	2538.2	3.91299	0.268386	14.5797	3.78194e-48	2.6528e-46
Zm00001eb408530	1621.19	-2.65413	0.182076	-14.577	3.93262e-48	2.75366e-46
Zm00001eb282360	1324.19	4.73544	0.324919	14.5742	4.09874e-48	2.86496e-46
Zm00001eb016020	2954.23	2.76269	0.189579	14.5728	4.18331e-48	2.91897e-46
Zm00001eb178610	34488.3	4.21504	0.289248	14.5724	4.2074e-48	2.93067e-46
Zm00001eb334620	797.72	3.26227	0.224048	14.5606	5.00117e-48	3.47751e-46
Zm00001eb094740	325.578	7.20812	0.495309	14.5528	5.60933e-48	3.88687e-46
Zm00001eb359060	387.25	7.70108	0.529181	14.5528	5.603e-48	3.88687e-46
Zm00001eb368450	2594.14	4.02797	0.276805	14.5517	5.69943e-48	3.94246e-46
new_gene23	1084.11	-4.25371	0.292327	-14.5512	5.73653e-48	3.96128e-46
Zm00001eb033120	1178.51	-3.15188	0.216624	-14.55	5.84346e-48	4.02816e-46
Zm00001eb394700	7716.56	-3.77702	0.259642	-14.547	6.10034e-48	4.198e-46
Zm00001eb294140	8210.32	-4.1966	0.288506	-14.546	6.19557e-48	4.2562e-46
Zm00001eb159610	471.504	5.28898	0.363782	14.5389	6.86987e-48	4.71134e-46
Zm00001eb338920	800.055	-3.20184	0.220344	-14.5311	7.69436e-48	5.26774e-46
Zm00001eb062120	4606.82	3.13226	0.215621	14.5267	8.20338e-48	5.60662e-46
Zm00001eb230070	39407.7	3.57105	0.246018	14.5154	9.67428e-48	6.60063e-46
Zm00001eb368900	18050.3	-3.1082	0.214253	-14.5071	1.09178e-47	7.43638e-46
Zm00001eb419890	1026.6	-4.30545	0.296993	-14.4968	1.26876e-47	8.62713e-46
Zm00001eb311950	14401.5	2.73019	0.188536	14.481	1.59763e-47	1.08449e-45
Zm00001eb083480	489.929	-4.54478	0.31404	-14.472	1.82167e-47	1.23448e-45
Zm00001eb129000	887.788	-3.29721	0.227963	-14.4638	2.05149e-47	1.38786e-45
Zm00001eb413920	406.996	-4.62061	0.319492	-14.4623	2.09537e-47	1.41516e-45
Zm00001eb250710	2336.83	2.50595	0.173278	14.462	2.1049e-47	1.41919e-45
Zm00001eb071760	82295.4	3.40194	0.235437	14.4495	2.52638e-47	1.7005e-45
Zm00001eb262660	550.129	4.95911	0.343557	14.4346	3.13441e-47	2.10622e-45
Zm00001eb352680	13312.6	3.10676	0.215424	14.4216	3.78198e-47	2.5371e-45
Zm00001eb020970	2391.26	-3.50877	0.243334	-14.4195	3.89881e-47	2.61109e-45
Zm00001eb319920	1337.76	-3.93168	0.272743	-14.4153	4.14538e-47	2.77158e-45
Zm00001eb057010	4183.45	-2.38145	0.165276	-14.4089	4.54925e-47	3.03653e-45
Zm00001eb305300	1085.17	-2.57239	0.178562	-14.4062	4.73022e-47	3.15206e-45
Zm00001eb362930	1026.92	-4.88182	0.338891	-14.4053	4.79365e-47	3.18901e-45
Zm00001eb092980	234.841	-5.09912	0.354244	-14.3943	5.61533e-47	3.72944e-45
Zm00001eb308340	839.855	9.97104	0.6931	14.3862	6.32175e-47	4.19165e-45
Zm00001eb117370	1241.99	4.75406	0.330872	14.3683	8.18389e-47	5.41736e-45
Zm00001eb052630	4487.35	2.3541	0.163847	14.3676	8.2604e-47	5.45896e-45
Zm00001eb373040	856.667	-4.67558	0.325471	-14.3656	8.50767e-47	5.6131e-45
Zm00001eb136750	5421.29	2.67957	0.18663	14.3577	9.53965e-47	6.2836e-45
new_gene750	324.095	-7.64651	0.532706	-14.3541	1.00431e-46	6.6043e-45
Zm00001eb059950	436.258	-6.44455	0.44902	-14.3525	1.02778e-46	6.74755e-45
Zm00001eb231540	4967.01	2.71879	0.189433	14.3523	1.03124e-46	6.75918e-45
Zm00001eb333680	39735.9	3.17437	0.221301	14.3441	1.15923e-46	7.58568e-45
Zm00001eb294200	18155.7	-2.35982	0.164674	-14.3303	1.41533e-46	9.24639e-45
Zm00001eb088000	27120.5	2.79185	0.194887	14.3255	1.51612e-46	9.88869e-45
Zm00001eb012570	413.751	-5.23095	0.365321	-14.3188	1.67023e-46	1.08761e-44
Zm00001eb175870	8338.16	3.22087	0.225152	14.3053	2.02752e-46	1.31812e-44
Zm00001eb101150	311.385	4.2579	0.297779	14.2989	2.2242e-46	1.44363e-44
Zm00001eb110800	1122.3	4.08657	0.286034	14.287	2.63632e-46	1.70835e-44
Zm00001eb312730	1753.17	4.35737	0.305153	14.2793	2.94678e-46	1.90644e-44
Zm00001eb305470	1791.48	2.93904	0.206	14.2672	3.50271e-46	2.26244e-44
Zm00001eb011160	1403.3	3.23694	0.226894	14.2663	3.54862e-46	2.2884e-44
new_gene273	364.302	-6.25007	0.438222	-14.2623	3.75625e-46	2.4184e-44
Zm00001eb206560	2133.05	-3.4641	0.242959	-14.258	3.99836e-46	2.57013e-44
Zm00001eb277860	3588.49	-2.11901	0.148795	-14.2412	5.08682e-46	3.26455e-44
Zm00001eb047910	1743.92	3.55229	0.249454	14.2403	5.15319e-46	3.30184e-44
Zm00001eb154570	1449.25	3.38324	0.237677	14.2346	5.58847e-46	3.57501e-44
Zm00001eb292180	55111.4	3.08941	0.217089	14.2311	5.87601e-46	3.75295e-44
new_gene865	492.995	-3.98431	0.280172	-14.2209	6.79441e-46	4.3326e-44
new_gene1292	1093.49	10.6821	0.752016	14.2046	8.57476e-46	5.45917e-44
Zm00001eb162870	376.936	7.96509	0.560778	14.2036	8.69749e-46	5.5285e-44
Zm00001eb391880	215742	2.81032	0.197864	14.2033	8.74416e-46	5.54935e-44
Zm00001eb132620	9187.49	4.21203	0.296562	14.2028	8.79691e-46	5.57398e-44
Zm00001eb280620	1212.4	-3.23104	0.227496	-14.2026	8.83113e-46	5.58681e-44
Zm00001eb256260	1897.88	-3.48254	0.24525	-14.2	9.16372e-46	5.78805e-44
Zm00001eb294890	11811.1	-3.66023	0.258079	-14.1826	1.17432e-45	7.40565e-44
Zm00001eb254940	9070.64	2.45904	0.173416	14.18	1.21822e-45	7.67035e-44
Zm00001eb277430	497.245	4.79095	0.338144	14.1684	1.43796e-45	9.0397e-44
Zm00001eb108520	523.79	-9.07436	0.641068	-14.1551	1.73761e-45	1.09063e-43
Zm00001eb160640	5583.12	2.49658	0.176395	14.1534	1.7795e-45	1.11517e-43
Zm00001eb306230	3840.64	3.72576	0.263253	14.1528	1.7951e-45	1.12319e-43
Zm00001eb323200	1123.6	-3.40792	0.240859	-14.149	1.89355e-45	1.18293e-43
Zm00001eb387870	4847.64	3.69329	0.261103	14.1449	2.00732e-45	1.25205e-43
Zm00001eb321280	3060.89	2.90453	0.205406	14.1404	2.13992e-45	1.33268e-43
Zm00001eb147910	9408.03	3.39779	0.240337	14.1376	2.2279e-45	1.38532e-43
Zm00001eb266340	1789.17	-2.81	0.198953	-14.124	2.70381e-45	1.67863e-43
Zm00001eb004630	3588.96	-2.22254	0.157404	-14.12	2.86132e-45	1.77366e-43
Zm00001eb436040	224.493	-5.50606	0.390449	-14.1019	3.69768e-45	2.28855e-43
Zm00001eb207280	3816.85	3.70087	0.262704	14.0876	4.52476e-45	2.79612e-43
Zm00001eb314050	1423.66	-2.74881	0.195217	-14.0808	4.98671e-45	3.07683e-43
Zm00001eb371220	75167.5	3.19788	0.227346	14.0661	6.1324e-45	3.7779e-43
Zm00001eb062580	1693.78	4.92654	0.35026	14.0654	6.19964e-45	3.81344e-43
Zm00001eb401700	6036.9	2.27163	0.161539	14.0624	6.46193e-45	3.96868e-43
new_gene286	2026.31	-12.0228	0.855581	-14.0522	7.46335e-45	4.57668e-43
Zm00001eb225520	2115.19	-2.5962	0.184781	-14.0501	7.69076e-45	4.70891e-43
new_gene1106	3861.6	-3.17564	0.226214	-14.0382	9.10076e-45	5.56371e-43
Zm00001eb117060	3083.06	2.5139	0.179104	14.036	9.39167e-45	5.73279e-43
Zm00001eb323730	541.399	4.06887	0.289945	14.0333	9.75582e-45	5.94599e-43
Zm00001eb348940	432.289	6.44093	0.459712	14.0108	1.33876e-44	8.1471e-43
Zm00001eb313510	798.523	3.57581	0.255225	14.0104	1.34632e-44	8.18066e-43
Zm00001eb298720	637.202	-3.19641	0.228226	-14.0055	1.44362e-44	8.75856e-43
Zm00001eb121020	698.09	-4.05941	0.289887	-14.0034	1.48524e-44	8.9974e-43
Zm00001eb054960	4474.41	-2.3708	0.169341	-14.0002	1.55525e-44	9.40725e-43
Zm00001eb411070	3439.06	3.20873	0.229277	13.9949	1.67356e-44	1.01076e-42
Zm00001eb294600	8612.59	3.33116	0.238269	13.9807	2.04523e-44	1.23337e-42
Zm00001eb117130	453.681	5.04914	0.361529	13.9661	2.51049e-44	1.51166e-42
Zm00001eb103360	316.36	-5.91527	0.423657	-13.9624	2.64453e-44	1.58998e-42
Zm00001eb028200	16869.1	2.65327	0.19005	13.9609	2.69913e-44	1.62037e-42
Zm00001eb134400	574.783	-3.80608	0.272649	-13.9596	2.74787e-44	1.64716e-42
Zm00001eb300490	1204.68	-3.19737	0.229122	-13.9549	2.93845e-44	1.75876e-42
Zm00001eb039230	12877.7	3.1543	0.226071	13.9527	3.02861e-44	1.81001e-42
Zm00001eb087000	301.302	-4.7367	0.339526	-13.9509	3.10514e-44	1.85298e-42
Zm00001eb006410	4261.43	-2.74709	0.196975	-13.9464	3.30758e-44	1.97084e-42
Zm00001eb234010	1267.9	2.75264	0.197558	13.9333	3.97433e-44	2.36461e-42
Zm00001eb384600	4116.19	-2.78237	0.199778	-13.9273	4.32391e-44	2.56877e-42
Zm00001eb180650	659.549	9.62207	0.690955	13.9258	4.41841e-44	2.62102e-42
Zm00001eb101830	391.016	-8.23945	0.591855	-13.9214	4.69696e-44	2.78213e-42
Zm00001eb078000	2662.63	2.51553	0.180709	13.9204	4.76242e-44	2.81673e-42
Zm00001eb384930	91230	3.18863	0.229324	13.9045	5.94916e-44	3.51343e-42
Zm00001eb230300	32686.4	2.73989	0.197102	13.9009	6.25897e-44	3.69095e-42
Zm00001eb186290	9849.52	3.04371	0.21909	13.8925	7.0311e-44	4.14017e-42
Zm00001eb230960	124238	2.92065	0.210364	13.8838	7.9397e-44	4.66831e-42
Zm00001eb341570	1996.81	3.88502	0.279849	13.8826	8.07906e-44	4.74327e-42
Zm00001eb248470	254.983	-4.32249	0.311441	-13.879	8.49289e-44	4.97893e-42
Zm00001eb168820	295.988	4.25073	0.306334	13.8762	8.83506e-44	5.17194e-42
Zm00001eb284170	1404.4	-3.67267	0.26472	-13.8738	9.1312e-44	5.33748e-42
Zm00001eb223510	8143	3.69545	0.266431	13.8702	9.60109e-44	5.60395e-42
Zm00001eb249690	3647.19	3.5579	0.256564	13.8675	9.97263e-44	5.81233e-42
Zm00001eb326810	2183.88	-4.0322	0.290869	-13.8626	1.06792e-43	6.21506e-42
Zm00001eb009570	4409.6	-2.78128	0.200725	-13.8562	1.16698e-43	6.78174e-42
Zm00001eb058890	657.173	-9.66251	0.697463	-13.8538	1.20656e-43	7.00155e-42
Zm00001eb304050	806.223	-3.29655	0.238284	-13.8346	1.57678e-43	9.13661e-42
Zm00001eb028580	4802.6	3.42005	0.247361	13.8261	1.77338e-43	1.0261e-41
Zm00001eb135020	293.316	-3.63606	0.263023	-13.8241	1.82434e-43	1.05406e-41
Zm00001eb334780	286.6	-3.62668	0.262367	-13.8229	1.85462e-43	1.07e-41
Zm00001eb129230	527.206	-3.39531	0.245652	-13.8216	1.88768e-43	1.08751e-41
Zm00001eb186900	12623.3	-2.91841	0.21116	-13.8208	1.90865e-43	1.09801e-41
Zm00001eb152540	2268.62	-2.9838	0.2159	-13.8203	1.92351e-43	1.10497e-41
Zm00001eb438370	461.384	-3.08177	0.223184	-13.8082	2.27394e-43	1.3044e-41
Zm00001eb370340	7294.35	3.31822	0.240321	13.8074	2.29842e-43	1.31655e-41
Zm00001eb208690	1571.49	3.11354	0.225544	13.8045	2.39298e-43	1.36876e-41
Zm00001eb384900	12365.6	-2.95573	0.214177	-13.8005	2.53257e-43	1.44653e-41
Zm00001eb232960	20417.6	-2.95954	0.214846	-13.7752	3.5945e-43	2.05015e-41
Zm00001eb218660	2653	3.92031	0.28462	13.7738	3.6627e-43	2.08607e-41
Zm00001eb330430	20078.4	-3.6232	0.263098	-13.7713	3.79404e-43	2.1578e-41
Zm00001eb059040	1343.98	3.37654	0.24522	13.7694	3.89317e-43	2.21103e-41
Zm00001eb280420	2952.92	3.13935	0.228048	13.7662	4.06926e-43	2.30776e-41
Zm00001eb288750	2720.33	3.73367	0.271255	13.7644	4.17244e-43	2.36292e-41
Zm00001eb298140	22317	3.59952	0.261689	13.755	4.75592e-43	2.68575e-41
Zm00001eb220780	7206.89	2.34682	0.170616	13.755	4.75287e-43	2.68575e-41
Zm00001eb278210	3841.65	3.99548	0.290585	13.7498	5.10905e-43	2.8811e-41
Zm00001eb268200	11672.1	3.68816	0.268281	13.7474	5.28026e-43	2.97345e-41
Zm00001eb091230	5276.65	2.48888	0.181055	13.7466	5.34077e-43	2.99908e-41
Zm00001eb083790	4041.83	-3.74618	0.272517	-13.7466	5.33938e-43	2.99908e-41
Zm00001eb411520	1116.18	-3.69057	0.268551	-13.7425	5.64739e-43	3.16681e-41
Zm00001eb088450	305.75	6.82967	0.497291	13.7337	6.37498e-43	3.56981e-41
Zm00001eb426670	4482	-3.37569	0.24583	-13.7318	6.54515e-43	3.65997e-41
Zm00001eb075320	5989.34	3.07463	0.223918	13.731	6.61824e-43	3.69568e-41
new_gene1356	865.384	-10.3652	0.755369	-13.722	7.49673e-43	4.18039e-41
Zm00001eb323970	504.73	-3.46283	0.252438	-13.7176	7.96884e-43	4.43747e-41
Zm00001eb100790	313.431	-4.52836	0.330215	-13.7134	8.44581e-43	4.69653e-41
Zm00001eb162360	4531.96	-2.15829	0.157481	-13.7051	9.46051e-43	5.25347e-41
Zm00001eb422690	426.177	-4.003	0.292234	-13.6979	1.0444e-42	5.79156e-41
Zm00001eb287410	280.415	-4.47819	0.326962	-13.6964	1.06707e-42	5.90906e-41
Zm00001eb275950	93076.3	3.30726	0.241474	13.6961	1.07113e-42	5.92339e-41
Zm00001eb177660	11815.6	3.3688	0.246007	13.6939	1.10417e-42	6.09766e-41
Zm00001eb106300	560.934	-5.05164	0.36893	-13.6927	1.12298e-42	6.19296e-41
Zm00001eb279030	4154.65	-2.9941	0.218746	-13.6876	1.20453e-42	6.63357e-41
Zm00001eb353500	1024.06	4.46859	0.326474	13.6875	1.20664e-42	6.63605e-41
Zm00001eb163820	52649.9	2.77083	0.202502	13.683	1.28311e-42	7.0469e-41
Zm00001eb259100	6671.34	3.43309	0.251039	13.6755	1.42172e-42	7.79743e-41
Zm00001eb375120	1294.8	-3.46232	0.253192	-13.6746	1.43898e-42	7.88129e-41
Zm00001eb282340	1703.22	-3.08035	0.225497	-13.6603	1.75277e-42	9.58676e-41
Zm00001eb411140	1407.02	3.95457	0.2898	13.6459	2.13687e-42	1.16716e-40
Zm00001eb349070	12819.3	2.16945	0.158986	13.6455	2.14688e-42	1.17103e-40
Zm00001eb397940	5258.77	-2.90904	0.213284	-13.6393	2.33816e-42	1.27363e-40
Zm00001eb015710	1242.72	-2.71016	0.198802	-13.6325	2.56736e-42	1.39658e-40
Zm00001eb195770	1287.98	-3.10581	0.227925	-13.6265	2.78783e-42	1.51444e-40
Zm00001eb151430	11866.4	3.87298	0.284256	13.625	2.84536e-42	1.5436e-40
Zm00001eb378090	482.947	-4.18949	0.307562	-13.6216	2.97939e-42	1.61412e-40
Zm00001eb432160	427.894	-4.29827	0.315568	-13.6207	3.0151e-42	1.63126e-40
Zm00001eb247090	283.152	-3.73545	0.274259	-13.6202	3.03927e-42	1.64211e-40
new_gene290	926.762	3.73898	0.274521	13.62	3.04537e-42	1.64319e-40
new_gene1305	659.615	4.45483	0.327154	13.6169	3.17721e-42	1.71201e-40
Zm00001eb092690	4669.39	2.89915	0.212989	13.6117	3.41188e-42	1.83599e-40
Zm00001eb121250	428.321	-3.76498	0.276605	-13.6114	3.42544e-42	1.8408e-40
Zm00001eb339180	31672.8	3.49119	0.256498	13.611	3.44656e-42	1.84967e-40
Zm00001eb088410	20810.6	-3.27234	0.240599	-13.6008	3.96136e-42	2.1231e-40
Zm00001eb178810	1020.46	2.38795	0.175596	13.5991	4.05162e-42	2.16856e-40
Zm00001eb336250	4780.28	2.58054	0.189768	13.5984	4.09296e-42	2.18776e-40
Zm00001eb333690	5466	3.68653	0.271113	13.5978	4.12869e-42	2.20392e-40
Zm00001eb108640	1550.57	-2.5905	0.190766	-13.5794	5.3027e-42	2.82684e-40
new_gene1452	221.884	-5.18157	0.381581	-13.5792	5.31879e-42	2.83164e-40
Zm00001eb239880	961.408	3.44704	0.254119	13.5647	6.48678e-42	3.44886e-40
Zm00001eb185260	4791.56	-2.95785	0.218127	-13.5602	6.89264e-42	3.65978e-40
new_gene918	527.708	7.42328	0.547441	13.56	6.91671e-42	3.66769e-40
Zm00001eb184340	1827.73	-2.92431	0.215665	-13.5595	6.96139e-42	3.6865e-40
Zm00001eb192580	4875.75	2.97748	0.219788	13.547	8.24867e-42	4.36241e-40
new_gene1657	631.925	3.47367	0.256577	13.5385	9.26905e-42	4.89558e-40
new_gene905	405.513	5.33843	0.394422	13.5348	9.74296e-42	5.13909e-40
Zm00001eb229340	12407.8	3.73207	0.275826	13.5305	1.03302e-41	5.44164e-40
Zm00001eb275880	97095.7	3.43641	0.254094	13.5242	1.12618e-41	5.92459e-40
Zm00001eb371800	907.434	-4.16871	0.308379	-13.5182	1.22194e-41	6.4199e-40
Zm00001eb125590	8606.4	16.5041	1.22122	13.5144	1.28522e-41	6.74352e-40
Zm00001eb350470	75367	2.82479	0.209076	13.5108	1.35014e-41	7.07489e-40
Zm00001eb328110	6398.65	2.38273	0.176495	13.5003	1.55789e-41	8.1528e-40
Zm00001eb371520	7813.97	-2.78453	0.206282	-13.4986	1.5927e-41	8.32407e-40
Zm00001eb372690	4015.56	3.46888	0.25704	13.4955	1.66332e-41	8.68182e-40
Zm00001eb251790	55348.1	2.97463	0.220477	13.4918	1.74761e-41	9.10992e-40
Zm00001eb401280	842.381	3.58853	0.266377	13.4716	2.29819e-41	1.19643e-39
new_gene902	585.352	-3.61003	0.267998	-13.4704	2.33698e-41	1.21505e-39
Zm00001eb280300	1723.89	2.41035	0.17894	13.4701	2.34474e-41	1.2175e-39
Zm00001eb397600	17805.9	-2.78245	0.206597	-13.468	2.41348e-41	1.25157e-39
Zm00001eb378520	2508.78	-3.5849	0.266268	-13.4635	2.56429e-41	1.32805e-39
Zm00001eb024750	2701.04	3.11772	0.231635	13.4596	2.70195e-41	1.39753e-39
Zm00001eb041920	16325.4	3.40346	0.252914	13.457	2.8005e-41	1.44664e-39
Zm00001eb315000	445.8	-4.05526	0.301371	-13.456	2.83733e-41	1.46377e-39
Zm00001eb363650	1834.21	-2.88303	0.214352	-13.4499	3.08082e-41	1.58734e-39
Zm00001eb415070	6222.63	16.0362	1.19311	13.4406	3.49543e-41	1.79864e-39
Zm00001eb346870	450.382	3.63378	0.270361	13.4405	3.50162e-41	1.79951e-39
Zm00001eb057290	1558.34	2.43179	0.180949	13.4392	3.56495e-41	1.8297e-39
Zm00001eb084870	1471.07	-2.17778	0.162078	-13.4366	3.68833e-41	1.8906e-39
Zm00001eb154800	6265.45	-2.64133	0.196583	-13.4362	3.70937e-41	1.89895e-39
Zm00001eb081570	1742.44	2.49957	0.186051	13.4349	3.77752e-41	1.93137e-39
Zm00001eb189070	849.174	-2.53379	0.188675	-13.4294	4.06658e-41	2.0765e-39
Zm00001eb050010	5234.45	-2.76999	0.206301	-13.4269	4.20555e-41	2.14472e-39
Zm00001eb381100	282.887	5.87078	0.437321	13.4244	4.3497e-41	2.21541e-39
Zm00001eb314330	913.434	-3.90574	0.291051	-13.4194	4.65226e-41	2.3665e-39
new_gene557	354.75	-8.25474	0.615361	-13.4145	4.97543e-41	2.52767e-39
Zm00001eb319760	6718.61	2.13958	0.159539	13.411	5.20987e-41	2.64341e-39
Zm00001eb002390	820.151	-3.16767	0.236213	-13.4102	5.26926e-41	2.67016e-39
Zm00001eb207990	106223	2.80672	0.209358	13.4063	5.553e-41	2.81038e-39
Zm00001eb037290	1323.61	2.68541	0.200314	13.406	5.57768e-41	2.8193e-39
Zm00001eb391870	169778	2.56084	0.191043	13.4046	5.68612e-41	2.87048e-39
Zm00001eb123600	3277.74	4.85523	0.362271	13.4022	5.86864e-41	2.95785e-39
Zm00001eb399780	670.291	-2.9374	0.219174	-13.4021	5.87398e-41	2.95785e-39
Zm00001eb102850	5644.92	2.1428	0.15989	13.4018	5.90519e-41	2.96983e-39
Zm00001eb248610	440.173	-5.03543	0.375759	-13.4007	5.99022e-41	3.0088e-39
Zm00001eb079700	366.466	5.13288	0.38351	13.384	7.50306e-41	3.76396e-39
Zm00001eb061380	3188.27	2.89182	0.216131	13.38	7.91945e-41	3.96786e-39
Zm00001eb007650	6591.59	2.16871	0.162116	13.3775	8.18505e-41	4.0958e-39
Zm00001eb198840	7518.88	-2.35375	0.176286	-13.3518	1.15568e-40	5.7758e-39
Zm00001eb407150	5391.25	-2.43466	0.182374	-13.3498	1.18731e-40	5.92648e-39
Zm00001eb358800	566.024	-4.78725	0.358672	-13.3472	1.23036e-40	6.13371e-39
new_gene1185	396.32	8.62738	0.646636	13.3419	1.31969e-40	6.57086e-39
Zm00001eb189880	721.233	-10.1149	0.758163	-13.3413	1.3305e-40	6.61641e-39
Zm00001eb202060	2263.4	3.79309	0.284336	13.3402	1.3514e-40	6.71201e-39
Zm00001eb129690	348.204	-3.4592	0.259326	-13.3392	1.36946e-40	6.79325e-39
Zm00001eb398890	1632.93	2.33287	0.1749	13.3383	1.38577e-40	6.86568e-39
Zm00001eb169980	336.715	-8.20818	0.615601	-13.3336	1.47584e-40	7.30283e-39
Zm00001eb412510	313.282	5.39035	0.404421	13.3286	1.57906e-40	7.80394e-39
Zm00001eb214190	23708.1	-2.15648	0.161812	-13.327	1.61149e-40	7.95438e-39
Zm00001eb367800	488.689	-9.24006	0.693736	-13.3193	1.78848e-40	8.81716e-39
Zm00001eb340180	15359.8	3.28327	0.246544	13.3172	1.83949e-40	9.05746e-39
Zm00001eb063520	47037.6	2.80199	0.210506	13.3107	2.00508e-40	9.86066e-39
Zm00001eb370200	428.479	-4.09593	0.307763	-13.3087	2.05924e-40	1.01146e-38
Zm00001eb335980	312.725	4.22194	0.317438	13.3	2.31347e-40	1.13494e-38
Zm00001eb150620	1360.53	-2.87495	0.216401	-13.2853	2.81785e-40	1.38068e-38
Zm00001eb016980	385.379	-3.67476	0.27663	-13.2841	2.86458e-40	1.40186e-38
Zm00001eb093140	1661.23	-2.18182	0.164418	-13.2699	3.45913e-40	1.69075e-38
new_gene1209	201.888	5.25888	0.396381	13.2673	3.58489e-40	1.75008e-38
Zm00001eb155430	1264.61	3.65739	0.275702	13.2657	3.65917e-40	1.78416e-38
Zm00001eb257900	426.423	3.95595	0.298503	13.2526	4.35818e-40	2.1224e-38
Zm00001eb113610	1517.57	11.5664	0.873148	13.2468	4.70877e-40	2.29034e-38
Zm00001eb165490	2605.48	2.76609	0.208884	13.2423	5.00146e-40	2.42975e-38
Zm00001eb097160	14930.4	3.73192	0.281938	13.2367	5.38898e-40	2.61483e-38
new_gene1641	250.136	-5.52308	0.417502	-13.2289	5.97875e-40	2.89748e-38
Zm00001eb326620	4248.76	2.96324	0.224164	13.2191	6.81087e-40	3.29676e-38
Zm00001eb244560	913.494	-4.20398	0.318032	-13.2187	6.84115e-40	3.30741e-38
Zm00001eb396130	1817.77	3.66369	0.277162	13.2186	6.85518e-40	3.31019e-38
Zm00001eb048230	5319.38	3.65126	0.276284	13.2156	7.13296e-40	3.44017e-38
Zm00001eb233590	200.915	-4.60229	0.34828	-13.2144	7.25069e-40	3.49274e-38
Zm00001eb268580	7022.96	2.79194	0.211311	13.2124	7.43645e-40	3.57791e-38
Zm00001eb031940	857.54	3.75829	0.284483	13.2109	7.58752e-40	3.64621e-38
Zm00001eb269490	1524.37	-3.47693	0.263206	-13.2099	7.69027e-40	3.69114e-38
Zm00001eb249850	6668.61	3.52563	0.266978	13.2057	8.1329e-40	3.89891e-38
Zm00001eb255190	1074.48	-3.74916	0.283963	-13.203	8.42978e-40	4.0364e-38
Zm00001eb134480	1278.33	-2.89046	0.218944	-13.2018	8.56725e-40	4.09732e-38
Zm00001eb372280	25227.4	3.84633	0.291424	13.1984	8.96492e-40	4.28238e-38
Zm00001eb416290	272.042	4.59608	0.348407	13.1917	9.79582e-40	4.67371e-38
Zm00001eb155360	308.169	-3.30234	0.250407	-13.1879	1.03039e-39	4.91025e-38
new_gene425	192.211	5.34033	0.40499	13.1863	1.052e-39	5.00727e-38
Zm00001eb384280	25915.7	-3.33807	0.253188	-13.1841	1.08293e-39	5.14837e-38
Zm00001eb139930	980.153	-3.66132	0.277862	-13.1767	1.19445e-39	5.67181e-38
Zm00001eb300360	1449.59	-2.27334	0.172595	-13.1715	1.28044e-39	6.0729e-38
Zm00001eb426290	12202.2	3.62142	0.275281	13.1554	1.58512e-39	7.50903e-38
Zm00001eb260690	667.435	4.69152	0.356643	13.1547	1.59968e-39	7.56011e-38
Zm00001eb035620	268.749	-7.50585	0.570584	-13.1547	1.59965e-39	7.56011e-38
Zm00001eb148620	6447.17	-2.32795	0.177008	-13.1517	1.6649e-39	7.85905e-38
Zm00001eb147780	25436.8	2.80941	0.213655	13.1493	1.71749e-39	8.0977e-38
Zm00001eb429620	2458.02	3.63905	0.276776	13.148	1.74719e-39	8.22807e-38
Zm00001eb175360	27197.1	2.71607	0.206579	13.1479	1.75073e-39	8.23502e-38
Zm00001eb224230	2241.58	2.65705	0.202095	13.1475	1.75827e-39	8.26078e-38
Zm00001eb252590	1785.59	2.49109	0.189531	13.1434	1.85673e-39	8.71313e-38
Zm00001eb334900	11644.7	3.4147	0.259812	13.143	1.86721e-39	8.75202e-38
Zm00001eb213240	2712.82	3.2859	0.250144	13.136	2.04698e-39	9.58342e-38
Zm00001eb280200	291.092	4.17569	0.317919	13.1345	2.08964e-39	9.7717e-38
new_gene1705	187.916	-5.96666	0.454851	-13.1178	2.60251e-39	1.21558e-37
Zm00001eb155480	322.409	5.66248	0.431791	13.1139	2.74055e-39	1.27856e-37
Zm00001eb264640	254.212	-7.00425	0.534181	-13.1121	2.8063e-39	1.30771e-37
Zm00001eb406210	5599.49	15.8839	1.21157	13.1102	2.87918e-39	1.34011e-37
Zm00001eb147530	10884.7	2.5236	0.192614	13.1019	3.21283e-39	1.49367e-37
Zm00001eb098110	6987.67	2.87257	0.219285	13.0997	3.30651e-39	1.53543e-37
Zm00001eb320530	369.178	4.08491	0.311847	13.0991	3.33156e-39	1.54527e-37
Zm00001eb364620	17157.5	3.00792	0.229656	13.0975	3.40281e-39	1.57649e-37
Zm00001eb187620	2139.1	-3.20626	0.244851	-13.0947	3.52944e-39	1.63326e-37
Zm00001eb418460	3023.66	-3.0643	0.234027	-13.0938	3.57433e-39	1.65213e-37
Zm00001eb336850	1536.21	2.33837	0.178637	13.0901	3.75111e-39	1.73183e-37
Zm00001eb012230	235.683	-4.19923	0.320806	-13.0896	3.77507e-39	1.74089e-37
Zm00001eb264650	252.923	-6.99682	0.534551	-13.0892	3.79799e-39	1.74944e-37
Zm00001eb131570	6934.4	3.82022	0.292079	13.0794	4.31743e-39	1.98642e-37
Zm00001eb246500	255.359	6.98683	0.534372	13.0748	4.58498e-39	2.10709e-37
Zm00001eb261440	3414.73	2.29456	0.175502	13.0742	4.62176e-39	2.12155e-37
Zm00001eb181140	5329.27	3.77216	0.288601	13.0705	4.85491e-39	2.22602e-37
Zm00001eb296650	331.78	-3.6202	0.277185	-13.0606	5.52991e-39	2.53261e-37
Zm00001eb339310	1996.87	2.9613	0.226867	13.053	6.11137e-39	2.79571e-37
Zm00001eb110740	322.533	-3.85911	0.295675	-13.0519	6.20096e-39	2.83345e-37
Zm00001eb048740	15767.2	3.26411	0.250149	13.0486	6.47099e-39	2.95346e-37
Zm00001eb332360	201.269	-5.92756	0.454626	-13.0383	7.40543e-39	3.3761e-37
Zm00001eb138550	332.979	-3.55737	0.272899	-13.0355	7.68699e-39	3.50047e-37
Zm00001eb374060	3660.7	3.51006	0.269276	13.0352	7.72101e-39	3.51196e-37
Zm00001eb072200	553.809	-3.82681	0.293649	-13.0319	8.05596e-39	3.66015e-37
Zm00001eb346900	2458.33	-3.11633	0.23917	-13.0298	8.28472e-39	3.75982e-37
Zm00001eb056970	912.599	2.82662	0.216938	13.0296	8.29943e-39	3.76222e-37
Zm00001eb244460	1149.75	2.48187	0.190572	13.0232	9.02828e-39	4.08798e-37
Zm00001eb064510	256.038	-6.31769	0.485227	-13.0201	9.40905e-39	4.25557e-37
Zm00001eb072610	1535.18	4.94377	0.379959	13.0113	1.05508e-38	4.7666e-37
Zm00001eb220610	5313.88	2.7033	0.207836	13.0069	1.11845e-38	5.04718e-37
new_gene460	300.42	6.24117	0.479965	13.0034	1.17026e-38	5.27502e-37
new_gene1806	1064.87	3.64392	0.280263	13.0018	1.19513e-38	5.38107e-37
Zm00001eb361440	239.871	7.15573	0.550399	13.001	1.20793e-38	5.43254e-37
Zm00001eb302650	227.403	-4.63229	0.356371	-12.9985	1.24725e-38	5.6031e-37
Zm00001eb017290	4532.79	3.54466	0.272719	12.9975	1.26443e-38	5.6739e-37
Zm00001eb228740	27126.6	3.10449	0.238923	12.9937	1.3286e-38	5.95518e-37
Zm00001eb308650	211.252	-5.67054	0.436494	-12.9911	1.37413e-38	6.15233e-37
Zm00001eb249150	4402.87	2.83773	0.21854	12.985	1.48924e-38	6.66027e-37
Zm00001eb368470	10602.2	3.65733	0.281804	12.9783	1.62435e-38	7.2564e-37
Zm00001eb265890	602.979	3.29345	0.253825	12.9753	1.68969e-38	7.53987e-37
Zm00001eb276040	589.722	3.66485	0.282566	12.9699	1.81315e-38	8.08174e-37
Zm00001eb172180	4332.04	3.43062	0.264674	12.9616	2.01881e-38	8.98842e-37
new_gene624	188.514	-5.11806	0.394931	-12.9594	2.0799e-38	9.25013e-37
new_gene406	333.327	4.86746	0.375624	12.9583	2.10775e-38	9.36356e-37
Zm00001eb180810	4299.28	3.97465	0.306748	12.9574	2.13435e-38	9.47122e-37
Zm00001eb027860	307.645	5.06022	0.390565	12.9561	2.16874e-38	9.61314e-37
Zm00001eb049180	398.826	-3.65126	0.281953	-12.9499	2.35285e-38	1.04177e-36
Zm00001eb056990	7582.98	2.8486	0.220048	12.9453	2.49645e-38	1.10413e-36
Zm00001eb154150	1825.98	3.16043	0.244177	12.9432	2.56598e-38	1.13363e-36
Zm00001eb344470	14935.5	3.34133	0.258259	12.9379	2.75126e-38	1.21414e-36
Zm00001eb394070	604.04	-3.35497	0.259528	-12.9272	3.16044e-38	1.39317e-36
Zm00001eb040580	1084.98	4.11422	0.31835	12.9236	3.31416e-38	1.45933e-36
Zm00001eb088190	1428.64	-3.01663	0.233459	-12.9215	3.40642e-38	1.4983e-36
Zm00001eb284250	9449.42	-3.00358	0.232493	-12.919	3.51508e-38	1.54439e-36
Zm00001eb127800	2646.38	2.69988	0.209081	12.9131	3.79824e-38	1.66697e-36
Zm00001eb074910	248.763	-4.29332	0.3326	-12.9084	4.03822e-38	1.77035e-36
Zm00001eb232620	379.4	-5.33516	0.413378	-12.9062	4.15061e-38	1.81763e-36
Zm00001eb314770	4327.03	-2.29921	0.178175	-12.9042	4.26046e-38	1.86369e-36
Zm00001eb108670	596.247	-4.66097	0.361385	-12.8975	4.64761e-38	2.03083e-36
Zm00001eb059310	2701.68	-3.4826	0.270049	-12.8962	4.73016e-38	2.06464e-36
Zm00001eb352190	3558.78	-2.98622	0.231574	-12.8953	4.78324e-38	2.08553e-36
Zm00001eb361580	1085.57	11.0796	0.859401	12.8922	4.97782e-38	2.16801e-36
Zm00001eb267020	171.965	4.86871	0.377724	12.8896	5.1507e-38	2.24086e-36
Zm00001eb168360	550.472	6.07018	0.471002	12.8878	5.27311e-38	2.29162e-36
Zm00001eb342590	5777.96	2.42489	0.188198	12.8848	5.48327e-38	2.38037e-36
new_gene1062	1923.68	3.6254	0.281601	12.8742	6.28541e-38	2.72563e-36
Zm00001eb184610	349.262	4.39719	0.34167	12.8697	6.66706e-38	2.888e-36
Zm00001eb135810	3728.6	-2.27003	0.176471	-12.8635	7.22765e-38	3.12744e-36
Zm00001eb207680	11622.8	3.50938	0.272866	12.8612	7.44283e-38	3.21707e-36
Zm00001eb293600	143286	2.64635	0.20583	12.857	7.8616e-38	3.39441e-36
Zm00001eb409700	225.301	4.74416	0.36914	12.8519	8.39223e-38	3.61577e-36
Zm00001eb040630	626.929	9.86116	0.767292	12.8519	8.39235e-38	3.61577e-36
Zm00001eb290770	15070.1	2.74794	0.21388	12.848	8.82138e-38	3.79652e-36
Zm00001eb147970	2896.86	-3.20533	0.249518	-12.8461	9.04566e-38	3.88885e-36
Zm00001eb029940	487.852	-2.96023	0.230506	-12.8423	9.5004e-38	4.07997e-36
Zm00001eb059370	2250.89	-2.30739	0.179681	-12.8415	9.59347e-38	4.11551e-36
Zm00001eb347500	1682.05	3.11269	0.242463	12.8378	1.00715e-37	4.31596e-36
Zm00001eb133960	4023.1	3.89112	0.303147	12.8358	1.03351e-37	4.42418e-36
Zm00001eb396090	586.498	-5.01846	0.391276	-12.8259	1.17464e-37	5.02293e-36
Zm00001eb184710	709.252	5.48907	0.428228	12.8181	1.29844e-37	5.54639e-36
Zm00001eb154790	1037.61	3.04791	0.237805	12.8169	1.31918e-37	5.62897e-36
Zm00001eb412990	645.374	4.07151	0.317744	12.8138	1.37256e-37	5.85051e-36
Zm00001eb436140	211.28	-6.88438	0.537572	-12.8064	1.50917e-37	6.42595e-36
Zm00001eb206670	3013.43	-2.63832	0.206031	-12.8055	1.52788e-37	6.49867e-36
Zm00001eb185560	290.52	-6.97826	0.545179	-12.7999	1.64069e-37	6.97109e-36
Zm00001eb296220	1546.28	-2.96353	0.231538	-12.7994	1.65297e-37	7.0158e-36
Zm00001eb276920	226.564	-4.35713	0.340475	-12.7972	1.69975e-37	7.20671e-36
Zm00001eb242560	3805.22	15.3267	1.19826	12.7908	1.8463e-37	7.81977e-36
Zm00001eb228760	16421.7	3.41791	0.267223	12.7905	1.85346e-37	7.8418e-36
Zm00001eb369030	12578.3	2.66393	0.208349	12.7859	1.96518e-37	8.3057e-36
new_gene447	353.868	-4.562	0.357032	-12.7776	2.18834e-37	9.23911e-36
Zm00001eb193270	4826.8	-3.04383	0.238289	-12.7737	2.30037e-37	9.70183e-36
Zm00001eb203330	1214.78	-3.44343	0.269607	-12.772	2.34949e-37	9.89855e-36
Zm00001eb361390	11410.5	2.90586	0.227584	12.7683	2.46423e-37	1.0371e-35
Zm00001eb222170	2000.42	3.07271	0.240659	12.7679	2.47695e-37	1.04136e-35
Zm00001eb268500	2014.2	-3.92157	0.307211	-12.7651	2.56982e-37	1.07927e-35
Zm00001eb327150	427.493	4.13105	0.323631	12.7647	2.5826e-37	1.0835e-35
Zm00001eb275970	118757	3.1515	0.247397	12.7386	3.60738e-37	1.51185e-35
Zm00001eb198660	1418.13	-3.49246	0.274224	-12.7358	3.73947e-37	1.56556e-35
Zm00001eb228340	483.309	-5.5368	0.434867	-12.7322	3.91716e-37	1.63824e-35
Zm00001eb077580	192.835	6.14886	0.482943	12.7321	3.92318e-37	1.63904e-35
Zm00001eb073650	1512.27	3.49571	0.274579	12.7312	3.96836e-37	1.65619e-35
Zm00001eb321460	27545.7	3.11977	0.245054	12.7309	3.98014e-37	1.65937e-35
new_gene1383	859.386	4.01111	0.315098	12.7297	4.04445e-37	1.68443e-35
Zm00001eb317030	212.813	4.50369	0.353914	12.7254	4.2736e-37	1.77801e-35
Zm00001eb151740	8466.63	2.72924	0.214537	12.7215	4.48984e-37	1.86604e-35
Zm00001eb125630	1609.3	3.39894	0.267264	12.7175	4.72585e-37	1.96209e-35
Zm00001eb410920	388.845	-3.00289	0.236368	-12.7043	5.59614e-37	2.321e-35
Zm00001eb243520	496.748	4.63326	0.364751	12.7025	5.7236e-37	2.37141e-35
Zm00001eb296690	25955.4	3.43856	0.270702	12.7024	5.73327e-37	2.37295e-35
Zm00001eb121100	719.893	-4.07679	0.321138	-12.6949	6.31468e-37	2.6109e-35
Zm00001eb074090	8223.3	3.39389	0.267352	12.6945	6.34683e-37	2.62147e-35
Zm00001eb196540	172.239	4.96701	0.391284	12.6941	6.37267e-37	2.62943e-35
Zm00001eb102920	7739.65	-2.27247	0.179043	-12.6924	6.51784e-37	2.68656e-35
Zm00001eb293040	350.834	5.96506	0.470165	12.6872	6.96511e-37	2.86796e-35
Zm00001eb017560	2963.9	2.40762	0.189803	12.6848	7.17684e-37	2.95176e-35
Zm00001eb215320	2322.65	2.25483	0.177759	12.6848	7.18338e-37	2.95176e-35
new_gene672	143468	2.27543	0.179409	12.6829	7.35449e-37	3.01896e-35
Zm00001eb049500	197.84	6.73987	0.531686	12.6764	7.99031e-37	3.2766e-35
new_gene375	259.927	5.99015	0.472684	12.6726	8.38766e-37	3.43602e-35
Zm00001eb304760	14591.6	3.80201	0.300112	12.6686	8.82426e-37	3.61117e-35
Zm00001eb138980	322.067	8.32503	0.657389	12.6638	9.38684e-37	3.83542e-35
new_gene1606	226.15	5.35809	0.423105	12.6637	9.39141e-37	3.83542e-35
Zm00001eb354690	3744.24	15.3033	1.20878	12.6601	9.84078e-37	4.01484e-35
Zm00001eb119390	2036.01	-4.08421	0.322615	-12.6597	9.88461e-37	4.02861e-35
Zm00001eb361040	522.27	-3.15231	0.249021	-12.6588	9.99642e-37	4.07003e-35
new_gene26	325.548	3.24709	0.256523	12.6581	1.00946e-36	4.10583e-35
new_gene188	248.622	-6.07399	0.480158	-12.65	1.11884e-36	4.54607e-35
Zm00001eb275900	189894	2.93929	0.232409	12.6471	1.16137e-36	4.71409e-35
Zm00001eb387410	18973.8	3.4977	0.276613	12.6447	1.19644e-36	4.85153e-35
Zm00001eb363640	241.522	-7.51311	0.594194	-12.6442	1.20445e-36	4.87907e-35
Zm00001eb429250	5652.93	3.45128	0.272957	12.6441	1.20658e-36	4.88274e-35
Zm00001eb368190	11994	3.96115	0.31338	12.6401	1.26927e-36	5.13126e-35
Zm00001eb013910	734.594	3.2194	0.254702	12.6398	1.27308e-36	5.14145e-35
new_gene1051	3540.04	15.2224	1.2061	12.6212	1.61298e-36	6.50759e-35
Zm00001eb151460	903.834	2.7239	0.215852	12.6193	1.65282e-36	6.66158e-35
Zm00001eb048890	1295.84	2.66543	0.211269	12.6163	1.71752e-36	6.91538e-35
Zm00001eb260220	2232.05	-3.32675	0.263757	-12.6129	1.79196e-36	7.20784e-35
Zm00001eb295150	263.748	3.91778	0.310718	12.6088	1.8883e-36	7.58773e-35
Zm00001eb353580	3787.18	15.3198	1.21507	12.6082	1.90365e-36	7.64176e-35
Zm00001eb286920	2913.47	-3.42961	0.272082	-12.605	1.98082e-36	7.94354e-35
Zm00001eb198640	190.337	-4.93281	0.39172	-12.5927	2.3163e-36	9.2796e-35
Zm00001eb355600	734.72	3.3573	0.266674	12.5895	2.41085e-36	9.64871e-35
Zm00001eb301240	3738.51	-2.12648	0.168983	-12.584	2.58698e-36	1.03433e-34
Zm00001eb300630	467.476	-4.19822	0.333786	-12.5776	2.80497e-36	1.12036e-34
Zm00001eb359240	8418.8	4.94046	0.392833	12.5765	2.84311e-36	1.13446e-34
Zm00001eb357250	227.185	6.59656	0.524851	12.5684	3.14844e-36	1.25505e-34
new_gene1720	377.592	5.40502	0.430208	12.5637	3.34132e-36	1.3306e-34
Zm00001eb071670	8035.8	3.64832	0.290543	12.5569	3.64408e-36	1.44973e-34
Zm00001eb167840	4877.05	-2.39855	0.191035	-12.5555	3.70697e-36	1.47328e-34
Zm00001eb432880	2901.06	-14.9717	1.19249	-12.555	3.7308e-36	1.48128e-34
Zm00001eb412980	654.8	4.00233	0.318829	12.5532	3.81622e-36	1.51369e-34
Zm00001eb102240	11208.6	3.51296	0.27988	12.5517	3.89194e-36	1.5422e-34
Zm00001eb394390	587.786	3.53776	0.28188	12.5506	3.94552e-36	1.56188e-34
Zm00001eb046390	8941.86	2.07476	0.165353	12.5475	4.10427e-36	1.62311e-34
Zm00001eb106160	4021.37	2.40276	0.191536	12.5447	4.25003e-36	1.6791e-34
Zm00001eb204160	557.536	9.71372	0.774643	12.5396	4.53206e-36	1.78875e-34
Zm00001eb244550	7433.89	2.53611	0.202417	12.5292	5.1712e-36	2.039e-34
Zm00001eb428450	1367.01	2.70692	0.216164	12.5225	5.62097e-36	2.21416e-34
Zm00001eb122690	11988.1	1.9246	0.15371	12.521	5.73145e-36	2.25546e-34
Zm00001eb113310	2590.76	2.2167	0.177052	12.5201	5.79616e-36	2.27868e-34
Zm00001eb416690	298.377	-4.32566	0.345564	-12.5177	5.97562e-36	2.34693e-34
Zm00001eb352970	616.43	-3.51686	0.281222	-12.5056	6.9551e-36	2.72894e-34
Zm00001eb363270	4192.29	3.18898	0.255224	12.4948	7.96791e-36	3.12326e-34
Zm00001eb146040	7258.93	3.12719	0.250573	12.4801	9.5821e-36	3.75232e-34
Zm00001eb331770	916.503	-2.77668	0.222501	-12.4794	9.67046e-36	3.78321e-34
Zm00001eb040310	4988.73	2.42517	0.194465	12.471	1.07533e-35	4.20271e-34
Zm00001eb081390	1323.66	-3.26836	0.262107	-12.4695	1.09456e-35	4.27369e-34
Zm00001eb171640	433.248	-3.63146	0.291493	-12.4581	1.26284e-35	4.92593e-34
Zm00001eb003760	11404.7	-1.90467	0.152896	-12.4573	1.2756e-35	4.97085e-34
Zm00001eb204350	182.183	-4.89001	0.392576	-12.4562	1.29351e-35	5.03575e-34
Zm00001eb058220	4633.03	2.04806	0.164435	12.4551	1.31162e-35	5.10129e-34
Zm00001eb175230	5827.27	2.76951	0.222364	12.4549	1.31589e-35	5.11293e-34
Zm00001eb425580	1929.7	2.03016	0.163061	12.4504	1.3921e-35	5.40378e-34
Zm00001eb191840	231.917	7.43572	0.597481	12.4451	1.48672e-35	5.76548e-34
Zm00001eb283150	32980.6	3.75394	0.30178	12.4393	1.59849e-35	6.1929e-34
Zm00001eb267190	3784.24	-3.55305	0.285712	-12.4358	1.67066e-35	6.46624e-34
Zm00001eb427050	2596.59	-3.09567	0.249147	-12.4251	1.91063e-35	7.38791e-34
Zm00001eb012250	175.045	-5.2977	0.426593	-12.4186	2.07072e-35	7.99917e-34
new_gene819	2693.25	-14.8644	1.19786	-12.4092	2.32982e-35	8.99139e-34
Zm00001eb257490	1349.15	-2.95152	0.237881	-12.4076	2.37807e-35	9.16877e-34
new_gene1256	86178.3	3.88601	0.313265	12.4049	2.45931e-35	9.47286e-34
Zm00001eb133210	2760.32	-2.15763	0.173936	-12.4047	2.46299e-35	9.47788e-34
Zm00001eb192940	942.856	3.08115	0.248405	12.4037	2.49485e-35	9.59126e-34
Zm00001eb135440	19082.5	2.76745	0.223253	12.396	2.74547e-35	1.05446e-33
new_gene945	274.161	7.2137	0.581948	12.3958	2.75479e-35	1.05702e-33
Zm00001eb344340	4175.27	2.07049	0.167062	12.3935	2.83379e-35	1.0863e-33
Zm00001eb203780	2331.69	2.4114	0.194635	12.3894	2.98447e-35	1.14296e-33
Zm00001eb213200	15723.7	-2.3184	0.187131	-12.3892	2.98965e-35	1.14385e-33
Zm00001eb405190	2666.35	2.49862	0.201688	12.3886	3.01415e-35	1.15102e-33
Zm00001eb280730	483.859	3.09184	0.249572	12.3886	3.01314e-35	1.15102e-33
Zm00001eb276060	175186	3.21685	0.259677	12.3879	3.03959e-35	1.15963e-33
new_gene606	230.822	-6.79543	0.548667	-12.3853	3.13796e-35	1.19601e-33
Zm00001eb111290	3202.17	-1.92507	0.155525	-12.3779	3.4427e-35	1.31092e-33
Zm00001eb348380	2251.35	-2.02257	0.163408	-12.3774	3.46342e-35	1.31755e-33
Zm00001eb116410	664.68	2.84921	0.230262	12.3738	3.62209e-35	1.3766e-33
Zm00001eb004890	179.172	5.44241	0.439847	12.3734	3.63989e-35	1.38205e-33
Zm00001eb287440	3466.92	2.18991	0.176998	12.3725	3.68061e-35	1.39619e-33
Zm00001eb086830	742.105	-2.95005	0.238463	-12.3711	3.74688e-35	1.41998e-33
new_gene1101	2577.22	14.7645	1.19424	12.3631	4.13932e-35	1.56722e-33
Zm00001eb266650	185.714	5.21453	0.421806	12.3624	4.17488e-35	1.57919e-33
Zm00001eb438800	1940.54	3.62345	0.293402	12.3498	4.88454e-35	1.84588e-33
Zm00001eb413000	6302.85	2.33125	0.18896	12.3372	5.70886e-35	2.15535e-33
Zm00001eb140230	79301.6	2.86303	0.232106	12.335	5.86808e-35	2.21337e-33
Zm00001eb340700	4704.93	2.80368	0.227474	12.3253	6.62101e-35	2.49502e-33
Zm00001eb003110	739.774	-2.76002	0.224081	-12.317	7.33305e-35	2.76073e-33
Zm00001eb297600	9898.77	2.56698	0.208414	12.3167	7.36274e-35	2.76931e-33
Zm00001eb311230	2081.66	3.00375	0.243896	12.3157	7.45408e-35	2.80103e-33
Zm00001eb259940	1246.14	2.97514	0.241671	12.3107	7.93369e-35	2.97845e-33
Zm00001eb293010	246.289	4.29287	0.348782	12.3082	8.18747e-35	3.07084e-33
Zm00001eb401880	258.283	4.42308	0.359469	12.3045	8.57006e-35	3.21132e-33
Zm00001eb217360	199.737	-6.47199	0.526114	-12.3015	8.89162e-35	3.32869e-33
Zm00001eb138830	8782.24	3.8063	0.309549	12.2963	9.48546e-35	3.54769e-33
Zm00001eb168640	490.431	-3.25297	0.264591	-12.2943	9.71687e-35	3.63084e-33
Zm00001eb223960	66712.5	2.93177	0.238519	12.2916	1.00546e-34	3.75353e-33
Zm00001eb009010	15905.1	-1.92178	0.156429	-12.2853	1.08583e-34	4.04978e-33
Zm00001eb153390	2471.55	14.7041	1.19811	12.2728	1.268e-34	4.71649e-33
Zm00001eb111590	3269.19	2.47105	0.201344	12.2728	1.26813e-34	4.71649e-33
Zm00001eb116010	29162.1	-2.88842	0.235349	-12.2729	1.26589e-34	4.71649e-33
new_gene1803	1272.99	2.51413	0.204898	12.2701	1.31038e-34	4.86909e-33
Zm00001eb185970	11022.9	2.60451	0.212295	12.2684	1.33922e-34	4.97164e-33
Zm00001eb128060	272.374	-8.11842	0.661832	-12.2666	1.36916e-34	5.07807e-33
Zm00001eb149470	187.979	-6.19404	0.504968	-12.2662	1.37564e-34	5.09737e-33
Zm00001eb191590	483.764	3.85184	0.314041	12.2654	1.38925e-34	5.14304e-33
Zm00001eb355590	8384.84	2.70573	0.220683	12.2607	1.47234e-34	5.44563e-33
Zm00001eb068550	424.297	2.96665	0.241998	12.259	1.50342e-34	5.55541e-33
Zm00001eb413290	2897.57	2.90716	0.237153	12.2586	1.51125e-34	5.57919e-33
Zm00001eb399700	427.447	-9.36239	0.764919	-12.2397	1.90689e-34	7.03332e-33
Zm00001eb110040	9387.92	-2.33994	0.191181	-12.2394	1.91429e-34	7.0541e-33
Zm00001eb313070	467.797	-9.49677	0.776171	-12.2354	2.01099e-34	7.40362e-33
Zm00001eb049790	3016.98	-2.86651	0.234398	-12.2292	2.17004e-34	7.98183e-33
Zm00001eb409710	243.295	-4.28779	0.350663	-12.2276	2.21258e-34	8.13083e-33
Zm00001eb354650	2158.84	-12.7003	1.03888	-12.225	2.28624e-34	8.39378e-33
Zm00001eb079170	5964.43	-2.91949	0.23882	-12.2247	2.2954e-34	8.41969e-33
Zm00001eb007190	1607.79	2.39402	0.195862	12.223	2.34178e-34	8.58193e-33
Zm00001eb121700	2324.54	14.6156	1.19582	12.2223	2.36384e-34	8.65485e-33
Zm00001eb286890	5834.36	-2.05845	0.168564	-12.2117	2.69185e-34	9.8468e-33
Zm00001eb071770	12160.6	2.59344	0.212399	12.2102	2.74165e-34	1.00198e-32
Zm00001eb362130	1263.55	4.17354	0.341939	12.2055	2.90493e-34	1.06068e-32
new_gene767	180.644	-6.28933	0.515385	-12.2032	2.98947e-34	1.09056e-32
Zm00001eb333860	3309.34	2.89985	0.237636	12.2029	2.998e-34	1.09267e-32
Zm00001eb103010	855.796	4.0382	0.331547	12.1799	3.97818e-34	1.44859e-32
Zm00001eb042870	354.741	-3.26323	0.267988	-12.1768	4.13404e-34	1.50398e-32
Zm00001eb247660	2451.09	-2.51128	0.206328	-12.1713	4.42009e-34	1.60658e-32
Zm00001eb314920	7620.57	3.75863	0.308836	12.1703	4.47351e-34	1.62452e-32
Zm00001eb375630	54818	2.80331	0.23039	12.1677	4.62002e-34	1.6762e-32
Zm00001eb158640	1726.02	2.78123	0.228727	12.1596	5.10033e-34	1.84879e-32
Zm00001eb158960	95617.5	2.66422	0.219124	12.1585	5.16827e-34	1.87172e-32
new_gene1632	408.476	4.59644	0.378104	12.1565	5.29585e-34	1.91619e-32
Zm00001eb066100	1340.13	-2.71077	0.223012	-12.1553	5.37926e-34	1.94461e-32
Zm00001eb138580	199.696	5.21773	0.429347	12.1527	5.54954e-34	2.00435e-32
Zm00001eb040120	988.147	3.57072	0.294057	12.143	6.25201e-34	2.25603e-32
Zm00001eb169480	861.794	2.94971	0.242959	12.1407	6.42383e-34	2.31594e-32
Zm00001eb291010	4448.04	3.8344	0.315839	12.1403	6.45531e-34	2.32519e-32
new_gene176	2524.89	14.7349	1.21454	12.132	7.14463e-34	2.57117e-32
new_gene56	2355.21	14.6345	1.20633	12.1314	7.19819e-34	2.58811e-32
Zm00001eb434290	2259.79	2.64612	0.218132	12.1308	7.25193e-34	2.60509e-32
Zm00001eb377070	14423.3	-2.91725	0.240557	-12.1271	7.59041e-34	2.72424e-32
Zm00001eb021950	10559.8	2.94434	0.242798	12.1267	7.62405e-34	2.73386e-32
Zm00001eb255180	196.132	-7.07493	0.583567	-12.1236	7.92057e-34	2.83764e-32
Zm00001eb377900	12824.4	2.90229	0.239413	12.1225	8.02406e-34	2.87214e-32
Zm00001eb330700	24251.1	2.44641	0.201984	12.1119	9.13598e-34	3.26722e-32
Zm00001eb026580	524.038	2.66041	0.219662	12.1114	9.19056e-34	3.2838e-32
new_gene1284	574.285	2.74389	0.226596	12.1092	9.44193e-34	3.3706e-32
Zm00001eb314230	3666.24	-2.62503	0.216826	-12.1066	9.74273e-34	3.47488e-32
Zm00001eb163270	2635.46	2.50493	0.207038	12.0989	1.0705e-33	3.81466e-32
Zm00001eb014000	76338.6	-2.7961	0.231156	-12.0962	1.10658e-33	3.93974e-32
Zm00001eb253160	2558.59	2.94672	0.243611	12.096	1.10878e-33	3.94408e-32
Zm00001eb040050	60042.5	3.59703	0.297378	12.0958	1.11151e-33	3.95024e-32
Zm00001eb140320	22586.1	-2.67563	0.221247	-12.0934	1.14416e-33	4.06267e-32
Zm00001eb135700	17820.7	3.01011	0.249059	12.0859	1.254e-33	4.44875e-32
Zm00001eb215810	1280.13	3.45144	0.285622	12.0839	1.2845e-33	4.55292e-32
Zm00001eb339950	1019.41	-2.27786	0.188515	-12.0832	1.29594e-33	4.5894e-32
Zm00001eb055630	394.482	4.53322	0.375235	12.081	1.33063e-33	4.70807e-32
Zm00001eb226100	582.399	4.44618	0.368049	12.0804	1.34047e-33	4.73869e-32
Zm00001eb026670	409.577	-3.41609	0.282821	-12.0786	1.36983e-33	4.83822e-32
new_gene1790	239.013	5.60292	0.463885	12.0783	1.37598e-33	4.85564e-32
Zm00001eb219470	163.318	6.00277	0.49706	12.0765	1.40516e-33	4.95423e-32
Zm00001eb100980	4510.63	2.17041	0.179739	12.0754	1.4253e-33	5.02083e-32
Zm00001eb165010	187749	2.31029	0.191338	12.0744	1.44221e-33	5.0759e-32
Zm00001eb175760	5767.35	-2.00628	0.166188	-12.0723	1.47924e-33	5.20167e-32
Zm00001eb167530	4970.56	-2.77551	0.229934	-12.0709	1.50453e-33	5.28593e-32
Zm00001eb326780	19826.2	-2.23405	0.185078	-12.0708	1.50626e-33	5.28738e-32
new_gene679	2559.33	14.7544	1.22257	12.0684	1.5505e-33	5.43792e-32
Zm00001eb019480	1961.77	-14.4073	1.19423	-12.0641	1.63459e-33	5.72778e-32
Zm00001eb370890	497.91	4.16054	0.344938	12.0617	1.68268e-33	5.89115e-32
Zm00001eb366020	3055.84	2.04666	0.169722	12.0589	1.74111e-33	6.09039e-32
Zm00001eb046690	288.464	3.29201	0.27309	12.0547	1.83298e-33	6.40614e-32
Zm00001eb401340	686.11	3.41954	0.283706	12.0531	1.8675e-33	6.52109e-32
Zm00001eb041280	7826.37	2.71127	0.225019	12.0491	1.96097e-33	6.84151e-32
new_gene53	1522.98	-3.91936	0.32531	-12.0481	1.98546e-33	6.9209e-32
Zm00001eb370050	5613.97	1.92873	0.160137	12.0442	2.08018e-33	7.24477e-32
Zm00001eb345560	19803.1	3.59583	0.298574	12.0433	2.10267e-33	7.31671e-32
Zm00001eb360990	2397.97	3.94521	0.327618	12.0421	2.13434e-33	7.42044e-32
Zm00001eb334420	956.417	-2.70978	0.225085	-12.0389	2.21786e-33	7.70413e-32
Zm00001eb128500	176.813	-6.77668	0.563253	-12.0313	2.43264e-33	8.44288e-32
Zm00001eb378680	15382.8	4.68918	0.389915	12.0262	2.58944e-33	8.97926e-32
Zm00001eb306040	1472.86	2.49059	0.207114	12.0252	2.6196e-33	9.07597e-32
Zm00001eb053170	4645.69	1.85048	0.153901	12.0239	2.66265e-33	9.21716e-32
Zm00001eb125050	2511.46	14.7271	1.2249	12.0231	2.68859e-33	9.29891e-32
Zm00001eb347770	359.267	-4.10788	0.341686	-12.0224	2.71024e-33	9.36568e-32
Zm00001eb384110	754.486	2.93588	0.244301	12.0175	2.87621e-33	9.93062e-32
Zm00001eb306640	6069.02	2.34448	0.195291	12.005	3.34312e-33	1.15327e-31
Zm00001eb047200	5736.31	2.66099	0.221667	12.0044	3.3672e-33	1.16058e-31
Zm00001eb204800	225.702	6.68094	0.556571	12.0037	3.39576e-33	1.16942e-31
Zm00001eb271870	5879.01	3.55219	0.295932	12.0034	3.40884e-33	1.17291e-31
Zm00001eb360110	1662.96	2.6018	0.216868	11.9971	3.67767e-33	1.26432e-31
Zm00001eb179280	7852.65	-2.20764	0.184041	-11.9953	3.75849e-33	1.28989e-31
Zm00001eb412830	6144	3.12214	0.260278	11.9954	3.7557e-33	1.28989e-31
Zm00001eb119340	526.197	2.93826	0.245028	11.9915	3.93663e-33	1.34987e-31
Zm00001eb117820	596.182	2.97295	0.248113	11.9822	4.40245e-33	1.5083e-31
Zm00001eb432050	1979.63	14.384	1.20045	11.9821	4.40818e-33	1.50897e-31
Zm00001eb293300	13474.1	3.25407	0.271589	11.9816	4.43695e-33	1.51752e-31
Zm00001eb005080	14006.3	2.59596	0.216691	11.98	4.52226e-33	1.54538e-31
Zm00001eb275980	84869.7	3.24836	0.2712	11.9777	4.65027e-33	1.58776e-31
Zm00001eb211880	20123.8	3.35572	0.280208	11.9758	4.75886e-33	1.62345e-31
Zm00001eb310330	6199.33	3.40282	0.284185	11.974	4.86321e-33	1.65764e-31
Zm00001eb006080	4020.91	2.20003	0.183789	11.9704	5.07759e-33	1.72924e-31
Zm00001eb369010	6552.31	3.85727	0.322454	11.9623	5.60219e-33	1.90627e-31
Zm00001eb285170	36527.7	-2.06491	0.172689	-11.9574	5.9391e-33	2.01919e-31
Zm00001eb257600	7174.12	3.27671	0.27416	11.9518	6.35217e-33	2.15779e-31
Zm00001eb026240	983.416	3.45908	0.289595	11.9446	6.9312e-33	2.35249e-31
Zm00001eb045280	3845.98	2.71759	0.227525	11.9441	6.9691e-33	2.36334e-31
Zm00001eb361940	13788.4	3.02948	0.253652	11.9434	7.02588e-33	2.38058e-31
Zm00001eb276020	156630	3.12623	0.261758	11.9432	7.04331e-33	2.38447e-31
Zm00001eb145140	248.554	-3.96684	0.332162	-11.9425	7.10649e-33	2.40382e-31
new_gene1098	1285.51	4.89904	0.410465	11.9353	7.7438e-33	2.61718e-31
Zm00001eb345800	1749.29	-14.242	1.19352	-11.9327	7.99088e-33	2.69841e-31
Zm00001eb303980	8150.43	4.27884	0.358703	11.9286	8.39287e-33	2.83176e-31
Zm00001eb295020	464.147	3.58815	0.300814	11.9281	8.44406e-33	2.84663e-31
new_gene1829	193.345	6.9999	0.587186	11.9211	9.18952e-33	3.09533e-31
Zm00001eb240660	5175.59	2.35754	0.197769	11.9206	9.23921e-33	3.10945e-31
Zm00001eb276580	1799.32	-2.45874	0.206266	-11.9202	9.28703e-33	3.12291e-31
Zm00001eb302560	11007.4	-2.07042	0.173706	-11.9191	9.40676e-33	3.16051e-31
Zm00001eb057080	710.082	-3.96037	0.332338	-11.9167	9.6886e-33	3.25247e-31
Zm00001eb156250	3770.13	-2.1861	0.183452	-11.9164	9.71648e-33	3.2591e-31
Zm00001eb392770	868.815	-3.73132	0.313134	-11.9161	9.76273e-33	3.27186e-31
Zm00001eb025150	347.552	-3.17783	0.267015	-11.9013	1.1649e-32	3.90077e-31
Zm00001eb201370	1910.89	14.333	1.20441	11.9004	1.1783e-32	3.94234e-31
Zm00001eb075040	2189.19	-2.59506	0.218094	-11.8988	1.20059e-32	4.01355e-31
Zm00001eb121720	1796.97	14.2443	1.19751	11.8949	1.25783e-32	4.2014e-31
Zm00001eb409910	17276.6	-2.63609	0.221683	-11.8913	1.31415e-32	4.38585e-31
Zm00001eb423440	1697.43	2.68913	0.22618	11.8893	1.34463e-32	4.48381e-31
Zm00001eb043400	2373.26	-3.32791	0.279933	-11.8882	1.36288e-32	4.54089e-31
Zm00001eb015160	802.481	-3.92482	0.330217	-11.8856	1.40679e-32	4.6833e-31
Zm00001eb322130	1707.85	2.20072	0.185211	11.8823	1.46371e-32	4.86871e-31
Zm00001eb075520	417.119	-3.27158	0.275349	-11.8816	1.47554e-32	4.90401e-31
Zm00001eb176630	1559.95	3.14004	0.264364	11.8777	1.54526e-32	5.13143e-31
Zm00001eb067380	2722.77	-3.67414	0.309344	-11.8772	1.55462e-32	5.15823e-31
Zm00001eb215580	1291.27	-2.63943	0.222228	-11.8771	1.55623e-32	5.1593e-31
Zm00001eb090230	371.094	-9.13747	0.769356	-11.8768	1.56273e-32	5.17657e-31
Zm00001eb296390	210.19	7.1392	0.601237	11.8742	1.612e-32	5.33534e-31
Zm00001eb247380	10660.5	2.99572	0.252295	11.8739	1.61761e-32	5.34948e-31
Zm00001eb313990	668.013	10.3735	0.873749	11.8724	1.64582e-32	5.43828e-31
Zm00001eb061670	367.232	4.00376	0.33727	11.8711	1.67244e-32	5.52166e-31
Zm00001eb163180	461.828	4.17956	0.352178	11.8678	1.74054e-32	5.74178e-31
Zm00001eb299340	5183.28	-2.65524	0.223782	-11.8653	1.79229e-32	5.90762e-31
Zm00001eb207960	7779.5	3.77083	0.317843	11.8638	1.82457e-32	6.00907e-31
Zm00001eb070630	1740.22	14.1981	1.19703	11.8611	1.885e-32	6.19788e-31
new_gene763	995.068	-2.80034	0.236094	-11.8611	1.88496e-32	6.19788e-31
Zm00001eb367700	657.011	-3.85096	0.324839	-11.855	2.02764e-32	6.66138e-31
new_gene530	1685.47	14.1517	1.19383	11.8541	2.04979e-32	6.72864e-31
Zm00001eb362170	65876.9	2.22896	0.188043	11.8535	2.06489e-32	6.77264e-31
new_gene1681	1667.66	14.1365	1.19369	11.8427	2.34686e-32	7.69115e-31
Zm00001eb188750	1766.32	-9.45559	0.798705	-11.8386	2.46397e-32	8.06833e-31
Zm00001eb299860	2790.82	2.38719	0.201689	11.836	2.5438e-32	8.32293e-31
Zm00001eb397620	1229.8	-2.32496	0.19662	-11.8246	2.91334e-32	9.52422e-31
Zm00001eb006590	984.571	2.26966	0.191951	11.8242	2.92776e-32	9.56355e-31
Zm00001eb332340	536.21	3.15256	0.26678	11.8171	3.18598e-32	1.03985e-30
Zm00001eb094130	207.409	-4.29935	0.363883	-11.8152	3.25772e-32	1.0624e-30
Zm00001eb069310	364.892	4.55964	0.385996	11.8127	3.35688e-32	1.09384e-30
new_gene588	731.971	-3.32419	0.28142	-11.8122	3.37611e-32	1.09921e-30
Zm00001eb316270	3217.84	3.06294	0.259319	11.8115	3.40499e-32	1.10772e-30
Zm00001eb020270	1778.33	14.2292	1.20514	11.8071	3.58677e-32	1.1659e-30
Zm00001eb157610	191.619	6.99822	0.592817	11.805	3.67691e-32	1.19423e-30
Zm00001eb316570	795.803	-4.00305	0.339152	-11.8031	3.76079e-32	1.22048e-30
Zm00001eb304040	951.104	-2.9981	0.254019	-11.8027	3.78055e-32	1.2259e-30
Zm00001eb178340	560.212	-2.9703	0.251701	-11.8009	3.86067e-32	1.25087e-30
Zm00001eb304540	194.24	4.33357	0.367276	11.7992	3.93891e-32	1.27519e-30
Zm00001eb359100	2194.87	2.33396	0.19782	11.7984	3.98034e-32	1.28755e-30
Zm00001eb402820	1688.86	12.2992	1.04248	11.798	3.99827e-32	1.29231e-30
Zm00001eb276090	116656	3.02912	0.256804	11.7955	4.11932e-32	1.33036e-30
Zm00001eb061780	1849.27	14.2855	1.2116	11.7906	4.36472e-32	1.40848e-30
Zm00001eb366950	2208.45	2.96197	0.251222	11.7902	4.38373e-32	1.41347e-30
Zm00001eb249330	19569.9	-1.94825	0.165246	-11.79	4.39582e-32	1.41623e-30
Zm00001eb389380	1342.25	2.99881	0.254422	11.7867	4.56918e-32	1.47089e-30
Zm00001eb395750	13622.8	2.33419	0.198048	11.7859	4.61221e-32	1.48355e-30
Zm00001eb034730	5401.09	2.14065	0.181649	11.7846	4.6887e-32	1.50573e-30
Zm00001eb160440	740.835	-2.79368	0.237062	-11.7846	4.6878e-32	1.50573e-30
Zm00001eb157250	570.105	-10.193	0.865142	-11.7819	4.83884e-32	1.5527e-30
Zm00001eb276030	156747	3.11403	0.264338	11.7805	4.91912e-32	1.57719e-30
Zm00001eb339450	490.726	3.86031	0.327694	11.7802	4.93519e-32	1.58108e-30
Zm00001eb107630	777.029	2.77281	0.23539	11.7796	4.97069e-32	1.59118e-30
Zm00001eb155570	22685.2	3.36716	0.285865	11.7788	5.0193e-32	1.60545e-30
Zm00001eb222080	414.192	4.8037	0.407899	11.7767	5.14727e-32	1.64507e-30
Zm00001eb385070	3161.35	2.7888	0.236813	11.7764	5.1658e-32	1.6471e-30
Zm00001eb114090	2063.8	3.87095	0.328704	11.7764	5.16598e-32	1.6471e-30
Zm00001eb100420	5522.62	3.61576	0.307032	11.7765	5.15937e-32	1.6471e-30
Zm00001eb291080	1571.43	-14.0873	1.19638	-11.775	5.25219e-32	1.67325e-30
Zm00001eb190810	7353.88	1.90591	0.16188	11.7737	5.3364e-32	1.69872e-30
Zm00001eb262910	8587.58	13.6411	1.15864	11.7734	5.35213e-32	1.70238e-30
Zm00001eb235330	476.226	-3.32434	0.282364	-11.7732	5.36186e-32	1.70412e-30
Zm00001eb432870	346.62	-9.06024	0.76964	-11.7721	5.43809e-32	1.72697e-30
Zm00001eb369220	318.773	3.3956	0.288448	11.772	5.44415e-32	1.72752e-30
new_gene19	1597.77	-14.1111	1.19918	-11.7673	5.75499e-32	1.82471e-30
Zm00001eb276080	859.13	3.96603	0.337091	11.7655	5.88017e-32	1.86292e-30
Zm00001eb039500	2702.6	-2.73828	0.232762	-11.7643	5.96257e-32	1.88735e-30
Zm00001eb400830	1941.46	3.08771	0.262466	11.7642	5.9667e-32	1.88735e-30
Zm00001eb056650	1783.8	14.2337	1.21146	11.7492	7.12772e-32	2.25281e-30
Zm00001eb284370	8868.46	3.73796	0.318249	11.7454	7.45588e-32	2.35467e-30
Zm00001eb307270	2005.99	-2.47948	0.211179	-11.7412	7.84109e-32	2.47437e-30
Zm00001eb430650	395.783	2.84134	0.242078	11.7373	8.20652e-32	2.58764e-30
Zm00001eb202900	3204.81	3.56794	0.304141	11.7312	8.81783e-32	2.77821e-30
Zm00001eb424710	4108.66	2.7461	0.234122	11.7294	9.01407e-32	2.8378e-30
Zm00001eb300250	9251.38	-2.32748	0.198525	-11.7239	9.61862e-32	3.02574e-30
Zm00001eb221280	1558.42	2.76346	0.235773	11.7208	9.96983e-32	3.13375e-30
Zm00001eb029410	3364.89	2.76859	0.236237	11.7195	1.01245e-31	3.17988e-30
Zm00001eb402900	90791	2.36894	0.202141	11.7192	1.0163e-31	3.18945e-30
Zm00001eb001340	5349.7	2.43103	0.207477	11.7171	1.04196e-31	3.26742e-30
Zm00001eb278140	32480.5	2.11157	0.180306	11.711	1.11942e-31	3.50759e-30
Zm00001eb102690	2412.57	3.34006	0.285245	11.7094	1.14041e-31	3.57054e-30
Zm00001eb277720	245.808	-8.24193	0.703927	-11.7085	1.15303e-31	3.60724e-30
Zm00001eb249660	197.341	7.36986	0.629591	11.7058	1.1905e-31	3.72155e-30
Zm00001eb438120	144.104	-5.8666	0.501223	-11.7046	1.20766e-31	3.76931e-30
Zm00001eb061840	216.58	-6.07526	0.519049	-11.7046	1.2073e-31	3.76931e-30
Zm00001eb291450	2570	-3.06525	0.261965	-11.701	1.25988e-31	3.9292e-30
Zm00001eb030650	3917.15	-2.46295	0.210493	-11.7009	1.26129e-31	3.93054e-30
Zm00001eb180080	675.994	2.52744	0.21604	11.6989	1.29112e-31	4.02036e-30
Zm00001eb273450	2595.48	2.66347	0.227798	11.6923	1.39597e-31	4.34348e-30
Zm00001eb382560	406.619	-3.5833	0.30654	-11.6895	1.4425e-31	4.48477e-30
Zm00001eb088290	1900.66	2.3024	0.196986	11.6881	1.46546e-31	4.55261e-30
Zm00001eb065410	1285.74	3.41686	0.292341	11.6879	1.46933e-31	4.5611e-30
new_gene798	1521.09	14.0038	1.19848	11.6846	1.52766e-31	4.73849e-30
Zm00001eb100850	1436.73	-13.958	1.19478	-11.6825	1.56561e-31	4.85242e-30
Zm00001eb296530	277.063	6.0675	0.519415	11.6814	1.58633e-31	4.91283e-30
new_gene1799	535.31	-4.43598	0.379847	-11.6783	1.64482e-31	5.09004e-30
Zm00001eb176420	2042.29	2.95647	0.253394	11.6675	1.86899e-31	5.77927e-30
Zm00001eb276380	174.179	6.39619	0.548395	11.6635	1.95909e-31	6.05318e-30
Zm00001eb317410	8098.97	3.06449	0.26279	11.6614	2.00791e-31	6.19926e-30
Zm00001eb102600	7981.54	1.94289	0.166644	11.6589	2.06746e-31	6.37816e-30
Zm00001eb377190	79598.2	3.2392	0.277849	11.6581	2.08593e-31	6.43021e-30
Zm00001eb049310	10128.6	1.94	0.166412	11.6578	2.09387e-31	6.44971e-30
Zm00001eb175580	1690.98	2.57798	0.221153	11.657	2.11425e-31	6.50746e-30
Zm00001eb180120	1019.3	3.63818	0.312303	11.6495	2.30745e-31	7.09666e-30
Zm00001eb272460	1389.81	-13.91	1.1942	-11.648	2.34948e-31	7.22035e-30
new_gene843	1390.61	-13.911	1.19546	-11.6365	2.68714e-31	8.2517e-30
Zm00001eb236250	63484.7	3.52137	0.30273	11.632	2.83263e-31	8.69181e-30
Zm00001eb328300	1453.16	13.9376	1.19834	11.6308	2.87363e-31	8.81085e-30
Zm00001eb119120	5549.32	3.04319	0.261678	11.6295	2.91843e-31	8.94136e-30
new_gene207	2287.81	1.94894	0.167615	11.6275	2.98657e-31	9.14312e-30
new_gene546	754.604	-3.93252	0.338214	-11.6273	2.99425e-31	9.15962e-30
Zm00001eb087350	1999.9	-2.04508	0.175929	-11.6245	3.09443e-31	9.45883e-30
Zm00001eb023600	280.985	3.19584	0.274981	11.6221	3.18393e-31	9.72497e-30
Zm00001eb364690	4739.99	3.2129	0.276478	11.6208	3.23087e-31	9.86081e-30
Zm00001eb013620	4325.55	3.27175	0.28159	11.6188	3.30658e-31	1.00842e-29
Zm00001eb321040	614.832	-5.18472	0.446272	-11.6178	3.34512e-31	1.01939e-29
Zm00001eb379120	1020.91	3.13022	0.269447	11.6172	3.36975e-31	1.02607e-29
Zm00001eb249930	4072.99	3.01188	0.259261	11.6171	3.37216e-31	1.02607e-29
Zm00001eb236180	63641	3.32926	0.28662	11.6156	3.4346e-31	1.0442e-29
Zm00001eb080510	36490	1.93999	0.167017	11.6155	3.43696e-31	1.0442e-29
new_gene1481	1388.15	-13.9084	1.19741	-11.6154	3.44154e-31	1.0448e-29
Zm00001eb151570	5663.44	3.70969	0.319541	11.6094	3.69092e-31	1.11965e-29
Zm00001eb050240	2686.45	2.9208	0.251662	11.6061	3.83888e-31	1.16365e-29
Zm00001eb037580	215.718	-7.79068	0.671648	-11.5994	4.15203e-31	1.25762e-29
Zm00001eb357660	13903.7	2.72141	0.234668	11.5968	4.27538e-31	1.29401e-29
Zm00001eb097120	1183.07	2.34227	0.201984	11.5963	4.30068e-31	1.30068e-29
new_gene423	1434.48	13.9193	1.20052	11.5943	4.40334e-31	1.33072e-29
Zm00001eb312110	1757.07	-2.66206	0.229613	-11.5937	4.43622e-31	1.33964e-29
Zm00001eb316390	1185.1	2.52356	0.21767	11.5935	4.44714e-31	1.34193e-29
Zm00001eb034200	24287.4	2.79082	0.24073	11.5931	4.4645e-31	1.34615e-29
Zm00001eb211190	1711.01	2.67317	0.230638	11.5903	4.61533e-31	1.39058e-29
Zm00001eb311910	3927.51	1.80129	0.155426	11.5893	4.66677e-31	1.40502e-29
Zm00001eb065990	1696.45	-2.85463	0.246343	-11.588	4.73829e-31	1.42548e-29
Zm00001eb287360	347.62	9.0067	0.777582	11.583	5.02812e-31	1.51153e-29
Zm00001eb072030	1242.13	-2.65188	0.228961	-11.5822	5.07192e-31	1.52356e-29
Zm00001eb324580	167.94	4.4284	0.382433	11.5795	5.23228e-31	1.57055e-29
Zm00001eb316000	66061.9	2.97255	0.256749	11.5777	5.34783e-31	1.60403e-29
Zm00001eb307700	12820	2.48327	0.21452	11.5759	5.46002e-31	1.63645e-29
Zm00001eb352930	401.01	-3.27508	0.282946	-11.5749	5.52189e-31	1.65375e-29
Zm00001eb119200	173.855	-6.86393	0.593099	-11.573	5.64799e-31	1.69025e-29
Zm00001eb169350	1233.21	2.9237	0.252663	11.5715	5.74584e-31	1.71825e-29
Zm00001eb081600	56846.8	2.85923	0.247098	11.5712	5.7644e-31	1.72251e-29
Zm00001eb051360	2403.41	2.74229	0.236999	11.5709	5.78754e-31	1.72814e-29
Zm00001eb201020	538.249	4.12006	0.356148	11.5684	5.95974e-31	1.77823e-29
Zm00001eb183820	185.797	5.74988	0.497345	11.5612	6.48343e-31	1.93304e-29
new_gene493	210.26	-3.58072	0.309786	-11.5587	6.67166e-31	1.98768e-29
Zm00001eb352530	2594.11	-1.8516	0.160201	-11.558	6.7288e-31	2.00321e-29
new_gene213	171.542	5.56772	0.48174	11.5575	6.76298e-31	2.01189e-29
Zm00001eb251760	31299	2.63147	0.227741	11.5547	6.98997e-31	2.07786e-29
Zm00001eb242610	15039	2.65671	0.22994	11.5539	7.05209e-31	2.09477e-29
Zm00001eb078710	1302.66	-2.70696	0.234305	-11.5531	7.11635e-31	2.11229e-29
Zm00001eb008040	1356.36	13.8384	1.1981	11.5503	7.35424e-31	2.18129e-29
Zm00001eb289000	2682.69	-3.05916	0.265178	-11.5362	8.66319e-31	2.56762e-29
Zm00001eb182290	1518.2	-2.07653	0.180031	-11.5343	8.85724e-31	2.62319e-29
Zm00001eb168790	3149.84	3.01703	0.261585	11.5336	8.92904e-31	2.64249e-29
Zm00001eb391900	597.486	2.48644	0.215657	11.5296	9.35636e-31	2.76691e-29
Zm00001eb078920	165.01	5.11222	0.443608	11.5242	9.96579e-31	2.94278e-29
Zm00001eb091500	425.133	-2.52412	0.219028	-11.5242	9.96076e-31	2.94278e-29
new_gene259	143.384	5.911	0.512938	11.5238	1.0009e-30	2.95336e-29
Zm00001eb389640	3222.05	2.24537	0.194895	11.5209	1.03516e-30	3.05219e-29
Zm00001eb434220	2828.69	2.97561	0.258308	11.5196	1.05083e-30	3.0961e-29
Zm00001eb317790	909.672	2.90093	0.251845	11.5187	1.0618e-30	3.12613e-29
Zm00001eb330530	172.316	5.7982	0.503401	11.5181	1.06996e-30	3.14784e-29
Zm00001eb280660	560.129	3.852	0.334482	11.5163	1.09165e-30	3.20928e-29
Zm00001eb030320	10787.4	2.74263	0.238159	11.516	1.0962e-30	3.22031e-29
Zm00001eb107440	155.799	-4.97216	0.431883	-11.5128	1.13772e-30	3.33982e-29
Zm00001eb136950	7353.4	2.96639	0.258016	11.4969	1.36664e-30	4.00888e-29
Zm00001eb288240	3069.93	2.57238	0.223815	11.4933	1.42534e-30	4.17801e-29
Zm00001eb428660	6846.34	-1.84132	0.16026	-11.4896	1.48819e-30	4.35902e-29
Zm00001eb253750	12881.8	2.70739	0.23565	11.489	1.49776e-30	4.38386e-29
Zm00001eb276120	183.671	6.59886	0.574376	11.4887	1.50278e-30	4.39533e-29
Zm00001eb188950	3230.22	2.12347	0.184867	11.4865	1.54266e-30	4.50866e-29
Zm00001eb158200	501.447	-2.85255	0.24846	-11.4809	1.64502e-30	4.80433e-29
Zm00001eb074590	5594.21	3.79154	0.330286	11.4796	1.6713e-30	4.87752e-29
Zm00001eb364400	18881.2	2.35174	0.204893	11.4779	1.70423e-30	4.96999e-29
Zm00001eb322900	135.98	-4.60572	0.401399	-11.4742	1.77859e-30	5.18305e-29
Zm00001eb036910	2325.59	2.36909	0.206482	11.4736	1.79097e-30	5.21534e-29
Zm00001eb434570	20919.8	2.84589	0.248064	11.4724	1.8153e-30	5.28233e-29
Zm00001eb000080	1237.95	-13.743	1.19808	-11.4709	1.84726e-30	5.37142e-29
Zm00001eb411350	5404.14	2.90045	0.252869	11.4702	1.86263e-30	5.40825e-29
new_gene1497	1268.78	13.7421	1.19807	11.4702	1.86168e-30	5.40825e-29
Zm00001eb423400	187.239	-3.97354	0.346487	-11.4681	1.90869e-30	5.53797e-29
Zm00001eb068930	1160.64	3.30336	0.288175	11.463	2.02308e-30	5.86562e-29
Zm00001eb351920	3728.5	3.49735	0.3052	11.4592	2.11432e-30	6.12571e-29
Zm00001eb398730	240.848	-3.20094	0.279366	-11.4578	2.148e-30	6.21879e-29
Zm00001eb127570	4692.07	3.53723	0.308748	11.4567	2.17665e-30	6.29717e-29
Zm00001eb131490	530.108	3.76291	0.328459	11.4562	2.18834e-30	6.3264e-29
Zm00001eb118810	1058.52	2.42872	0.212127	11.4494	2.3682e-30	6.84143e-29
new_gene105	1215.68	13.6805	1.19492	11.4488	2.38308e-30	6.87946e-29
Zm00001eb102620	1278.3	13.7527	1.20156	11.4457	2.47128e-30	7.12893e-29
Zm00001eb231980	490.5	-9.97649	0.871685	-11.4451	2.48935e-30	7.17586e-29
Zm00001eb119060	17818.1	3.31885	0.29006	11.4419	2.58043e-30	7.43304e-29
Zm00001eb189500	874.122	2.66072	0.232574	11.4403	2.62918e-30	7.56803e-29
Zm00001eb406950	372.444	-2.9144	0.254778	-11.439	2.67071e-30	7.68203e-29
Zm00001eb161120	6784.33	4.14808	0.362658	11.438	2.70057e-30	7.76234e-29
Zm00001eb119250	513.519	3.9113	0.342009	11.4362	2.75618e-30	7.91648e-29
Zm00001eb422230	137.794	5.57056	0.487167	11.4346	2.80818e-30	8.06005e-29
new_gene1830	1379.75	4.13182	0.361544	11.4283	3.02114e-30	8.66507e-29
Zm00001eb431540	230.698	3.82131	0.334477	11.4247	3.14722e-30	9.02023e-29
Zm00001eb147650	606.572	-2.99927	0.262574	-11.4226	3.22618e-30	9.23991e-29
new_gene1844	175.623	6.68561	0.58531	11.4223	3.23388e-30	9.25532e-29
new_gene239	272.109	3.1659	0.277215	11.4204	3.30854e-30	9.46225e-29
Zm00001eb076740	1503.49	2.419	0.211879	11.4169	3.443e-30	9.83975e-29
Zm00001eb057300	1897.33	-1.82219	0.159763	-11.4055	3.9235e-30	1.1205e-28
Zm00001eb151780	398.011	-4.51356	0.395765	-11.4047	3.96361e-30	1.13114e-28
Zm00001eb346330	169.2	-4.47787	0.392976	-11.3948	4.43978e-30	1.26613e-28
Zm00001eb245070	1481.44	3.75338	0.329439	11.3932	4.51858e-30	1.28768e-28
Zm00001eb011040	1859.17	3.00862	0.26424	11.3859	4.91353e-30	1.3985e-28
Zm00001eb432720	1862.12	2.13051	0.187118	11.3859	4.91443e-30	1.3985e-28
Zm00001eb221970	7035.97	2.997	0.263293	11.3828	5.09651e-30	1.44928e-28
Zm00001eb059680	132.933	-5.0685	0.445433	-11.3788	5.33161e-30	1.51506e-28
Zm00001eb003220	356.33	-2.70201	0.237476	-11.378	5.37892e-30	1.52633e-28
Zm00001eb055600	6853.54	2.65459	0.233308	11.378	5.3789e-30	1.52633e-28
Zm00001eb313030	1313.54	3.1057	0.272963	11.3777	5.39908e-30	1.53097e-28
Zm00001eb276010	90985.2	2.97746	0.261694	11.3776	5.40497e-30	1.53155e-28
Zm00001eb351310	1087.56	2.6874	0.236233	11.3761	5.50268e-30	1.55813e-28
Zm00001eb248550	16352.9	3.01313	0.26495	11.3725	5.73424e-30	1.62255e-28
Zm00001eb303240	4966.12	2.32631	0.204574	11.3715	5.79924e-30	1.63978e-28
Zm00001eb218860	268.92	3.02103	0.265676	11.3711	5.82533e-30	1.64599e-28
new_gene476	132.596	-5.17819	0.455484	-11.3685	5.9979e-30	1.69356e-28
Zm00001eb392190	11603.5	2.10982	0.185627	11.3659	6.18328e-30	1.74467e-28
Zm00001eb280450	554.874	10.1218	0.890826	11.3623	6.4454e-30	1.81735e-28
Zm00001eb323450	8831.5	1.84433	0.162348	11.3603	6.58809e-30	1.85627e-28
Zm00001eb431530	1162.62	13.6162	1.19866	11.3595	6.64994e-30	1.87238e-28
Zm00001eb408740	6178.06	2.71526	0.23904	11.359	6.68956e-30	1.88221e-28
new_gene37	676.2	10.3953	0.915196	11.3586	6.72377e-30	1.8905e-28
Zm00001eb005860	2768.13	2.21798	0.195364	11.3531	7.15695e-30	2.01089e-28
Zm00001eb298510	2242.42	2.42671	0.21377	11.352	7.25003e-30	2.03561e-28
Zm00001eb281970	182.577	5.19886	0.458047	11.3501	7.4113e-30	2.07943e-28
Zm00001eb028600	1871.25	3.76069	0.331373	11.3488	7.51865e-30	2.10807e-28
Zm00001eb378200	612.102	3.86426	0.340512	11.3484	7.5553e-30	2.11686e-28
Zm00001eb211100	550.29	2.64854	0.23341	11.3472	7.65906e-30	2.14443e-28
Zm00001eb314180	8210.9	-2.00036	0.176295	-11.3467	7.70205e-30	2.15496e-28
Zm00001eb025190	1128.66	3.15421	0.278024	11.3451	7.8413e-30	2.19238e-28
Zm00001eb209500	3507.48	3.91839	0.345428	11.3436	7.98009e-30	2.22963e-28
Zm00001eb144690	171.257	7.00417	0.617512	11.3426	8.07422e-30	2.25435e-28
new_gene123	181.161	5.36736	0.473307	11.3401	8.30273e-30	2.31654e-28
Zm00001eb150350	1142.11	13.5904	1.19883	11.3364	8.66336e-30	2.41547e-28
Zm00001eb397030	2302.03	3.92959	0.346708	11.334	8.90174e-30	2.48021e-28
Zm00001eb066380	1143.6	-2.94391	0.259767	-11.3329	9.01626e-30	2.51036e-28
Zm00001eb098070	317.432	-3.05749	0.269809	-11.332	9.10697e-30	2.53385e-28
Zm00001eb274440	212.177	3.68218	0.324953	11.3314	9.16772e-30	2.54898e-28
new_gene1177	183.839	6.65926	0.587971	11.3258	9.77437e-30	2.71577e-28
Zm00001eb275540	1093.24	-13.5637	1.19787	-11.3231	1.00807e-29	2.79895e-28
Zm00001eb301130	1126.89	13.5708	1.19894	11.319	1.05675e-29	2.93207e-28
Zm00001eb076480	1125.87	-13.6062	1.20254	-11.3145	1.1118e-29	3.08267e-28
Zm00001eb394210	2704.88	-2.79588	0.24713	-11.3134	1.12651e-29	3.12129e-28
Zm00001eb218900	328.159	-4.82829	0.426787	-11.3131	1.13006e-29	3.12895e-28
Zm00001eb286080	7375.78	3.11438	0.275315	11.3121	1.14362e-29	3.1643e-28
new_gene1619	405.003	-2.64182	0.2336	-11.3092	1.18191e-29	3.26799e-28
Zm00001eb382290	3688.16	-2.21982	0.196405	-11.3023	1.27825e-29	3.53193e-28
Zm00001eb095690	581.629	2.5876	0.228958	11.3017	1.28744e-29	3.55486e-28
Zm00001eb387600	208.305	-3.70749	0.328303	-11.2929	1.42259e-29	3.92532e-28
Zm00001eb054240	318.665	-2.89219	0.256189	-11.2893	1.48295e-29	4.08905e-28
Zm00001eb327900	15020.2	2.49546	0.221054	11.2889	1.48835e-29	4.1011e-28
Zm00001eb098040	4160.15	1.99677	0.176917	11.2864	1.53126e-29	4.21646e-28
Zm00001eb371910	244.876	8.20952	0.727559	11.2836	1.58061e-29	4.34634e-28
Zm00001eb284390	3699.64	2.48965	0.220642	11.2837	1.57983e-29	4.34634e-28
Zm00001eb185870	587.612	3.05046	0.270432	11.28	1.6478e-29	4.528e-28
Zm00001eb373910	372.852	3.20709	0.284326	11.2796	1.65476e-29	4.54401e-28
Zm00001eb250680	2206.51	3.13187	0.277693	11.2782	1.68184e-29	4.61518e-28
Zm00001eb334030	1717.06	-2.35461	0.208813	-11.2762	1.7209e-29	4.71913e-28
Zm00001eb270230	4693.64	2.80073	0.248407	11.2748	1.74814e-29	4.79056e-28
Zm00001eb373350	156.755	-4.11221	0.3648	-11.2725	1.79398e-29	4.9128e-28
Zm00001eb002420	4001	1.96209	0.174166	11.2656	1.93935e-29	5.30725e-28
Zm00001eb031250	13238.3	2.91029	0.258365	11.2643	1.97009e-29	5.3877e-28
Zm00001eb175550	3918.6	2.94458	0.261614	11.2554	2.17719e-29	5.94998e-28
Zm00001eb432740	360.472	-3.40083	0.302165	-11.2549	2.19158e-29	5.98524e-28
Zm00001eb315710	11203.1	2.2661	0.201412	11.2511	2.28743e-29	6.24273e-28
new_gene151	1063.51	13.4876	1.19905	11.2486	2.35267e-29	6.41641e-28
Zm00001eb100700	270.836	-8.70955	0.7743	-11.2483	2.36157e-29	6.43628e-28
Zm00001eb419270	1131.33	13.5767	1.20719	11.2465	2.40914e-29	6.56147e-28
Zm00001eb422590	4298.95	12.5749	1.11832	11.2444	2.46738e-29	6.7155e-28
Zm00001eb417060	1134.35	13.5808	1.20789	11.2434	2.49629e-29	6.78957e-28
Zm00001eb022650	4947.94	2.20647	0.196255	11.2428	2.51144e-29	6.82613e-28
Zm00001eb196070	61515.2	2.77817	0.247214	11.2379	2.65575e-29	7.21345e-28
Zm00001eb256040	152.945	5.90278	0.525396	11.2349	2.7479e-29	7.45869e-28
Zm00001eb286690	1018.36	-13.4616	1.19828	-11.2341	2.77402e-29	7.52448e-28
Zm00001eb013730	2993.73	-2.22734	0.198268	-11.234	2.7761e-29	7.52503e-28
new_gene850	206.086	-4.55224	0.4053	-11.2318	2.84672e-29	7.71122e-28
Zm00001eb277540	2107.51	2.7003	0.24043	11.2312	2.86719e-29	7.76141e-28
Zm00001eb343570	1389.85	-2.67787	0.238605	-11.223	3.14427e-29	8.50569e-28
new_gene587	1230.86	13.6983	1.22115	11.2175	3.34446e-29	9.04112e-28
new_gene125	743.333	4.34022	0.386932	11.217	3.36475e-29	9.08981e-28
Zm00001eb255270	3842.52	-2.68926	0.239766	-11.2162	3.39739e-29	9.1718e-28
Zm00001eb226680	15396.5	2.54175	0.226665	11.2137	3.49312e-29	9.42387e-28
new_gene248	249.977	6.75718	0.602693	11.2117	3.57454e-29	9.63703e-28
Zm00001eb409550	1293.97	2.71109	0.241813	11.2115	3.58003e-29	9.64532e-28
Zm00001eb396330	8674.8	-2.35265	0.209873	-11.2099	3.64755e-29	9.82062e-28
new_gene1032	586.331	3.55367	0.317027	11.2094	3.66781e-29	9.86853e-28
Zm00001eb272300	3746.65	-2.18076	0.194552	-11.2091	3.67764e-29	9.88833e-28
Zm00001eb274640	7772.24	2.17188	0.193781	11.2079	3.72921e-29	1.00202e-27
Zm00001eb427390	163.995	-7.15302	0.638297	-11.2064	3.79271e-29	1.0184e-27
new_gene21	316.576	3.25253	0.290332	11.2028	3.94908e-29	1.05968e-27
Zm00001eb393210	2156.33	2.43203	0.217116	11.2015	4.00803e-29	1.07478e-27
Zm00001eb145330	137.294	4.57532	0.408518	11.1998	4.08696e-29	1.09521e-27
Zm00001eb394840	2589.32	-2.51921	0.224938	-11.1996	4.09781e-29	1.09738e-27
Zm00001eb274280	762.175	2.3059	0.205907	11.1988	4.13455e-29	1.10648e-27
new_gene186	1043.53	-13.4965	1.20563	-11.1946	4.33502e-29	1.15935e-27
Zm00001eb146860	373.342	-3.07051	0.274358	-11.1916	4.48141e-29	1.1977e-27
Zm00001eb372120	128.08	-5.13183	0.458721	-11.1873	4.70762e-29	1.25732e-27
Zm00001eb201890	1300.12	-3.53126	0.315652	-11.1872	4.7117e-29	1.25757e-27
Zm00001eb129770	2073.75	-2.64961	0.23689	-11.185	4.83007e-29	1.2883e-27
Zm00001eb103020	529.644	4.1885	0.37449	11.1846	4.85257e-29	1.29344e-27
Zm00001eb360350	172.998	5.97324	0.534168	11.1823	4.97715e-29	1.32576e-27
new_gene682	1020.96	13.4288	1.20098	11.1816	5.0187e-29	1.33594e-27
Zm00001eb215680	15048.4	2.97766	0.266306	11.1814	5.03185e-29	1.33854e-27
Zm00001eb430900	2125.25	2.73135	0.244294	11.1806	5.0756e-29	1.34929e-27
Zm00001eb340730	2028.58	2.60739	0.233223	11.1798	5.11959e-29	1.36008e-27
Zm00001eb150050	42507.6	-2.69697	0.241245	-11.1794	5.14586e-29	1.36615e-27
Zm00001eb399340	10027.4	-2.21828	0.198473	-11.1767	5.30029e-29	1.40621e-27
Zm00001eb086870	1969.41	-2.74795	0.245865	-11.1767	5.30384e-29	1.40622e-27
Zm00001eb397990	12015.5	2.2032	0.197145	11.1755	5.37236e-29	1.42344e-27
Zm00001eb047730	1070.83	13.4975	1.20796	11.1738	5.47585e-29	1.4499e-27
Zm00001eb391860	141.755	-6.60386	0.591168	-11.1709	5.66316e-29	1.49851e-27
Zm00001eb386080	1422.73	4.08509	0.365825	11.1668	5.9301e-29	1.5681e-27
Zm00001eb400630	713.709	2.46891	0.221129	11.1651	6.04517e-29	1.59748e-27
new_gene253	239.783	8.15829	0.730753	11.1642	6.10203e-29	1.61144e-27
Zm00001eb324970	3739.15	2.11076	0.189073	11.1637	6.13582e-29	1.61929e-27
new_gene187	192.236	7.17425	0.642881	11.1595	6.43323e-29	1.69666e-27
Zm00001eb035520	968.568	13.3527	1.1968	11.157	6.62052e-29	1.7449e-27
Zm00001eb090000	23712.7	2.93008	0.26266	11.1554	6.73614e-29	1.77421e-27
Zm00001eb037550	1027.4	-3.62488	0.325013	-11.1531	6.91929e-29	1.82124e-27
Zm00001eb433620	5980.04	3.06793	0.27511	11.1517	7.02767e-29	1.84855e-27
Zm00001eb121740	998.543	13.3968	1.20137	11.1512	7.06095e-29	1.85609e-27
Zm00001eb242490	5027.51	1.85182	0.166139	11.1462	7.47052e-29	1.96246e-27
Zm00001eb168950	1577.59	-2.10119	0.188555	-11.1437	7.68968e-29	2.0187e-27
Zm00001eb239190	296.53	3.24864	0.291762	11.1346	8.5169e-29	2.2344e-27
Zm00001eb284960	5790.96	2.12218	0.190637	11.1321	8.75661e-29	2.29578e-27
Zm00001eb355800	193.341	3.8429	0.345311	11.1288	9.0838e-29	2.38e-27
Zm00001eb426910	963.341	-13.381	1.20242	-11.1284	9.12675e-29	2.38969e-27
Zm00001eb163040	892.472	2.45162	0.220375	11.1248	9.50629e-29	2.48744e-27
new_gene279	1320.6	2.08866	0.187765	11.1238	9.60969e-29	2.51285e-27
new_gene1306	507.353	-3.50399	0.315022	-11.123	9.69412e-29	2.53327e-27
Zm00001eb389970	912.049	-13.3023	1.19637	-11.1188	1.01584e-28	2.65286e-27
Zm00001eb196490	2093.89	-2.67025	0.240209	-11.1164	1.04419e-28	2.72512e-27
Zm00001eb348360	2670.65	-1.94249	0.174773	-11.1144	1.06817e-28	2.78589e-27
Zm00001eb155140	805.69	3.14878	0.283397	11.1108	1.11117e-28	2.89614e-27
Zm00001eb202800	49430.8	2.94565	0.265194	11.1075	1.15306e-28	3.00337e-27
Zm00001eb108510	927.802	-13.3271	1.19995	-11.1064	1.16797e-28	3.04022e-27
Zm00001eb182690	3093.84	2.61803	0.235739	11.1056	1.17773e-28	3.06362e-27
Zm00001eb277060	406.71	-3.08197	0.277535	-11.1048	1.18885e-28	3.09056e-27
Zm00001eb403390	6674.35	4.01515	0.361647	11.1024	1.22108e-28	3.17226e-27
Zm00001eb146520	2288.25	2.28452	0.205773	11.1021	1.22502e-28	3.18044e-27
Zm00001eb055390	1062.09	13.4855	1.2148	11.101	1.2406e-28	3.21879e-27
Zm00001eb132900	17695.1	3.50572	0.315862	11.0989	1.27026e-28	3.29362e-27
Zm00001eb073030	2568.92	-2.70124	0.243438	-11.0962	1.30844e-28	3.3904e-27
Zm00001eb239510	14028	3.62722	0.326921	11.0951	1.32489e-28	3.43082e-27
Zm00001eb398830	2807.3	-2.3616	0.212877	-11.0937	1.34579e-28	3.48267e-27
Zm00001eb113720	129.652	-5.11735	0.461299	-11.0934	1.35122e-28	3.49447e-27
Zm00001eb159540	1146.39	2.47699	0.223287	11.0933	1.35237e-28	3.49518e-27
Zm00001eb325100	4242.3	2.13484	0.192492	11.0906	1.39398e-28	3.6004e-27
Zm00001eb229330	559.379	4.06435	0.366472	11.0905	1.3952e-28	3.60122e-27
Zm00001eb439040	136.162	-6.51965	0.587887	-11.09	1.40343e-28	3.62013e-27
Zm00001eb121730	933.837	13.3001	1.20017	11.0819	1.53656e-28	3.96097e-27
Zm00001eb419570	9030.05	2.92232	0.263706	11.0817	1.53837e-28	3.96308e-27
Zm00001eb213830	5085.06	3.03661	0.274048	11.0806	1.55912e-28	4.01395e-27
new_gene645	921.676	-13.3173	1.2019	-11.0802	1.56441e-28	4.02499e-27
Zm00001eb260120	2498.78	2.63506	0.237885	11.077	1.62176e-28	4.16984e-27
Zm00001eb397330	11117.3	3.57218	0.322541	11.0751	1.65619e-28	4.25563e-27
Zm00001eb029260	4095.28	3.58844	0.32406	11.0734	1.68952e-28	4.33849e-27
Zm00001eb206660	4865.52	2.2205	0.200545	11.0723	1.70907e-28	4.38588e-27
Zm00001eb035010	2901.72	-2.64981	0.239323	-11.0721	1.71317e-28	4.39357e-27
Zm00001eb362000	278.098	8.69627	0.785666	11.0687	1.78052e-28	4.56338e-27
Zm00001eb186820	4371.24	2.08657	0.188589	11.0641	1.87373e-28	4.79919e-27
Zm00001eb300140	980.896	-3.27333	0.295887	-11.0628	1.90069e-28	4.86513e-27
Zm00001eb363200	3859.62	1.74486	0.15776	11.0603	1.95545e-28	5.00211e-27
Zm00001eb079980	1527.08	-2.11785	0.191573	-11.0551	2.07196e-28	5.29675e-27
Zm00001eb361000	762.552	-3.19951	0.28945	-11.0537	2.1025e-28	5.37139e-27
Zm00001eb286440	7614.73	2.58116	0.233529	11.0529	2.12315e-28	5.42067e-27
Zm00001eb347280	7764.42	2.57019	0.23256	11.0517	2.15065e-28	5.48739e-27
Zm00001eb129780	903.531	-13.2887	1.20258	-11.0502	2.18787e-28	5.57879e-27
Zm00001eb305450	302.646	2.74433	0.248397	11.0482	2.23702e-28	5.70048e-27
Zm00001eb151030	3513.13	-2.78344	0.251987	-11.0459	2.29382e-28	5.83954e-27
Zm00001eb366860	13833.1	-2.54977	0.230834	-11.0459	2.29451e-28	5.83954e-27
Zm00001eb092040	326.447	-3.64601	0.33011	-11.0448	2.32185e-28	5.90537e-27
Zm00001eb228360	15794.1	3.30963	0.299729	11.0421	2.39435e-28	6.08588e-27
Zm00001eb272950	3348.73	-2.81522	0.25501	-11.0396	2.46025e-28	6.24941e-27
Zm00001eb105360	7546.42	2.84408	0.257627	11.0395	2.46395e-28	6.25483e-27
Zm00001eb236930	266.611	-3.23151	0.292725	-11.0394	2.46645e-28	6.25722e-27
Zm00001eb286760	19300	-2.95456	0.267651	-11.0389	2.48133e-28	6.29098e-27
Zm00001eb100130	9964.87	-2.48024	0.224698	-11.0381	2.50248e-28	6.34056e-27
Zm00001eb308980	1797.23	-3.1921	0.289228	-11.0366	2.54452e-28	6.443e-27
Zm00001eb094590	2518.96	3.08127	0.279216	11.0354	2.57815e-28	6.52403e-27
Zm00001eb417730	3172.33	2.02975	0.183938	11.035	2.59057e-28	6.5513e-27
Zm00001eb066200	888.232	13.2274	1.19908	11.0313	2.69885e-28	6.82082e-27
Zm00001eb293670	40871.4	2.46884	0.223822	11.0304	2.72669e-28	6.88683e-27
Zm00001eb353560	28781.2	2.3615	0.214096	11.0301	2.7351e-28	6.90371e-27
Zm00001eb068140	688.736	-3.1258	0.283464	-11.0271	2.82746e-28	7.13233e-27
new_gene749	208.786	3.69711	0.335427	11.0221	2.98981e-28	7.5371e-27
Zm00001eb388280	341.363	3.64577	0.330775	11.0219	2.99698e-28	7.55043e-27
Zm00001eb229360	41995.3	2.3153	0.210081	11.021	3.02737e-28	7.62218e-27
Zm00001eb151090	22026.1	3.87391	0.351579	11.0186	3.10853e-28	7.8216e-27
Zm00001eb106140	7143.07	1.78032	0.161583	11.018	3.13007e-28	7.87085e-27
new_gene448	882.276	-13.2542	1.20307	-11.017	3.16601e-28	7.95622e-27
Zm00001eb229670	1749.22	2.51845	0.228637	11.0151	3.23212e-28	8.11724e-27
Zm00001eb040620	921.544	13.2809	1.20647	11.008	3.49668e-28	8.77617e-27
Zm00001eb224460	694.422	3.42889	0.311495	11.0078	3.50271e-28	8.78578e-27
Zm00001eb294610	7856.05	-2.7325	0.248242	-11.0074	3.51951e-28	8.82239e-27
Zm00001eb269970	5618.56	1.8738	0.170233	11.0072	3.5267e-28	8.83487e-27
Zm00001eb385480	2022.63	4.61014	0.418882	11.0058	3.58287e-28	8.96996e-27
Zm00001eb298250	261.661	3.40967	0.309875	11.0034	3.68102e-28	9.20993e-27
Zm00001eb305430	900.906	13.2477	1.20422	11.001	3.7771e-28	9.44441e-27
Zm00001eb001370	7674.69	3.03988	0.276341	11.0005	3.8022e-28	9.50122e-27
Zm00001eb056330	702.738	-3.93227	0.357544	-10.998	3.90625e-28	9.75513e-27
Zm00001eb302460	6514.5	2.8859	0.262422	10.9972	3.94339e-28	9.84174e-27
Zm00001eb156130	1634.29	-2.35471	0.214182	-10.9939	4.08649e-28	1.01925e-26
new_gene262	994.39	13.3907	1.21821	10.9921	4.1719e-28	1.0399e-26
Zm00001eb331960	22074	2.63757	0.24005	10.9876	4.38523e-28	1.0924e-26
Zm00001eb010460	206.595	3.86824	0.352078	10.9869	4.41878e-28	1.10007e-26
Zm00001eb258160	20498.2	3.17629	0.289128	10.9857	4.47592e-28	1.11353e-26
new_gene927	1012.84	13.4171	1.22133	10.9857	4.47841e-28	1.11353e-26
Zm00001eb061040	198.082	7.61087	0.692916	10.9838	4.57098e-28	1.13584e-26
Zm00001eb099940	23961	3.67994	0.33504	10.9836	4.58243e-28	1.13798e-26
Zm00001eb236200	61180	3.18134	0.28977	10.9789	4.83004e-28	1.19873e-26
Zm00001eb398050	2954.84	1.93456	0.176211	10.9787	4.84084e-28	1.20066e-26
Zm00001eb100770	845.574	13.1564	1.19841	10.9782	4.86271e-28	1.20534e-26
new_gene336	214.031	4.51776	0.411617	10.9756	5.00546e-28	1.23995e-26
Zm00001eb419050	3927.58	2.75322	0.250916	10.9727	5.17177e-28	1.28036e-26
Zm00001eb328770	310.235	-4.2516	0.387506	-10.9717	5.22658e-28	1.29313e-26
Zm00001eb148450	466.502	-3.36306	0.306524	-10.9716	5.23222e-28	1.29372e-26
Zm00001eb288020	644.419	-2.82994	0.257977	-10.9697	5.34385e-28	1.32051e-26
Zm00001eb442160	37030.3	2.75416	0.251079	10.9693	5.36745e-28	1.32552e-26
Zm00001eb171580	846.835	-13.1956	1.20307	-10.9682	5.43173e-28	1.34056e-26
Zm00001eb259700	21201.9	3.40237	0.310257	10.9663	5.54929e-28	1.36873e-26
Zm00001eb357500	875.319	13.2068	1.20464	10.9633	5.73669e-28	1.41408e-26
Zm00001eb403660	2970.74	-2.34219	0.21368	-10.9612	5.87174e-28	1.44648e-26
Zm00001eb199310	30840.7	3.04327	0.277685	10.9594	5.98725e-28	1.47403e-26
Zm00001eb073390	179.62	7.48567	0.683232	10.9563	6.20094e-28	1.5257e-26
Zm00001eb056070	18884.9	2.43097	0.221884	10.9561	6.21502e-28	1.52822e-26
Zm00001eb357390	7739.83	2.11627	0.193167	10.9557	6.24107e-28	1.53368e-26
Zm00001eb146000	716.354	3.53594	0.322865	10.9518	6.51713e-28	1.60054e-26
Zm00001eb289060	2069.33	2.43454	0.222354	10.949	6.72083e-28	1.64955e-26
Zm00001eb043850	5508.41	1.91071	0.174546	10.9467	6.88876e-28	1.68973e-26
Zm00001eb004200	75802.9	3.33514	0.304694	10.9458	6.95698e-28	1.70542e-26
Zm00001eb319860	199.665	-3.60155	0.329052	-10.9452	7.00334e-28	1.71496e-26
Zm00001eb017170	456.819	2.84008	0.259481	10.9452	7.00449e-28	1.71496e-26
Zm00001eb105620	4482.96	3.07347	0.280809	10.945	7.01815e-28	1.71726e-26
Zm00001eb044850	884.86	13.2225	1.20851	10.9412	7.32571e-28	1.79142e-26
Zm00001eb313740	33523.8	3.33151	0.304581	10.938	7.58331e-28	1.85328e-26
Zm00001eb318350	4199.72	2.87284	0.262667	10.9372	7.6519e-28	1.8689e-26
new_gene1007	845.89	13.1575	1.20355	10.9323	8.08052e-28	1.97238e-26
Zm00001eb353590	800.706	13.078	1.19653	10.9299	8.29048e-28	2.02239e-26
Zm00001eb204630	354.064	-3.56023	0.325737	-10.9298	8.30671e-28	2.02511e-26
Zm00001eb021140	278.767	-3.85313	0.352651	-10.9262	8.63889e-28	2.10481e-26
Zm00001eb107420	3769.32	2.15452	0.197246	10.923	8.95013e-28	2.17932e-26
Zm00001eb219210	437.759	-2.73222	0.25017	-10.9214	9.10554e-28	2.21581e-26
Zm00001eb020700	67684.2	2.70666	0.247849	10.9206	9.1893e-28	2.23483e-26
Zm00001eb210220	796.744	-13.1071	1.20038	-10.9191	9.3379e-28	2.26959e-26
new_gene726	853.958	13.1705	1.20631	10.918	9.45783e-28	2.29735e-26
Zm00001eb045490	298.226	-3.01206	0.275915	-10.9166	9.60094e-28	2.33069e-26
Zm00001eb349510	265.571	-3.37714	0.309375	-10.916	9.66468e-28	2.34474e-26
Zm00001eb201150	1202.55	2.45195	0.224705	10.9119	1.01131e-27	2.45205e-26
Zm00001eb153380	15457.6	2.28502	0.209442	10.9101	1.03178e-27	2.50016e-26
Zm00001eb195230	11001.2	-2.60533	0.238838	-10.9084	1.05128e-27	2.54587e-26
new_gene1794	197.179	5.97126	0.547583	10.9048	1.09375e-27	2.6471e-26
Zm00001eb193360	884.005	13.2205	1.21242	10.9042	1.10027e-27	2.66128e-26
Zm00001eb293970	2131.6	3.11354	0.285545	10.9038	1.1049e-27	2.67087e-26
Zm00001eb041040	765.477	-13.0496	1.19701	-10.9018	1.12951e-27	2.72872e-26
Zm00001eb425180	991.964	-2.4964	0.229019	-10.9004	1.14749e-27	2.77048e-26
Zm00001eb285360	29157.5	3.24565	0.297774	10.8997	1.15603e-27	2.7894e-26
Zm00001eb093710	2398.1	2.58753	0.237404	10.8993	1.16191e-27	2.8019e-26
Zm00001eb314610	2338.82	2.72184	0.249754	10.8981	1.17742e-27	2.83758e-26
Zm00001eb105210	39627.7	3.55602	0.326337	10.8968	1.19422e-27	2.87634e-26
Zm00001eb107030	4943.08	2.06896	0.189887	10.8957	1.20777e-27	2.90723e-26
Zm00001eb076510	128.956	5.75969	0.528778	10.8925	1.25224e-27	3.01246e-26
Zm00001eb040420	248.542	8.53276	0.783725	10.8874	1.32311e-27	3.18103e-26
Zm00001eb395280	4478.84	2.56848	0.23592	10.8871	1.32809e-27	3.1911e-26
Zm00001eb327580	1482.63	-2.35307	0.216254	-10.881	1.41931e-27	3.40823e-26
Zm00001eb126970	763.648	-2.24793	0.206633	-10.8789	1.45385e-27	3.48907e-26
Zm00001eb431890	96600.6	2.933	0.269621	10.8783	1.46339e-27	3.50984e-26
Zm00001eb222140	818.478	-13.146	1.20866	-10.8765	1.49247e-27	3.57643e-26
Zm00001eb367730	3881.45	2.34408	0.215519	10.8764	1.49294e-27	3.57643e-26
Zm00001eb283570	28561.2	2.56357	0.235703	10.8762	1.49626e-27	3.58225e-26
Zm00001eb028160	786.023	13.0514	1.20007	10.8756	1.50738e-27	3.6067e-26
Zm00001eb379770	1763.21	-3.07558	0.282948	-10.8698	1.60606e-27	3.84052e-26
Zm00001eb156650	9275.55	2.03855	0.187554	10.8691	1.61745e-27	3.86544e-26
Zm00001eb322190	846.172	13.1572	1.2106	10.8683	1.63148e-27	3.89432e-26
new_gene707	149.547	4.69932	0.432386	10.8684	1.63119e-27	3.89432e-26
Zm00001eb236220	60774.2	3.16892	0.291623	10.8665	1.66488e-27	3.96931e-26
Zm00001eb038500	4623.4	2.71784	0.250112	10.8665	1.66452e-27	3.96931e-26
Zm00001eb309610	3755.82	1.77603	0.163463	10.865	1.69165e-27	4.03073e-26
Zm00001eb359950	173.489	-4.91927	0.452848	-10.863	1.73023e-27	4.11775e-26
Zm00001eb286030	3206.69	-2.20944	0.203391	-10.863	1.72995e-27	4.11775e-26
Zm00001eb407620	203.439	-4.31135	0.396942	-10.8614	1.76e-27	4.18609e-26
Zm00001eb050070	214.991	3.31245	0.305098	10.857	1.84724e-27	4.39098e-26
Zm00001eb208750	280625	2.06542	0.190299	10.8536	1.91822e-27	4.557e-26
Zm00001eb379420	10692.1	3.05199	0.281204	10.8533	1.92394e-27	4.56787e-26
Zm00001eb214230	5529.74	-2.26397	0.208615	-10.8524	1.9427e-27	4.6088e-26
Zm00001eb209930	78816	2.39696	0.22087	10.8524	1.94349e-27	4.6088e-26
Zm00001eb374410	3008.35	3.18079	0.293158	10.8501	1.99209e-27	4.72126e-26
Zm00001eb184030	1278.61	2.41196	0.222318	10.8491	2.01289e-27	4.76774e-26
Zm00001eb027380	289.803	3.53531	0.325874	10.8487	2.02275e-27	4.78824e-26
Zm00001eb000930	1059.65	-2.39631	0.220925	-10.8467	2.0675e-27	4.89129e-26
Zm00001eb325010	2047.17	-1.8807	0.17342	-10.8448	2.11209e-27	4.99384e-26
Zm00001eb212450	187.127	4.66323	0.430063	10.8431	2.15027e-27	5.08109e-26
Zm00001eb042180	5882.19	2.19279	0.202248	10.8421	2.17459e-27	5.13554e-26
new_gene343	1336.28	3.7953	0.350156	10.8389	2.25138e-27	5.31374e-26
new_gene45	858.264	13.1783	1.21629	10.8348	2.35381e-27	5.55221e-26
Zm00001eb182280	224.12	3.30615	0.305288	10.8296	2.49169e-27	5.87051e-26
Zm00001eb294880	865.841	13.1907	1.21802	10.8296	2.49158e-27	5.87051e-26
Zm00001eb049590	191.226	-4.44892	0.410853	-10.8285	2.52242e-27	5.93943e-26
Zm00001eb111020	17900.8	-1.63458	0.150963	-10.8276	2.5461e-27	5.99165e-26
Zm00001eb221870	9756.58	2.85256	0.263456	10.8274	2.55199e-27	5.99846e-26
new_gene1663	780.103	13.0407	1.20441	10.8274	2.55197e-27	5.99846e-26
Zm00001eb071870	4155.24	-2.51062	0.231899	-10.8264	2.58209e-27	6.06563e-26
Zm00001eb388950	135.176	-6.53773	0.603918	-10.8255	2.60584e-27	6.11783e-26
Zm00001eb337150	1311.89	3.08087	0.284596	10.8254	2.60943e-27	6.12266e-26
Zm00001eb297250	3927.18	2.65468	0.245238	10.8249	2.62344e-27	6.15193e-26
Zm00001eb295930	164.095	4.72336	0.436368	10.8243	2.64164e-27	6.19097e-26
Zm00001eb412960	165.966	4.34175	0.401247	10.8206	2.7488e-27	6.43457e-26
Zm00001eb005880	182.987	-3.58741	0.331533	-10.8207	2.74776e-27	6.43457e-26
new_gene1744	782.128	13.0444	1.20553	10.8205	2.75339e-27	6.44154e-26
Zm00001eb333140	1094.62	2.46513	0.227854	10.8189	2.80221e-27	6.55192e-26
Zm00001eb359410	6511.04	-2.35701	0.217867	-10.8186	2.81121e-27	6.56913e-26
Zm00001eb360380	739.86	-13.0003	1.20169	-10.8183	2.81852e-27	6.58236e-26
Zm00001eb411680	993.23	3.31605	0.306646	10.8139	2.95709e-27	6.90196e-26
Zm00001eb432540	695.137	4.33344	0.400788	10.8123	3.01016e-27	7.02172e-26
Zm00001eb305420	789.317	13.057	1.20766	10.8118	3.02643e-27	7.05556e-26
Zm00001eb238760	267.448	-2.89591	0.267867	-10.811	3.05365e-27	7.11486e-26
Zm00001eb411030	1274.92	-3.02355	0.279773	-10.8071	3.18444e-27	7.41528e-26
Zm00001eb226140	49291.7	2.10839	0.195144	10.8043	3.28564e-27	7.64648e-26
new_gene202	1033.73	-2.45121	0.226898	-10.8031	3.32641e-27	7.73685e-26
Zm00001eb151040	149.751	-3.97395	0.367981	-10.7993	3.46687e-27	8.05885e-26
Zm00001eb041230	2270.89	1.79463	0.16619	10.7987	3.49115e-27	8.11058e-26
Zm00001eb223300	272.295	-3.35958	0.311155	-10.7971	3.55146e-27	8.2459e-26
new_gene1146	702.797	-12.9263	1.1974	-10.7953	3.6231e-27	8.40735e-26
Zm00001eb236740	103317	2.53783	0.235233	10.7886	3.89767e-27	9.03925e-26
Zm00001eb417450	2612.4	-2.14537	0.199031	-10.7791	4.32219e-27	1.0018e-25
Zm00001eb165510	5678.81	2.73541	0.253843	10.776	4.4702e-27	1.0355e-25
Zm00001eb148910	580.377	2.97278	0.275876	10.7758	4.478e-27	1.03671e-25
Zm00001eb417520	143.828	4.18461	0.388348	10.7754	4.49654e-27	1.0404e-25
Zm00001eb165560	759.107	13.0011	1.20678	10.7735	4.59449e-27	1.06245e-25
Zm00001eb255240	57094.9	1.83127	0.170051	10.7689	4.82534e-27	1.11518e-25
Zm00001eb087200	740.675	4.61351	0.428442	10.7681	4.86909e-27	1.12399e-25
Zm00001eb316590	301.715	3.92426	0.364434	10.7681	4.86907e-27	1.12399e-25
Zm00001eb115220	837.559	2.1622	0.200815	10.7671	4.92068e-27	1.13525e-25
Zm00001eb017590	735.111	-12.9909	1.20666	-10.7659	4.98564e-27	1.14957e-25
Zm00001eb422260	251.007	3.03283	0.281725	10.7652	5.02399e-27	1.15775e-25
Zm00001eb211400	5025.56	-2.23713	0.207862	-10.7626	5.16974e-27	1.19065e-25
Zm00001eb015760	11567.3	3.00851	0.27956	10.7616	5.22571e-27	1.20285e-25
Zm00001eb351170	1174.39	2.57439	0.239264	10.7596	5.34056e-27	1.22857e-25
Zm00001eb290340	143.29	-4.3768	0.406792	-10.7593	5.35653e-27	1.23154e-25
new_gene946	161.406	-6.17765	0.57418	-10.7591	5.37045e-27	1.23403e-25
Zm00001eb056190	3369.24	2.89151	0.268818	10.7564	5.5284e-27	1.26887e-25
Zm00001eb078090	635.085	2.45312	0.22806	10.7565	5.52562e-27	1.26887e-25
Zm00001eb216840	1473.33	-2.21459	0.205886	-10.7563	5.53227e-27	1.26903e-25
Zm00001eb241800	3074.5	2.15849	0.200715	10.754	5.67606e-27	1.30126e-25
Zm00001eb133840	2925.58	2.13283	0.198344	10.7532	5.72375e-27	1.31144e-25
Zm00001eb353610	125.527	-4.96032	0.461347	-10.7518	5.81075e-27	1.33062e-25
Zm00001eb097010	57088.9	3.00339	0.279344	10.7516	5.82641e-27	1.33344e-25
Zm00001eb040760	21239.5	3.48401	0.324062	10.7511	5.85709e-27	1.33969e-25
new_gene561	1465.13	3.58448	0.333631	10.7438	6.33508e-27	1.44819e-25
Zm00001eb252990	1262.23	-2.34526	0.218319	-10.7424	6.43598e-27	1.47042e-25
Zm00001eb036750	10744.8	-2.08177	0.193812	-10.7412	6.52047e-27	1.48887e-25
Zm00001eb052690	2845.7	2.3958	0.223067	10.7403	6.58572e-27	1.50291e-25
Zm00001eb062810	3006.76	2.40228	0.223678	10.7399	6.61106e-27	1.50783e-25
Zm00001eb194250	4241.27	2.87302	0.267588	10.7368	6.83977e-27	1.55911e-25
Zm00001eb284240	1091.45	-2.56878	0.239269	-10.7359	6.90203e-27	1.5724e-25
new_gene1582	1284.01	-12.834	1.19557	-10.7346	7.00064e-27	1.59396e-25
Zm00001eb401240	3580.66	-2.61327	0.243492	-10.7325	7.16519e-27	1.6305e-25
Zm00001eb119910	2759.62	-1.79406	0.16718	-10.7313	7.25471e-27	1.64993e-25
Zm00001eb040800	16380.3	2.59141	0.241507	10.7302	7.3454e-27	1.66961e-25
Zm00001eb136670	675.219	-12.8684	1.19952	-10.7279	7.52526e-27	1.70952e-25
Zm00001eb070640	718.186	12.921	1.20483	10.7244	7.82207e-27	1.77593e-25
Zm00001eb097240	12780.3	2.22419	0.207518	10.718	8.37576e-27	1.90057e-25
Zm00001eb393560	1353.57	-2.76103	0.257612	-10.7178	8.40074e-27	1.90515e-25
Zm00001eb400840	200.433	3.32183	0.309983	10.7162	8.54488e-27	1.93674e-25
Zm00001eb112700	2511.56	2.59829	0.242494	10.7149	8.66822e-27	1.96359e-25
Zm00001eb183000	365.129	-3.00755	0.280768	-10.7119	8.95362e-27	2.02709e-25
Zm00001eb096480	4542.63	-1.9755	0.184438	-10.7109	9.04739e-27	2.04716e-25
Zm00001eb208230	29949.7	2.0001	0.18674	10.7106	9.07482e-27	2.0522e-25
Zm00001eb048020	1020.85	2.21556	0.206873	10.7098	9.15729e-27	2.06968e-25
Zm00001eb201710	2183.14	-2.01888	0.188586	-10.7053	9.60765e-27	2.17024e-25
new_gene451	205.46	-4.02544	0.376102	-10.703	9.84873e-27	2.22344e-25
Zm00001eb087960	70018	2.37437	0.221874	10.7015	1.00183e-26	2.26046e-25
Zm00001eb126820	2838.74	2.15593	0.201507	10.699	1.02888e-26	2.32017e-25
Zm00001eb302210	983.525	2.10785	0.197047	10.6972	1.0493e-26	2.36489e-25
Zm00001eb155630	290.465	-4.10585	0.384	-10.6923	1.10551e-26	2.49016e-25
Zm00001eb398920	169.831	-7.69297	0.719585	-10.6908	1.12349e-26	2.52925e-25
Zm00001eb052510	1412.61	1.75701	0.164355	10.6903	1.12981e-26	2.54204e-25
Zm00001eb394480	3957.57	3.37096	0.315349	10.6896	1.13819e-26	2.55945e-25
Zm00001eb161910	756.134	2.85246	0.266853	10.6892	1.14309e-26	2.56903e-25
Zm00001eb205350	3825.12	2.92371	0.273588	10.6865	1.17681e-26	2.64332e-25
Zm00001eb181990	19989.9	2.62647	0.245781	10.6862	1.18051e-26	2.65014e-25
Zm00001eb313890	3168.7	2.10006	0.196664	10.6784	1.28492e-26	2.88291e-25
Zm00001eb411390	347.005	9.44356	0.884415	10.6778	1.29367e-26	2.90092e-25
Zm00001eb079350	6171.44	2.34631	0.219808	10.6744	1.34165e-26	3.00683e-25
Zm00001eb125080	369.868	-3.15559	0.295685	-10.6721	1.3744e-26	3.07851e-25
Zm00001eb274510	500.372	-2.47769	0.232229	-10.6692	1.41901e-26	3.17665e-25
new_gene1369	647.349	-12.8076	1.20059	-10.6678	1.43957e-26	3.22087e-25
Zm00001eb369820	261.32	4.33288	0.406166	10.6678	1.44042e-26	3.22097e-25
Zm00001eb094990	487.179	2.51849	0.236117	10.6663	1.46372e-26	3.27124e-25
Zm00001eb370230	334.229	-2.96132	0.277657	-10.6654	1.47773e-26	3.30071e-25
new_gene1457	641.439	-12.7945	1.19965	-10.6652	1.48083e-26	3.30578e-25
Zm00001eb233910	10613.8	2.34525	0.219931	10.6636	1.50644e-26	3.36108e-25
Zm00001eb156230	274.267	-2.88341	0.270425	-10.6625	1.52403e-26	3.39843e-25
Zm00001eb270110	3329.59	-1.69422	0.158932	-10.66	1.56526e-26	3.48842e-25
Zm00001eb400620	1862.02	3.90031	0.366059	10.6549	1.65501e-26	3.68639e-25
Zm00001eb377540	1202.82	2.67003	0.250619	10.6537	1.67495e-26	3.72873e-25
Zm00001eb023430	6127.26	-1.86202	0.174788	-10.653	1.68785e-26	3.75534e-25
Zm00001eb160830	914.098	4.64546	0.436099	10.6523	1.70102e-26	3.78254e-25
Zm00001eb418880	441.001	-3.88617	0.365029	-10.6462	1.81635e-26	4.03675e-25
Zm00001eb362630	532.722	2.56865	0.241291	10.6454	1.83114e-26	4.06738e-25
Zm00001eb139420	4591.35	2.98034	0.280087	10.6408	1.92516e-26	4.27383e-25
Zm00001eb220550	1221.55	-2.02632	0.190448	-10.6397	1.94657e-26	4.31897e-25
new_gene1313	361.874	3.16433	0.297482	10.637	2.00379e-26	4.44346e-25
Zm00001eb326500	3582.41	2.26447	0.212959	10.6334	2.08431e-26	4.61721e-25
Zm00001eb350260	37210.1	2.30229	0.216516	10.6334	2.08445e-26	4.61721e-25
Zm00001eb386310	4767.32	1.97698	0.18602	10.6278	2.21239e-26	4.89789e-25
Zm00001eb324130	637.393	12.7491	1.19963	10.6276	2.21757e-26	4.90663e-25
Zm00001eb141900	10282.3	2.68052	0.25227	10.6256	2.26646e-26	5.01204e-25
new_gene428	657.646	12.7937	1.2041	10.6251	2.277e-26	5.03256e-25
Zm00001eb359260	9943.2	2.82918	0.26628	10.6248	2.28407e-26	5.04539e-25
Zm00001eb360750	336.945	-2.57654	0.242525	-10.6238	2.30977e-26	5.09936e-25
Zm00001eb347020	1008.57	-1.95412	0.183986	-10.621	2.37981e-26	5.25107e-25
Zm00001eb158540	2962.02	-2.14939	0.202374	-10.6209	2.38365e-26	5.25665e-25
Zm00001eb011780	8078.41	1.88642	0.177628	10.6201	2.40349e-26	5.29749e-25
new_gene1671	232.832	-3.12909	0.294653	-10.6196	2.41683e-26	5.32395e-25
Zm00001eb197160	133.632	-4.76519	0.448822	-10.6171	2.48125e-26	5.46286e-25
Zm00001eb438960	138.228	-6.91006	0.650908	-10.616	2.50988e-26	5.52284e-25
Zm00001eb335030	705.491	-3.33416	0.314123	-10.6142	2.56061e-26	5.63137e-25
Zm00001eb303620	686.336	12.8551	1.21139	10.6119	2.62342e-26	5.76634e-25
Zm00001eb365930	188.666	-4.10964	0.387344	-10.6098	2.68401e-26	5.89626e-25
Zm00001eb265520	4535.15	2.49201	0.234893	10.6091	2.70314e-26	5.93503e-25
Zm00001eb405850	403.571	2.51466	0.237036	10.6088	2.7123e-26	5.95188e-25
Zm00001eb224500	149.407	-3.71813	0.350487	-10.6085	2.72126e-26	5.96826e-25
Zm00001eb187850	194.003	3.42377	0.322789	10.6068	2.77017e-26	6.0722e-25
Zm00001eb276990	411.587	2.85072	0.268871	10.6025	2.90041e-26	6.35421e-25
Zm00001eb341760	398.408	-4.09909	0.386626	-10.6022	2.91031e-26	6.37241e-25
Zm00001eb135470	473.106	2.72208	0.256776	10.601	2.94831e-26	6.45207e-25
Zm00001eb216160	433.105	2.44865	0.230996	10.6004	2.96755e-26	6.49063e-25
Zm00001eb332620	2933.11	2.52082	0.237893	10.5964	3.09563e-26	6.76707e-25
Zm00001eb132730	64908	2.03687	0.192228	10.5961	3.10638e-26	6.78685e-25
Zm00001eb154160	510.942	4.65186	0.439101	10.5941	3.17537e-26	6.9338e-25
new_gene826	616.893	12.702	1.19931	10.591	3.27939e-26	7.15702e-25
Zm00001eb069630	372.127	-2.99694	0.282976	-10.5908	3.28812e-26	7.17217e-25
new_gene938	704.927	12.8944	1.21754	10.5905	3.29731e-26	7.18827e-25
Zm00001eb059930	26262.6	-2.61661	0.247131	-10.588	3.38885e-26	7.38381e-25
Zm00001eb272480	13397.8	2.85746	0.269897	10.5872	3.41627e-26	7.4395e-25
Zm00001eb263220	377.248	2.83266	0.267561	10.587	3.42473e-26	7.45387e-25
Zm00001eb309920	17018.8	-2.12838	0.201083	-10.5846	3.51404e-26	7.64408e-25
Zm00001eb078760	614.686	-2.84202	0.268527	-10.5837	3.54546e-26	7.70824e-25
new_gene1311	690.303	12.864	1.21547	10.5836	3.55067e-26	7.71536e-25
Zm00001eb106230	54342.9	2.99489	0.282981	10.5834	3.55903e-26	7.72933e-25
Zm00001eb071130	251.614	-2.99765	0.283371	-10.5785	3.74774e-26	8.13475e-25
Zm00001eb229140	1515.27	2.27286	0.21489	10.5768	3.81617e-26	8.2788e-25
Zm00001eb396560	637.245	12.7489	1.20547	10.5759	3.8545e-26	8.35742e-25
Zm00001eb313100	607.748	-12.7166	1.20242	-10.5758	3.85677e-26	8.3578e-25
Zm00001eb223950	7294.94	-1.91575	0.181181	-10.5737	3.94772e-26	8.55026e-25
Zm00001eb291420	223.163	3.3109	0.313136	10.5733	3.96091e-26	8.57419e-25
Zm00001eb291190	2833.07	2.65946	0.251542	10.5726	3.99105e-26	8.63474e-25
new_gene829	632.808	12.7387	1.20554	10.5668	4.24717e-26	9.18391e-25
Zm00001eb224090	41644.5	2.55501	0.241828	10.5654	4.31009e-26	9.31491e-25
Zm00001eb427680	1224.18	-1.90755	0.180562	-10.5646	4.35044e-26	9.39705e-25
Zm00001eb076790	610.787	-12.7236	1.20438	-10.5644	4.35674e-26	9.40556e-25
Zm00001eb314670	2042.06	-2.1643	0.204902	-10.5626	4.44151e-26	9.58339e-25
Zm00001eb185900	20258.1	3.14028	0.297343	10.5611	4.51221e-26	9.73071e-25
Zm00001eb062430	65384.1	3.50246	0.33166	10.5604	4.54783e-26	9.80224e-25
Zm00001eb430940	1199.7	2.72594	0.258201	10.5574	4.69349e-26	1.01107e-24
Zm00001eb220030	2440.21	-2.01938	0.191307	-10.5557	4.78163e-26	1.02951e-24
Zm00001eb089920	727.833	-12.9764	1.22935	-10.5556	4.78775e-26	1.03027e-24
new_gene398	33987.5	2.43285	0.230547	10.5525	4.94463e-26	1.06346e-24
new_gene477	584.737	-12.6608	1.20007	-10.5501	5.07476e-26	1.09085e-24
Zm00001eb124080	660.662	4.13346	0.391963	10.5456	5.32559e-26	1.14416e-24
Zm00001eb323800	216.547	-3.10654	0.294626	-10.544	5.4144e-26	1.16261e-24
Zm00001eb216590	806.971	-2.32733	0.220839	-10.5386	5.7358e-26	1.23097e-24
Zm00001eb040070	913.531	-2.72878	0.258944	-10.5381	5.76375e-26	1.2363e-24
Zm00001eb148740	15504.5	3.13113	0.297201	10.5354	5.93382e-26	1.2721e-24
Zm00001eb027730	24203.4	2.88549	0.273982	10.5317	6.17397e-26	1.32287e-24
Zm00001eb373950	1116.75	1.94114	0.184502	10.521	6.91392e-26	1.48062e-24
Zm00001eb117980	3074.48	2.86381	0.272356	10.5149	7.37256e-26	1.578e-24
Zm00001eb011310	2997.08	1.90961	0.181668	10.5115	7.64333e-26	1.63508e-24
Zm00001eb094180	1660.84	3.34751	0.318472	10.5112	7.67389e-26	1.64074e-24
Zm00001eb236720	7030.89	3.26652	0.310786	10.5105	7.72865e-26	1.65156e-24
new_gene1758	113.761	5.05607	0.481145	10.5084	7.90137e-26	1.68757e-24
Zm00001eb411300	959.064	2.6007	0.247518	10.5071	8.00934e-26	1.70971e-24
Zm00001eb247580	325.556	-2.58414	0.245943	-10.5071	8.01523e-26	1.71006e-24
Zm00001eb308680	579.206	-12.647	1.20416	-10.5027	8.39053e-26	1.78917e-24
Zm00001eb149150	173.323	4.94084	0.470456	10.5022	8.43571e-26	1.79785e-24
Zm00001eb143360	17894.7	2.12561	0.202429	10.5005	8.58861e-26	1.82946e-24
Zm00001eb042000	804.889	-2.25397	0.21466	-10.5002	8.62102e-26	1.83539e-24
Zm00001eb032280	300.859	2.8953	0.275793	10.4981	8.81649e-26	1.876e-24
new_gene1668	701.585	12.8875	1.22775	10.4969	8.92919e-26	1.89897e-24
Zm00001eb002400	1016.45	-3.92866	0.374327	-10.4952	9.08387e-26	1.93084e-24
Zm00001eb273770	2725.61	2.82657	0.269326	10.495	9.111e-26	1.93558e-24
Zm00001eb016390	311.291	-4.91169	0.468263	-10.4892	9.68733e-26	2.05692e-24
Zm00001eb250800	6850.34	-3.21106	0.306304	-10.4833	1.03131e-25	2.18846e-24
Zm00001eb019160	874.441	3.20541	0.305766	10.4832	1.03177e-25	2.18846e-24
Zm00001eb002930	786.377	-1.90618	0.181836	-10.483	1.03458e-25	2.19324e-24
Zm00001eb337120	264.071	-3.31736	0.316462	-10.4827	1.03778e-25	2.19886e-24
Zm00001eb427270	1686.9	-9.26054	0.883421	-10.4826	1.03863e-25	2.1995e-24
Zm00001eb359740	1447.3	-1.95752	0.18686	-10.4759	1.11507e-25	2.36013e-24
Zm00001eb277260	2738.11	-3.2365	0.308968	-10.4752	1.12322e-25	2.37612e-24
Zm00001eb219170	5939.75	-1.64527	0.15708	-10.4741	1.13591e-25	2.40169e-24
new_gene789	153.798	4.03825	0.385578	10.4732	1.14651e-25	2.42282e-24
Zm00001eb137220	10771.4	3.13312	0.299214	10.4712	1.17188e-25	2.47513e-24
Zm00001eb081110	431.108	4.15725	0.39709	10.4693	1.19537e-25	2.5234e-24
Zm00001eb152460	6522.63	3.86276	0.369031	10.4673	1.22094e-25	2.57602e-24
Zm00001eb182510	587.338	-12.667	1.21045	-10.4647	1.25469e-25	2.6452e-24
Zm00001eb127540	302.509	9.22518	0.881554	10.4647	1.25505e-25	2.6452e-24
new_gene1630	143.085	6.42458	0.614139	10.4611	1.30327e-25	2.74537e-24
new_gene411	141.483	4.22882	0.40429	10.4599	1.32041e-25	2.78001e-24
Zm00001eb237230	1406.78	4.11886	0.393803	10.4592	1.32991e-25	2.79855e-24
Zm00001eb243470	7444.65	2.81634	0.269283	10.4587	1.33735e-25	2.81273e-24
Zm00001eb433800	540.383	-12.5474	1.19978	-10.4581	1.34553e-25	2.82845e-24
Zm00001eb392380	205.085	-3.13214	0.299584	-10.455	1.39046e-25	2.92136e-24
Zm00001eb319720	2062.1	1.7741	0.169693	10.4548	1.39277e-25	2.92466e-24
new_gene1839	595.437	12.6512	1.21024	10.4535	1.41272e-25	2.965e-24
new_gene437	250.892	5.03296	0.481487	10.4529	1.42058e-25	2.97994e-24
Zm00001eb246370	67386.5	1.8314	0.175212	10.4525	1.42723e-25	2.99231e-24
Zm00001eb163800	6882.55	1.7451	0.16696	10.4522	1.43154e-25	2.99978e-24
Zm00001eb394440	24273	3.08725	0.295385	10.4516	1.44095e-25	3.01791e-24
Zm00001eb101770	4914.81	-2.93044	0.280419	-10.4502	1.46207e-25	3.06055e-24
Zm00001eb045190	667.164	12.8148	1.22642	10.4489	1.48204e-25	3.10073e-24
new_gene1824	670.731	12.8225	1.22736	10.4472	1.50878e-25	3.15502e-24
Zm00001eb300770	14638	2.51284	0.240559	10.4458	1.53099e-25	3.1998e-24
new_gene1749	549.472	-12.5709	1.20352	-10.4451	1.54247e-25	3.2221e-24
Zm00001eb285950	4326.36	3.67067	0.351762	10.4351	1.71415e-25	3.57885e-24
Zm00001eb230910	7256.6	1.64045	0.157243	10.4326	1.76092e-25	3.67458e-24
Zm00001eb418030	3547.36	2.83684	0.27197	10.4307	1.79544e-25	3.74468e-24
Zm00001eb276900	594.051	12.6473	1.21252	10.4306	1.79772e-25	3.74747e-24
Zm00001eb165790	551.885	-12.5775	1.20608	-10.4284	1.83901e-25	3.83155e-24
Zm00001eb320720	123.883	5.70266	0.546895	10.4273	1.86007e-25	3.87341e-24
Zm00001eb289660	533.896	2.8528	0.273625	10.426	1.8871e-25	3.92764e-24
Zm00001eb322470	430.37	-2.6733	0.256453	-10.4241	1.92377e-25	4.00188e-24
Zm00001eb016050	657.755	12.7947	1.22751	10.4234	1.93973e-25	4.03298e-24
Zm00001eb116230	70870.1	-2.47691	0.237643	-10.4228	1.9505e-25	4.05327e-24
Zm00001eb248560	911.355	-2.09855	0.201412	-10.4192	2.02719e-25	4.21045e-24
Zm00001eb200610	8237.03	1.8242	0.175102	10.4179	2.05394e-25	4.26378e-24
Zm00001eb313570	163.061	-4.68215	0.449529	-10.4157	2.10278e-25	4.36292e-24
Zm00001eb295510	5477.35	2.47754	0.237918	10.4134	2.15376e-25	4.46636e-24
Zm00001eb330060	8163.1	3.40484	0.326985	10.4128	2.1667e-25	4.49089e-24
new_gene1453	531.669	-12.5234	1.20322	-10.4082	2.27409e-25	4.71101e-24
Zm00001eb329120	535.133	12.4969	1.20122	10.4035	2.38887e-25	4.94624e-24
Zm00001eb156850	63473.3	3.13955	0.301843	10.4013	2.44684e-25	5.06363e-24
Zm00001eb017030	255.112	4.23502	0.407178	10.4009	2.45567e-25	5.07928e-24
Zm00001eb227730	2195.1	2.36403	0.227322	10.3995	2.49263e-25	5.15307e-24
Zm00001eb262680	5414.9	-1.97623	0.190058	-10.398	2.53076e-25	5.22918e-24
Zm00001eb134350	1250.21	2.25172	0.216632	10.3942	2.63378e-25	5.43924e-24
Zm00001eb139620	727.036	3.066	0.295025	10.3923	2.68766e-25	5.54765e-24
Zm00001eb290700	374.83	4.70832	0.453101	10.3913	2.71561e-25	5.60245e-24
new_gene427	527.792	-12.5133	1.20431	-10.3904	2.74149e-25	5.65292e-24
Zm00001eb079300	2660.84	2.80568	0.270055	10.3893	2.77384e-25	5.71669e-24
Zm00001eb012960	357.226	-2.5445	0.244959	-10.3875	2.82803e-25	5.82536e-24
Zm00001eb271720	516.107	-12.4809	1.20157	-10.3872	2.83548e-25	5.8377e-24
Zm00001eb264780	2055.7	-2.0703	0.19933	-10.3863	2.86262e-25	5.89054e-24
Zm00001eb138130	7761.04	2.97103	0.286078	10.3854	2.88958e-25	5.94297e-24
Zm00001eb030170	2565.01	-2.28661	0.220243	-10.3822	2.98728e-25	6.14074e-24
Zm00001eb257220	143.167	7.1383	0.687591	10.3816	3.00646e-25	6.17698e-24
Zm00001eb294190	4427.1	2.24723	0.216551	10.3774	3.14242e-25	6.45302e-24
Zm00001eb132020	1073.92	1.9925	0.192021	10.3765	3.17276e-25	6.51198e-24
Zm00001eb228690	4334.45	1.80754	0.174217	10.3752	3.21498e-25	6.59525e-24
Zm00001eb402450	2042.03	-2.4833	0.239362	-10.3746	3.23414e-25	6.63114e-24
Zm00001eb267220	145.866	5.6158	0.541436	10.3721	3.32278e-25	6.80939e-24
Zm00001eb049150	3890.13	1.78833	0.172461	10.3694	3.41509e-25	6.99498e-24
Zm00001eb192000	1039.23	1.95543	0.188719	10.3616	3.70549e-25	7.58592e-24
Zm00001eb266900	964.657	12.3847	1.19536	10.3606	3.7451e-25	7.66307e-24
Zm00001eb088150	6285.4	-2.1639	0.208887	-10.3592	3.80051e-25	7.77249e-24
new_gene225	153.435	-4.34829	0.419946	-10.3544	3.99669e-25	8.16951e-24
Zm00001eb050290	9459.09	2.41052	0.232814	10.3538	4.02033e-25	8.21364e-24
Zm00001eb293030	538.128	12.505	1.2078	10.3535	4.03352e-25	8.23637e-24
Zm00001eb161780	34665.6	-2.21804	0.214239	-10.3531	4.05021e-25	8.26623e-24
Zm00001eb124440	5150.06	2.65505	0.256478	10.3519	4.10084e-25	8.3653e-24
Zm00001eb007020	5494	3.71481	0.358866	10.3515	4.11831e-25	8.39666e-24
Zm00001eb145850	574.062	-12.6347	1.2206	-10.3512	4.13484e-25	8.42605e-24
new_gene1145	508.183	-12.4582	1.20403	-10.3472	4.31124e-25	8.78105e-24
Zm00001eb041310	5865.36	2.65736	0.256835	10.3466	4.33791e-25	8.83087e-24
Zm00001eb152960	492.752	3.72957	0.360508	10.3453	4.39394e-25	8.94038e-24
Zm00001eb323780	565.472	-3.20405	0.30975	-10.344	4.45552e-25	9.06107e-24
Zm00001eb033580	12013	-1.87737	0.181548	-10.3409	4.60091e-25	9.35199e-24
Zm00001eb074380	1467.68	-1.84345	0.17833	-10.3373	4.77645e-25	9.70385e-24
Zm00001eb081430	3664.87	2.10715	0.203852	10.3366	4.81181e-25	9.77074e-24
Zm00001eb059720	493.147	-12.415	1.20122	-10.3353	4.87736e-25	9.89882e-24
Zm00001eb210240	493.2	-12.4156	1.20159	-10.3326	5.01678e-25	1.01766e-23
Zm00001eb300010	20604.9	1.72645	0.16714	10.3294	5.18933e-25	1.05213e-23
new_gene1526	487.502	-12.3986	1.20067	-10.3264	5.3534e-25	1.08484e-23
Zm00001eb113550	1031.35	2.07592	0.201031	10.3263	5.35622e-25	1.08487e-23
Zm00001eb094100	193.72	-4.27903	0.414388	-10.3262	5.36629e-25	1.08635e-23
Zm00001eb386530	3233.71	2.62713	0.25442	10.326	5.37711e-25	1.08799e-23
Zm00001eb431620	128.286	6.01475	0.582539	10.325	5.42925e-25	1.09799e-23
Zm00001eb313410	1930.09	2.82435	0.273547	10.3249	5.43834e-25	1.09927e-23
Zm00001eb246580	2380.53	1.99713	0.193454	10.3236	5.51456e-25	1.11411e-23
Zm00001eb122420	4060.17	2.31635	0.224464	10.3195	5.75348e-25	1.1618e-23
Zm00001eb309950	12159.5	2.26632	0.219662	10.3173	5.88645e-25	1.18805e-23
Zm00001eb290890	129.989	-5.11863	0.49619	-10.3159	5.97364e-25	1.20504e-23
Zm00001eb052120	300.992	3.10664	0.30121	10.3139	6.09872e-25	1.22965e-23
Zm00001eb006760	203.793	-3.59613	0.348695	-10.3131	6.14778e-25	1.23829e-23
Zm00001eb098170	147.64	-4.84344	0.469638	-10.3132	6.14525e-25	1.23829e-23
Zm00001eb138320	275.102	-3.80946	0.369486	-10.3101	6.34077e-25	1.27652e-23
Zm00001eb422920	204.682	8.23561	0.799043	10.3068	6.56224e-25	1.32044e-23
Zm00001eb407160	223.945	-3.42595	0.332445	-10.3053	6.66725e-25	1.34089e-23
Zm00001eb385520	579.796	10.7599	1.04417	10.3047	6.71111e-25	1.34904e-23
Zm00001eb077110	1039.27	2.67637	0.259737	10.3042	6.74851e-25	1.35587e-23
Zm00001eb323740	208.964	-8.33953	0.809451	-10.3027	6.85142e-25	1.37586e-23
new_gene670	118.674	6.64911	0.64543	10.3018	6.91268e-25	1.38746e-23
Zm00001eb400610	1831.66	-4.1638	0.404196	-10.3014	6.94143e-25	1.39254e-23
new_gene1095	535.667	12.4983	1.21336	10.3006	7.00446e-25	1.40447e-23
new_gene289	513.995	12.4387	1.20771	10.2994	7.08873e-25	1.42066e-23
Zm00001eb081530	2683.73	2.87031	0.278693	10.2992	7.10862e-25	1.42393e-23
Zm00001eb058930	480.439	2.61789	0.254218	10.2978	7.20799e-25	1.44311e-23
Zm00001eb424340	485.755	-12.3937	1.20354	-10.2978	7.21167e-25	1.44313e-23
Zm00001eb025550	1266.97	-2.94141	0.285657	-10.297	7.27099e-25	1.45427e-23
[truncated: 13,024 more rows]

## Sheet: Y7_WT-VS-C7_WT
	baseMean	log2FoldChange	lfcSE	stat	pvalue	padj
Zm00001eb093580	4742.83	9.08477	0.299119	30.3718	1.29703e-202	4.8404e-198
Zm00001eb063330	8142.6	6.5881	0.225948	29.1576	6.69288e-187	1.24886e-182
Zm00001eb285390	4277.49	-6.97975	0.255349	-27.3342	1.66546e-164	2.07178e-160
Zm00001eb406220	3793.4	-6.63951	0.244018	-27.2092	5.06053e-163	4.72135e-159
Zm00001eb050180	7205.28	-8.65028	0.336041	-25.7417	3.98919e-146	2.97745e-142
Zm00001eb004960	2299.07	8.18247	0.31912	25.6407	5.3672e-145	3.33831e-141
Zm00001eb211970	3919.16	9.91814	0.41264	24.0358	1.17487e-127	6.26356e-124
Zm00001eb079740	4918.01	8.02414	0.336313	23.8592	8.13279e-126	3.79385e-122
Zm00001eb311630	4452.8	6.57942	0.277121	23.742	1.32781e-124	5.50583e-121
Zm00001eb057220	2141.07	9.25996	0.391696	23.6407	1.47136e-123	5.49095e-120
Zm00001eb037100	6493.39	6.63982	0.283666	23.4072	3.60862e-121	1.22427e-117
Zm00001eb058550	3743.5	6.13355	0.266323	23.0304	2.31008e-117	7.18414e-114
Zm00001eb346330	1380.7	7.71877	0.340211	22.6882	5.86306e-114	1.68311e-110
Zm00001eb414360	9997.82	6.2141	0.275352	22.5679	8.96874e-113	2.39074e-109
Zm00001eb221410	3024.51	4.39715	0.198379	22.1654	7.41746e-109	1.84542e-105
new_gene23	4248.45	6.43847	0.293209	21.9586	7.16098e-107	1.67025e-103
Zm00001eb401240	15679.7	5.07903	0.234063	21.6994	2.07738e-104	4.56034e-101
new_gene205	866.515	6.94571	0.321301	21.6174	1.23102e-103	2.55224e-100
Zm00001eb226280	13126.1	-5.51607	0.257611	-21.4125	1.02286e-101	2.00906e-98
new_gene1773	3791.92	-9.03563	0.423965	-21.3122	8.74669e-101	1.63209e-97
Zm00001eb085560	2021.1	-4.85563	0.230316	-21.0825	1.15208e-98	2.04736e-95
Zm00001eb297600	7602.09	-8.82393	0.430148	-20.5137	1.62453e-93	2.75571e-90
Zm00001eb050200	3234.2	-7.3709	0.362564	-20.3299	6.99377e-92	1.13478e-88
Zm00001eb070720	1211.94	7.73435	0.38389	20.1473	2.84077e-90	4.41728e-87
Zm00001eb281330	661.549	5.43273	0.271051	20.0433	2.31161e-89	3.45068e-86
new_gene953	1346.27	7.36032	0.370223	19.8808	5.9715e-88	8.57117e-85
Zm00001eb250900	2742.46	5.72314	0.29184	19.6105	1.25748e-85	1.73807e-82
Zm00001eb354450	692.212	5.02241	0.257562	19.4998	1.10219e-84	1.46902e-81
Zm00001eb104230	629.904	6.69729	0.350347	19.1161	1.85327e-81	2.38491e-78
Zm00001eb214880	16074.2	-7.67744	0.403149	-19.0437	7.41057e-81	9.2185e-78
Zm00001eb391820	677.43	7.35356	0.387975	18.9537	4.11647e-80	4.95556e-77
Zm00001eb375720	1628.44	-6.89124	0.36391	-18.9366	5.69101e-80	6.63696e-77
Zm00001eb197800	1162.79	-6.63969	0.35253	-18.8344	3.94733e-79	4.46395e-76
Zm00001eb151470	7844.64	-6.08936	0.324093	-18.7889	9.3063e-79	1.02148e-75
new_gene24	1174.76	5.9313	0.317153	18.7017	4.79232e-78	5.10984e-75
new_gene1051	3190.64	-7.39136	0.395579	-18.6849	6.56935e-78	6.81004e-75
new_gene1100	1232.72	-7.67705	0.411478	-18.6573	1.10238e-77	1.11189e-74
Zm00001eb194160	718.954	4.58774	0.24702	18.5724	5.37716e-77	5.2808e-74
Zm00001eb068170	2862.91	5.46439	0.294588	18.5492	8.27177e-77	7.91523e-74
Zm00001eb004630	10842.2	4.17868	0.225586	18.5237	1.33081e-76	1.24162e-73
Zm00001eb248750	2238.46	4.28721	0.232503	18.4394	6.34343e-76	5.77392e-73
Zm00001eb328560	3004.01	-3.95808	0.215632	-18.3557	2.97182e-75	2.6406e-72
Zm00001eb058060	3231.02	5.75208	0.315495	18.2319	2.88105e-74	2.50042e-71
Zm00001eb248980	1035.48	-8.67037	0.475909	-18.2186	3.67718e-74	3.11883e-71
Zm00001eb220040	650.709	6.6654	0.367476	18.1383	1.58827e-73	1.31717e-70
new_gene939	1782.04	-9.98956	0.551312	-18.1196	2.23136e-73	1.81026e-70
Zm00001eb018700	22798.8	5.30452	0.297222	17.847	3.04867e-71	2.42071e-68
Zm00001eb120500	664.926	8.1587	0.459748	17.746	1.84993e-70	1.43828e-67
Zm00001eb413670	5525.21	-3.4018	0.19182	-17.7343	2.27843e-70	1.73528e-67
new_gene766	669.341	6.28546	0.354528	17.7291	2.50056e-70	1.86637e-67
Zm00001eb063260	1534.66	-5.77708	0.326736	-17.6812	5.85684e-70	4.28571e-67
Zm00001eb072080	980.522	5.35486	0.304076	17.6103	2.05482e-69	1.47469e-66
Zm00001eb319480	1486.99	-8.38235	0.477078	-17.5702	4.16814e-69	2.93492e-66
Zm00001eb301130	1013.61	-7.83596	0.446949	-17.5321	8.1486e-69	5.63144e-66
Zm00001eb006260	915.122	5.20516	0.297233	17.512	1.15947e-68	7.86735e-66
new_gene1820	854.039	-4.79215	0.273819	-17.5012	1.40321e-68	9.35115e-66
Zm00001eb428290	818.899	4.47002	0.255903	17.4677	2.52638e-68	1.65407e-65
Zm00001eb392430	754.734	4.43413	0.254444	17.4267	5.17272e-68	3.32829e-65
Zm00001eb014010	6062.28	-7.58818	0.435561	-17.4216	5.6555e-68	3.57725e-65
Zm00001eb269560	3488.25	3.2281	0.185337	17.4174	6.0862e-68	3.78552e-65
Zm00001eb228370	799.76	4.42397	0.254184	17.4046	7.61524e-68	4.65891e-65
Zm00001eb183530	1044.85	6.84567	0.393755	17.3856	1.06049e-67	6.38331e-65
Zm00001eb354690	3355.43	-10.4987	0.605694	-17.3334	2.63413e-67	1.56037e-64
Zm00001eb363270	3385.42	-9.26595	0.536217	-17.2802	6.6315e-67	3.86689e-64
Zm00001eb107810	1132.91	-8.03352	0.465955	-17.241	1.30785e-66	7.50886e-64
Zm00001eb373400	752.245	7.0448	0.409579	17.2001	2.64989e-66	1.49835e-63
new_gene1077	1472.01	-7.65151	0.448017	-17.0786	2.14126e-65	1.19268e-62
Zm00001eb181170	674.406	7.62348	0.446727	17.0652	2.69469e-65	1.47887e-62
new_gene830	1418.41	10.4449	0.612135	17.0631	2.79505e-65	1.51171e-62
Zm00001eb078930	2301.11	-11.0781	0.649542	-17.0553	3.19318e-65	1.70237e-62
new_gene1483	869.395	-6.99179	0.410688	-17.0246	5.39827e-65	2.83743e-62
Zm00001eb405550	2455.99	-7.7738	0.458168	-16.9671	1.43744e-64	7.45053e-62
new_gene761	636.16	7.49824	0.442548	16.9433	2.15634e-64	1.10236e-61
Zm00001eb430840	1747.66	-4.29073	0.254579	-16.8542	9.77138e-64	4.86211e-61
new_gene805	2544.68	-8.4894	0.503683	-16.8546	9.70054e-64	4.86211e-61
Zm00001eb213310	8354.63	-3.23958	0.192385	-16.8391	1.26201e-63	6.19698e-61
Zm00001eb344010	1573	-3.8922	0.231408	-16.8197	1.75165e-63	8.4896e-61
Zm00001eb048940	647.549	5.71939	0.340131	16.8152	1.88748e-63	9.03062e-61
Zm00001eb039540	627.833	8.06509	0.480392	16.7885	2.96017e-63	1.39836e-60
Zm00001eb271520	5271.72	4.98958	0.29755	16.7689	4.12213e-63	1.92292e-60
Zm00001eb106160	3201.96	-4.12126	0.245996	-16.7534	5.3504e-63	2.46508e-60
new_gene1395	4233.75	12.5242	0.748023	16.7431	6.36197e-63	2.8954e-60
Zm00001eb121700	2207.83	-4.06067	0.242769	-16.7265	8.40604e-63	3.77958e-60
Zm00001eb258830	1525.58	4.4882	0.269086	16.6794	1.85031e-62	8.22043e-60
Zm00001eb153820	717.653	7.41703	0.445297	16.6564	2.71977e-62	1.19411e-59
Zm00001eb132640	7590.82	13.6363	0.821102	16.6073	6.17493e-62	2.67956e-59
Zm00001eb425270	670.649	4.86571	0.293237	16.5931	7.81777e-62	3.35346e-59
Zm00001eb108520	1810.19	11.0253	0.665391	16.5696	1.15634e-61	4.90379e-59
Zm00001eb210310	1287.91	10.1149	0.612719	16.5082	3.20442e-61	1.34366e-58
Zm00001eb211750	974.608	9.36304	0.569246	16.4481	8.64756e-61	3.58576e-58
Zm00001eb174400	453.768	5.15237	0.313608	16.4294	1.17911e-60	4.83552e-58
Zm00001eb365170	2092.53	6.52097	0.397358	16.4108	1.59997e-60	6.49013e-58
Zm00001eb272750	1645.87	6.13821	0.37529	16.3559	3.94731e-60	1.58397e-57
Zm00001eb342280	650.274	-5.60232	0.342961	-16.3352	5.54821e-60	2.2027e-57
Zm00001eb304070	560.563	5.72729	0.350802	16.3263	6.41943e-60	2.52175e-57
Zm00001eb406620	1035.24	5.3151	0.325979	16.305	9.08957e-60	3.53347e-57
Zm00001eb038780	8958.11	5.59513	0.343318	16.2972	1.03242e-59	3.97207e-57
Zm00001eb196870	848.841	4.72668	0.290197	16.2878	1.20461e-59	4.58724e-57
Zm00001eb047550	461.252	5.40707	0.333142	16.2305	3.06773e-59	1.15641e-56
Zm00001eb092770	2571.64	4.15171	0.25584	16.2277	3.21102e-59	1.19832e-56
Zm00001eb201180	4307.68	-7.07885	0.43716	-16.1928	5.66972e-59	2.09493e-56
Zm00001eb337380	1555.98	9.25322	0.57215	16.1727	7.85501e-59	2.87393e-56
Zm00001eb273450	2085.17	-4.65657	0.288739	-16.1273	1.6416e-58	5.94784e-56
new_gene599	4666.94	3.58168	0.222906	16.0681	4.26813e-58	1.53156e-55
Zm00001eb395580	795.611	4.20876	0.262535	16.0312	7.73256e-58	2.7483e-55
Zm00001eb006760	360.216	4.63261	0.290012	15.9739	1.94403e-57	6.84429e-55
Zm00001eb093440	2679.53	-3.64444	0.228611	-15.9417	3.25399e-57	1.13491e-54
Zm00001eb140700	718.208	8.70772	0.546575	15.9314	3.83436e-57	1.32495e-54
Zm00001eb244670	801.078	8.95404	0.56309	15.9016	6.17577e-57	2.11444e-54
Zm00001eb121720	1617.99	-7.84682	0.493676	-15.8947	6.89764e-57	2.34012e-54
Zm00001eb148580	1127.82	5.63171	0.354737	15.8757	9.33136e-57	3.13727e-54
Zm00001eb431530	1043.74	-9.52485	0.60132	-15.8399	1.65105e-56	5.50139e-54
Zm00001eb096980	12758.3	-4.45534	0.281338	-15.8362	1.7496e-56	5.77819e-54
Zm00001eb179280	21214.4	3.99407	0.25241	15.8237	2.13489e-56	6.98876e-54
Zm00001eb131480	777.624	-7.19683	0.454905	-15.8205	2.24682e-56	7.29122e-54
new_gene338	1203.03	-8.85832	0.560686	-15.7991	3.15671e-56	1.01556e-53
Zm00001eb132730	46842.5	-8.60417	0.544695	-15.7963	3.29965e-56	1.05248e-53
Zm00001eb218220	5372.66	4.65192	0.296468	15.6911	1.73926e-55	5.50064e-53
Zm00001eb097380	537.469	5.8976	0.375893	15.6896	1.78198e-55	5.58839e-53
Zm00001eb222660	2043.59	3.55671	0.226771	15.6841	1.9429e-55	6.04225e-53
Zm00001eb166850	7400.7	3.85216	0.24565	15.6815	2.02479e-55	6.1937e-53
Zm00001eb359320	6351.4	3.77901	0.24098	15.6819	2.01247e-55	6.1937e-53
Zm00001eb222260	443.876	-5.45096	0.347989	-15.6642	2.65784e-55	8.06407e-53
Zm00001eb266200	2000.37	-10.936	0.698761	-15.6506	3.29095e-55	9.90443e-53
Zm00001eb076760	497.039	-5.84942	0.37405	-15.6381	4.00714e-55	1.19634e-52
Zm00001eb057780	1405.16	-3.84691	0.246438	-15.6101	6.21539e-55	1.84089e-52
Zm00001eb149840	1071.19	5.82769	0.373356	15.6089	6.32785e-55	1.85944e-52
Zm00001eb021140	750.748	5.50308	0.352738	15.601	7.16203e-55	2.08812e-52
Zm00001eb117060	2511.87	-3.86626	0.248309	-15.5703	1.15847e-54	3.3514e-52
Zm00001eb235330	1250.44	4.96789	0.319099	15.5685	1.19161e-54	3.42074e-52
Zm00001eb131830	1533.14	6.99556	0.450542	15.527	2.2787e-54	6.49151e-52
Zm00001eb176820	2313.77	-6.60571	0.426065	-15.504	3.26063e-54	9.21844e-52
Zm00001eb053860	1684.11	4.97817	0.321591	15.4798	4.74655e-54	1.33185e-51
Zm00001eb057380	3524.58	3.70844	0.239854	15.4612	6.33629e-54	1.76466e-51
Zm00001eb059120	2748.86	-8.42236	0.546112	-15.4224	1.15728e-53	3.19915e-51
Zm00001eb038210	2673.51	3.86653	0.251479	15.3752	2.40226e-53	6.5919e-51
Zm00001eb322950	2467.06	-4.06264	0.264813	-15.3415	4.03622e-53	1.09947e-50
Zm00001eb151170	862.97	-5.94924	0.388692	-15.3058	6.99301e-53	1.8911e-50
Zm00001eb277870	1042.63	-9.34616	0.61128	-15.2895	8.98344e-53	2.41189e-50
Zm00001eb387930	4063.51	3.50067	0.228991	15.2874	9.27831e-53	2.47327e-50
Zm00001eb039190	553.361	5.24257	0.343207	15.2753	1.11788e-52	2.95873e-50
Zm00001eb327150	373.852	-4.97459	0.325688	-15.2741	1.13795e-52	2.99065e-50
Zm00001eb005250	3036.81	5.28716	0.346724	15.2489	1.67382e-52	4.36821e-50
Zm00001eb068240	446.817	4.2071	0.275958	15.2454	1.76561e-52	4.57575e-50
Zm00001eb233590	256.652	5.13121	0.336673	15.2409	1.89121e-52	4.86745e-50
Zm00001eb211530	331.2	6.34327	0.416618	15.2256	2.39106e-52	6.11178e-50
Zm00001eb080500	629.628	8.51195	0.55919	15.2219	2.5298e-52	6.42241e-50
Zm00001eb278000	649.345	-4.6744	0.307402	-15.2061	3.22015e-52	8.11978e-50
new_gene241	860.922	-5.31849	0.350201	-15.187	4.31449e-52	1.08062e-49
Zm00001eb350560	2516.58	-3.50703	0.23094	-15.1859	4.38497e-52	1.09095e-49
Zm00001eb426260	1713.65	-5.57962	0.367916	-15.1655	5.98742e-52	1.4754e-49
Zm00001eb047660	653.327	4.59913	0.303268	15.1652	6.00931e-52	1.4754e-49
new_gene930	3964.52	-8.36241	0.551616	-15.1598	6.52385e-52	1.59126e-49
Zm00001eb116410	533.348	-5.7071	0.377189	-15.1306	1.01761e-51	2.46599e-49
Zm00001eb034570	706.514	4.22649	0.279442	15.1247	1.11248e-51	2.67849e-49
Zm00001eb401700	5073.63	-2.91837	0.19324	-15.1023	1.56474e-51	3.74325e-49
Zm00001eb121740	918.242	-5.27113	0.349149	-15.0971	1.69266e-51	4.02345e-49
Zm00001eb285030	299.22	4.90184	0.325264	15.0703	2.53781e-51	5.99422e-49
Zm00001eb030930	3608.18	-4.73976	0.315954	-15.0014	7.18547e-51	1.68651e-48
new_gene568	619.824	6.50961	0.434209	14.9919	8.29674e-51	1.93516e-48
Zm00001eb279970	1469.56	3.78268	0.252534	14.9789	1.00891e-50	2.33861e-48
new_gene828	3512.08	3.83585	0.256198	14.9722	1.11546e-50	2.56962e-48
Zm00001eb112930	8271.63	4.85017	0.324019	14.9688	1.17461e-50	2.68928e-48
new_gene105	1090.43	-9.66915	0.64701	-14.9444	1.69493e-50	3.8569e-48
Zm00001eb405760	4683.04	-3.44491	0.230718	-14.9313	2.06259e-50	4.66508e-48
Zm00001eb140980	615.621	-4.97874	0.333951	-14.9086	2.89771e-50	6.51443e-48
Zm00001eb235950	3707.19	-5.09157	0.341534	-14.908	2.92544e-50	6.53739e-48
new_gene809	1508.26	-10.1568	0.682349	-14.885	4.12239e-50	9.15735e-48
Zm00001eb159850	5334.35	-5.38784	0.363766	-14.8113	1.23852e-49	2.73493e-47
Zm00001eb053090	3001.16	4.00551	0.270581	14.8034	1.39255e-49	3.05697e-47
Zm00001eb047070	331.88	6.09363	0.412698	14.7654	2.45033e-49	5.34759e-47
Zm00001eb324290	1215.51	10.0627	0.681539	14.7647	2.47409e-49	5.36806e-47
Zm00001eb351560	1152.52	-5.11987	0.346784	-14.7638	2.50616e-49	5.40621e-47
Zm00001eb021290	613.923	-4.37289	0.296241	-14.7613	2.60345e-49	5.58379e-47
new_gene121	946.496	8.95681	0.607562	14.7422	3.45312e-49	7.36382e-47
Zm00001eb317670	571.582	8.75542	0.594452	14.7285	4.22694e-49	8.96279e-47
Zm00001eb422590	3929.58	-5.65321	0.383871	-14.7268	4.33489e-49	9.13975e-47
Zm00001eb044790	795.653	-8.13151	0.553026	-14.7037	6.10573e-49	1.28011e-46
Zm00001eb167720	21571	3.01334	0.205125	14.6903	7.43813e-49	1.55075e-46
Zm00001eb069960	411.593	-5.36973	0.366935	-14.634	1.70445e-48	3.53379e-46
Zm00001eb264710	427.477	-5.50438	0.376656	-14.6138	2.29295e-48	4.72766e-46
Zm00001eb406650	669.881	4.29855	0.294165	14.6127	2.33026e-48	4.77819e-46
Zm00001eb252630	3978.22	-4.58173	0.313709	-14.605	2.6083e-48	5.31909e-46
Zm00001eb395840	569.404	-4.72012	0.323285	-14.6005	2.78911e-48	5.65689e-46
Zm00001eb434220	2356.45	-4.34628	0.297931	-14.5882	3.33881e-48	6.73519e-46
Zm00001eb126920	6029.13	-3.38625	0.232436	-14.5685	4.45491e-48	8.93832e-46
Zm00001eb179790	391.948	-5.35031	0.367361	-14.5642	4.74714e-48	9.47371e-46
Zm00001eb273360	1134.52	3.25099	0.223634	14.5371	7.05041e-48	1.39954e-45
Zm00001eb063070	650.814	4.2024	0.28963	14.5096	1.05388e-47	2.08093e-45
Zm00001eb027900	2384.31	3.45096	0.23785	14.509	1.06279e-47	2.08749e-45
new_gene1062	1621.05	-5.96117	0.411404	-14.4898	1.40504e-47	2.74527e-45
Zm00001eb416720	828.814	5.84655	0.403892	14.4755	1.73042e-47	3.36342e-45
Zm00001eb313050	355.015	7.16388	0.495128	14.4687	1.90974e-47	3.69273e-45
Zm00001eb048150	896.516	-4.56419	0.3161	-14.439	2.93872e-47	5.65309e-45
Zm00001eb120700	522.507	-6.47108	0.448183	-14.4385	2.96378e-47	5.67208e-45
Zm00001eb169370	531.333	4.46575	0.309624	14.4231	3.70202e-47	7.04876e-45
Zm00001eb149490	888.524	4.59611	0.318774	14.4181	3.98245e-47	7.54422e-45
Zm00001eb349070	10258.9	-3.44605	0.23984	-14.3681	8.20481e-47	1.54644e-44
Zm00001eb293740	806.095	-4.45037	0.3098	-14.3653	8.54366e-47	1.60222e-44
Zm00001eb371550	772.159	-9.09132	0.633688	-14.3467	1.11761e-46	2.0854e-44
new_gene1409	1516.38	-4.07555	0.28413	-14.344	1.16198e-46	2.15741e-44
Zm00001eb414390	812.155	5.18198	0.361378	14.3395	1.23924e-46	2.28946e-44
Zm00001eb296220	2407.4	3.83646	0.267662	14.3332	1.35629e-46	2.49337e-44
Zm00001eb234010	1041.24	-4.25517	0.297089	-14.3229	1.57472e-46	2.88074e-44
Zm00001eb228100	10057.1	3.32589	0.23227	14.3191	1.66311e-46	3.0276e-44
Zm00001eb054490	666.462	-7.00027	0.489137	-14.3115	1.85578e-46	3.36194e-44
Zm00001eb430650	315.318	-6.17136	0.431858	-14.2903	2.51603e-46	4.53602e-44
Zm00001eb078770	9350.36	3.20793	0.224512	14.2884	2.583e-46	4.63438e-44
Zm00001eb027580	58009.6	-8.45431	0.593426	-14.2466	4.70536e-46	8.40187e-44
Zm00001eb119610	16422.2	5.44199	0.38254	14.226	6.32352e-46	1.12375e-43
Zm00001eb332360	343.531	6.86769	0.484709	14.1687	1.43173e-45	2.53227e-43
Zm00001eb216000	3898.8	6.63287	0.468318	14.1632	1.54808e-45	2.72512e-43
Zm00001eb317280	561.781	7.25786	0.512469	14.1625	1.56273e-45	2.738e-43
new_gene1663	702.404	-7.753	0.547824	-14.1523	1.80638e-45	3.15011e-43
new_gene648	533.489	-3.99976	0.282853	-14.1407	2.13004e-45	3.69726e-43
Zm00001eb296650	445.657	4.24326	0.300446	14.1232	2.73277e-45	4.72149e-43
Zm00001eb195770	1061.57	2.97139	0.210604	14.1089	3.34587e-45	5.75412e-43
Zm00001eb117340	314.459	4.1838	0.296607	14.1055	3.51236e-45	6e-43
Zm00001eb402590	1301.68	-9.49867	0.67341	-14.1053	3.52099e-45	6e-43
new_gene81	1958.23	3.94693	0.279934	14.0995	3.8231e-45	6.48519e-43
Zm00001eb349810	480.91	4.13205	0.293468	14.08	5.0376e-45	8.5067e-43
Zm00001eb005210	599.793	3.26922	0.232477	14.0626	6.4489e-45	1.08408e-42
Zm00001eb184680	669.688	-8.37317	0.595523	-14.0602	6.67002e-45	1.11623e-42
Zm00001eb102450	12953.2	-2.60522	0.185386	-14.053	7.38719e-45	1.23073e-42
Zm00001eb189880	1145.44	10.9401	0.778939	14.0449	8.27441e-45	1.37241e-42
Zm00001eb005900	482.845	3.6777	0.262186	14.027	1.06493e-44	1.7585e-42
Zm00001eb334160	2187.65	2.86213	0.204319	14.0082	1.38915e-44	2.28377e-42
Zm00001eb406210	5023.52	-10.3783	0.741877	-13.9892	1.81365e-44	2.96858e-42
Zm00001eb335630	579.709	8.35346	0.597168	13.9885	1.8335e-44	2.98797e-42
Zm00001eb274960	1389.19	2.85791	0.204515	13.9741	2.2447e-44	3.64217e-42
Zm00001eb395560	5150.18	2.90787	0.208183	13.9679	2.44887e-44	3.95626e-42
Zm00001eb247090	305.907	4.02315	0.288587	13.9409	3.57544e-44	5.75137e-42
Zm00001eb255510	10006.7	3.34098	0.239812	13.9316	4.06866e-44	6.51667e-42
Zm00001eb206090	639.089	4.91081	0.352518	13.9307	4.12476e-44	6.57829e-42
Zm00001eb334140	10912.3	17.0416	1.22529	13.9082	5.64908e-44	8.97098e-42
Zm00001eb164750	598.482	4.8564	0.349193	13.9075	5.70496e-44	9.02133e-42
Zm00001eb044350	2369.76	-4.174	0.301326	-13.8521	1.23534e-43	1.94521e-41
Zm00001eb075480	613.512	4.49288	0.324575	13.8423	1.41551e-43	2.21955e-41
Zm00001eb265900	1087.06	-3.83029	0.276842	-13.8356	1.5534e-43	2.42558e-41
Zm00001eb129290	327.954	-5.42479	0.392544	-13.8196	1.94207e-43	3.01984e-41
Zm00001eb084490	1485.77	3.73454	0.270395	13.8114	2.17469e-43	3.36752e-41
Zm00001eb108640	1677.17	2.90307	0.210586	13.7856	3.1097e-43	4.79549e-41
Zm00001eb246810	434.948	4.61454	0.335095	13.7708	3.81713e-43	5.8622e-41
Zm00001eb076710	240.524	4.34155	0.315433	13.7638	4.20936e-43	6.43808e-41
Zm00001eb363050	1259.22	-10.8223	0.786913	-13.7529	4.89149e-43	7.45083e-41
Zm00001eb081570	1370.59	-4.89441	0.356103	-13.7444	5.50544e-43	8.35193e-41
Zm00001eb432740	651.316	4.4802	0.326548	13.7199	7.71943e-43	1.16632e-40
new_gene203	461.539	7.70944	0.56317	13.6894	1.17533e-42	1.76864e-40
Zm00001eb069750	420.655	-5.38403	0.393513	-13.682	1.30112e-42	1.95006e-40
new_gene914	2678.02	-12.2644	0.897655	-13.6628	1.69434e-42	2.52925e-40
Zm00001eb063520	36909.4	-8.64027	0.63242	-13.6622	1.70648e-42	2.53722e-40
Zm00001eb350540	286.347	-7.03805	0.515465	-13.6538	1.91616e-42	2.83766e-40
Zm00001eb379900	1622.22	-9.46746	0.693599	-13.6498	2.02556e-42	2.98783e-40
Zm00001eb296280	529.583	4.50976	0.330427	13.6483	2.06772e-42	3.038e-40
Zm00001eb321040	337.756	4.45384	0.326721	13.6319	2.58723e-42	3.78638e-40
Zm00001eb431220	1908.2	-11.4465	0.840756	-13.6145	3.28276e-42	4.78552e-40
Zm00001eb242490	3834.61	-3.52411	0.258975	-13.6079	3.5936e-42	5.21828e-40
Zm00001eb265870	520.877	-3.76492	0.276814	-13.6009	3.95593e-42	5.72215e-40
Zm00001eb285500	923.744	-3.95316	0.290857	-13.5914	4.50188e-42	6.48671e-40
Zm00001eb429210	1041.96	-4.52223	0.333177	-13.5731	5.78597e-42	8.30487e-40
new_gene1714	569.424	8.00082	0.589694	13.5677	6.2213e-42	8.8955e-40
Zm00001eb274370	693.784	-8.49192	0.625912	-13.5673	6.25989e-42	8.91652e-40
Zm00001eb359230	594.484	3.61401	0.266497	13.5612	6.8051e-42	9.65625e-40
Zm00001eb188270	1572.51	4.21565	0.311225	13.5453	8.44282e-42	1.19348e-39
Zm00001eb137320	772.055	-9.03294	0.668107	-13.5202	1.18841e-41	1.6736e-39
Zm00001eb307660	377.973	4.3158	0.319328	13.5153	1.27103e-41	1.78322e-39
Zm00001eb036780	1375.43	3.60552	0.266883	13.5097	1.37038e-41	1.9154e-39
new_gene1530	957.147	4.16596	0.30855	13.5017	1.52743e-41	2.12695e-39
Zm00001eb185400	1756.68	7.32059	0.542646	13.4905	1.77791e-41	2.46654e-39
Zm00001eb273740	411.982	8.6421	0.641378	13.4743	2.21657e-41	3.06371e-39
Zm00001eb233740	334.898	-7.39588	0.549013	-13.4712	2.30965e-41	3.18058e-39
Zm00001eb326840	2547.47	4.37359	0.324772	13.4666	2.45797e-41	3.37239e-39
Zm00001eb003050	212.84	5.63359	0.419493	13.4295	4.05939e-41	5.54917e-39
Zm00001eb344850	3901.23	-3.18841	0.237684	-13.4145	4.9752e-41	6.77625e-39
Zm00001eb336690	1357.03	5.37581	0.401272	13.3969	6.30135e-41	8.55128e-39
Zm00001eb302210	796.857	-3.13063	0.233701	-13.3958	6.39417e-41	8.6458e-39
Zm00001eb018480	1248.81	-5.07762	0.379118	-13.3932	6.62303e-41	8.92292e-39
Zm00001eb356840	2086.63	-2.95629	0.220766	-13.3911	6.82051e-41	9.15592e-39
new_gene944	391.151	8.58497	0.641281	13.3872	7.18179e-41	9.60636e-39
Zm00001eb371040	1042.79	-4.05998	0.303314	-13.3854	7.35827e-41	9.80726e-39
Zm00001eb359740	2245.11	2.89864	0.216657	13.3789	8.0292e-41	1.06634e-38
Zm00001eb286930	1177.75	2.94525	0.220375	13.3647	9.72424e-41	1.28688e-38
Zm00001eb018630	306.55	-5.56835	0.41666	-13.3643	9.78084e-41	1.28979e-38
Zm00001eb119670	1701.85	5.07424	0.379885	13.3573	1.0735e-40	1.41063e-38
Zm00001eb362630	425.74	-4.55163	0.340932	-13.3505	1.17598e-40	1.53988e-38
Zm00001eb088430	1218.17	-7.69025	0.576397	-13.3419	1.32006e-40	1.7225e-38
new_gene1164	737.818	-3.56818	0.267457	-13.3411	1.33409e-40	1.73474e-38
Zm00001eb421410	519.788	-7.30908	0.547967	-13.3385	1.38131e-40	1.78989e-38
Zm00001eb191350	24978.5	2.70305	0.202772	13.3305	1.539e-40	1.98734e-38
Zm00001eb307980	389.165	6.93936	0.520582	13.33	1.54913e-40	1.99352e-38
Zm00001eb033850	1456.25	-5.88264	0.441359	-13.3285	1.58144e-40	2.0281e-38
Zm00001eb102130	2961.72	-7.12195	0.534468	-13.3253	1.64913e-40	2.10767e-38
Zm00001eb221790	4320.16	-4.2722	0.32087	-13.3145	1.90765e-40	2.42974e-38
Zm00001eb246940	657.3	-3.75803	0.282501	-13.3027	2.23234e-40	2.83363e-38
Zm00001eb160640	4411.37	-4.72596	0.356055	-13.2731	3.31521e-40	4.19391e-38
Zm00001eb245110	2594.09	3.93022	0.296116	13.2726	3.33879e-40	4.20947e-38
Zm00001eb260990	672.829	-8.98814	0.677349	-13.2696	3.47517e-40	4.36666e-38
Zm00001eb186540	773.829	-3.10999	0.23471	-13.2504	4.4883e-40	5.62077e-38
Zm00001eb363950	1051.01	-3.20459	0.24215	-13.2339	5.58942e-40	6.97631e-38
Zm00001eb157570	1185.04	-3.74861	0.283366	-13.2289	5.97636e-40	7.43439e-38
Zm00001eb200930	1772.02	-4.27183	0.32303	-13.2243	6.3562e-40	7.88064e-38
Zm00001eb247720	412.332	4.80622	0.363489	13.2225	6.50973e-40	8.04425e-38
Zm00001eb187990	473.342	4.04827	0.306204	13.2208	6.65378e-40	8.19513e-38
Zm00001eb328300	1326.3	-5.69382	0.43073	-13.219	6.81572e-40	8.36697e-38
Zm00001eb440780	407.634	5.6858	0.43072	13.2007	8.69334e-40	1.06369e-37
Zm00001eb367320	1328.39	4.62342	0.350383	13.1953	9.33466e-40	1.13843e-37
new_gene476	275.987	6.41563	0.486334	13.1918	9.77852e-40	1.18868e-37
new_gene538	731.379	8.00441	0.60754	13.1751	1.22044e-39	1.47875e-37
Zm00001eb058050	1217.19	3.71378	0.282134	13.1632	1.42967e-39	1.72666e-37
Zm00001eb423470	3802.32	-3.96042	0.300929	-13.1606	1.4781e-39	1.77939e-37
Zm00001eb121240	1590.31	3.53766	0.268883	13.1569	1.55387e-39	1.86459e-37
Zm00001eb319220	1755.78	3.138	0.238547	13.1546	1.60029e-39	1.91414e-37
Zm00001eb201150	935.325	-5.19096	0.394699	-13.1517	1.66437e-39	1.98443e-37
Zm00001eb432490	757.571	5.42218	0.41269	13.1386	1.97845e-39	2.35139e-37
Zm00001eb039820	4060.36	-2.89253	0.220194	-13.1363	2.03936e-39	2.41609e-37
Zm00001eb028200	13105.6	-7.53051	0.573365	-13.1339	2.10577e-39	2.48688e-37
Zm00001eb029880	1271.11	-6.40461	0.48805	-13.1229	2.43558e-39	2.8673e-37
new_gene1452	400.762	6.20625	0.473256	13.1139	2.7396e-39	3.21507e-37
Zm00001eb010130	1427.27	3.64486	0.27804	13.1091	2.92077e-39	3.41693e-37
Zm00001eb083940	659.898	9.50552	0.725273	13.1061	3.03715e-39	3.54198e-37
Zm00001eb334670	567.954	3.86746	0.295232	13.0997	3.30444e-39	3.8417e-37
new_gene1761	530.564	7.6367	0.583529	13.0871	3.90206e-39	4.5224e-37
Zm00001eb273170	494.631	-7.33463	0.561322	-13.0667	5.10253e-39	5.89539e-37
Zm00001eb305060	4289.56	-4.42809	0.339017	-13.0615	5.46128e-39	6.29042e-37
Zm00001eb055630	348.024	-5.2646	0.403198	-13.0571	5.78987e-39	6.64838e-37
Zm00001eb405590	8233.88	3.27802	0.251459	13.036	7.6348e-39	8.73998e-37
Zm00001eb041030	5243.55	4.45754	0.342087	13.0304	8.21465e-39	9.375e-37
Zm00001eb365020	6136.32	-3.41002	0.261735	-13.0285	8.42014e-39	9.58022e-37
Zm00001eb062850	329.805	4.01575	0.308257	13.0273	8.55914e-39	9.70877e-37
Zm00001eb155120	2080.95	2.78795	0.214106	13.0214	9.24906e-39	1.04596e-36
Zm00001eb415070	5576.1	-15.7511	1.20983	-13.0192	9.51044e-39	1.07227e-36
Zm00001eb335980	270.07	-5.89807	0.453196	-13.0144	1.01365e-38	1.13941e-36
Zm00001eb439940	397.077	5.80244	0.446204	13.004	1.16113e-38	1.30126e-36
Zm00001eb399360	1424.61	3.76506	0.290187	12.9746	1.70534e-38	1.90544e-36
Zm00001eb012230	374.431	5.06254	0.390282	12.9715	1.77527e-38	1.97765e-36
Zm00001eb233990	201.296	6.00205	0.462734	12.9708	1.79075e-38	1.98896e-36
new_gene909	275.621	5.12814	0.395567	12.964	1.95767e-38	2.1679e-36
Zm00001eb277680	831.16	-10.1572	0.783759	-12.9595	2.07468e-38	2.29068e-36
new_gene321	705.832	5.59824	0.43247	12.9448	2.51417e-38	2.76774e-36
Zm00001eb211220	1458.47	3.16064	0.24426	12.9397	2.68791e-38	2.9503e-36
Zm00001eb430240	254.921	6.94656	0.537095	12.9336	2.90966e-38	3.18433e-36
Zm00001eb434870	401.521	5.646	0.436774	12.9266	3.18617e-38	3.47675e-36
Zm00001eb314900	2650.06	3.90839	0.302475	12.9213	3.4114e-38	3.71166e-36
Zm00001eb046280	531.534	-4.39621	0.340256	-12.9203	3.45731e-38	3.75068e-36
Zm00001eb314090	1094.44	3.4102	0.264002	12.9173	3.59429e-38	3.88798e-36
Zm00001eb391930	442.651	-7.29023	0.565038	-12.9022	4.37454e-38	4.7183e-36
Zm00001eb080580	396.061	8.39046	0.650363	12.9012	4.43252e-38	4.76707e-36
Zm00001eb435640	395.474	5.56606	0.431711	12.893	4.92763e-38	5.28432e-36
Zm00001eb411000	10241.7	2.84191	0.220431	12.8926	4.95727e-38	5.30087e-36
Zm00001eb154700	234.931	4.07684	0.316669	12.8741	6.29331e-38	6.71029e-36
Zm00001eb199720	1532.43	3.59131	0.279075	12.8686	6.75871e-38	7.18599e-36
Zm00001eb405880	1400.5	3.38583	0.263137	12.8672	6.88609e-38	7.30063e-36
Zm00001eb117850	1324.56	2.58228	0.200913	12.8527	8.30396e-38	8.7789e-36
Zm00001eb430610	784.994	-3.95192	0.307767	-12.8406	9.71075e-38	1.02372e-35
Zm00001eb320530	315.174	-6.9864	0.544781	-12.8242	1.1995e-37	1.26096e-35
Zm00001eb175500	13839.5	2.86896	0.224095	12.8024	1.58899e-37	1.66572e-35
Zm00001eb401340	588.118	-4.38073	0.342407	-12.7939	1.77304e-37	1.85345e-35
Zm00001eb247750	4687	4.12018	0.322347	12.7818	2.07167e-37	2.15957e-35
Zm00001eb113610	1429.4	-4.30561	0.337357	-12.7627	2.64694e-37	2.75157e-35
Zm00001eb240330	350.507	-4.96875	0.389364	-12.7612	2.69996e-37	2.79888e-35
new_gene559	1089.42	-10.1821	0.799093	-12.7421	3.45119e-37	3.56773e-35
Zm00001eb203250	255.226	-6.34424	0.497945	-12.7408	3.50657e-37	3.61496e-35
Zm00001eb057740	2032.66	3.64777	0.286383	12.7374	3.66454e-37	3.76741e-35
Zm00001eb405860	868.61	3.1997	0.251298	12.7327	3.89146e-37	3.98971e-35
Zm00001eb090010	282.653	-4.80496	0.377551	-12.7267	4.20347e-37	4.29779e-35
Zm00001eb110720	847.135	-10.2593	0.806472	-12.7212	4.5096e-37	4.59819e-35
Zm00001eb357390	6273.46	-3.14614	0.24746	-12.7137	4.96269e-37	5.0464e-35
new_gene798	1364.02	-11.2961	0.889402	-12.7007	5.85683e-37	5.93943e-35
Zm00001eb410240	433.612	8.97606	0.708174	12.6749	8.14272e-37	8.23518e-35
Zm00001eb238560	1021.79	4.5337	0.357755	12.6726	8.3864e-37	8.4587e-35
Zm00001eb426510	3153.02	3.04522	0.240591	12.6572	1.02062e-36	1.02665e-34
Zm00001eb131430	842.438	3.38066	0.267104	12.6567	1.0269e-36	1.03018e-34
Zm00001eb009400	267.308	-5.56606	0.440025	-12.6494	1.12728e-36	1.12785e-34
Zm00001eb413570	485.906	4.90337	0.387668	12.6484	1.14197e-36	1.13949e-34
Zm00001eb370240	2131.52	-2.70625	0.214029	-12.6443	1.20331e-36	1.1975e-34
Zm00001eb428280	4786.78	-9.01863	0.713574	-12.6387	1.29205e-36	1.2824e-34
Zm00001eb154140	838.962	-3.84194	0.304037	-12.6364	1.32967e-36	1.31623e-34
Zm00001eb169010	7513.42	4.3985	0.348151	12.6339	1.37308e-36	1.35561e-34
Zm00001eb164620	1297.57	3.63686	0.288081	12.6244	1.54883e-36	1.52508e-34
Zm00001eb193370	841.319	3.33223	0.263973	12.6234	1.56922e-36	1.5411e-34
new_gene1166	370.328	-4.86036	0.385389	-12.6116	1.82315e-36	1.78578e-34
Zm00001eb432160	503.531	4.70768	0.373598	12.6009	2.08658e-36	2.03846e-34
Zm00001eb016950	660.007	3.11672	0.247533	12.5912	2.36202e-36	2.30152e-34
Zm00001eb275960	6372.42	-9.08525	0.72164	-12.5897	2.40516e-36	2.33745e-34
new_gene726	765.269	-9.68403	0.770388	-12.5703	3.07433e-36	2.98002e-34
Zm00001eb166240	608.525	3.77821	0.300806	12.5603	3.4908e-36	3.37496e-34
Zm00001eb411870	309.197	4.67287	0.372266	12.5525	3.85042e-36	3.71301e-34
Zm00001eb267190	7105.09	4.68108	0.373168	12.5442	4.27876e-36	4.11544e-34
Zm00001eb167630	269.426	6.95021	0.554341	12.5378	4.63784e-36	4.44935e-34
new_gene1461	777.573	6.18363	0.493449	12.5314	5.02441e-36	4.80784e-34
Zm00001eb148570	2643.8	3.5244	0.281264	12.5306	5.0795e-36	4.84461e-34
Zm00001eb371300	937.627	-4.60531	0.367536	-12.5302	5.10177e-36	4.84461e-34
Zm00001eb115980	699.818	-9.97884	0.79638	-12.5302	5.10034e-36	4.84461e-34
Zm00001eb410170	13094.2	4.62883	0.369538	12.526	5.38071e-36	5.09651e-34
Zm00001eb214260	2869.68	2.61923	0.209273	12.5158	6.1161e-36	5.7784e-34
Zm00001eb367050	1618.35	-2.82406	0.225652	-12.5151	6.17384e-36	5.81822e-34
Zm00001eb253560	2034.38	3.55422	0.284215	12.5054	6.97675e-36	6.55832e-34
Zm00001eb394230	1706.98	6.11167	0.488953	12.4995	7.51155e-36	7.0433e-34
new_gene40	277.878	4.69214	0.376025	12.4783	9.8116e-36	9.17692e-34
Zm00001eb215550	1018.27	-4.11171	0.329599	-12.4749	1.02387e-35	9.55246e-34
Zm00001eb218430	1008.95	2.64015	0.211737	12.469	1.1017e-35	1.0253e-33
Zm00001eb266220	515.886	-9.17313	0.73572	-12.4682	1.11259e-35	1.03285e-33
new_gene337	1304.14	3.25529	0.2613	12.4581	1.26402e-35	1.17052e-33
Zm00001eb403720	1006.3	3.35665	0.269457	12.4571	1.27975e-35	1.18216e-33
new_gene552	1065.21	5.70411	0.457946	12.4559	1.29934e-35	1.19728e-33
Zm00001eb300120	500.565	-5.11983	0.411157	-12.4522	1.35989e-35	1.24999e-33
Zm00001eb334460	985.633	4.50094	0.362014	12.4331	1.72896e-35	1.58533e-33
Zm00001eb323860	345.802	-4.51041	0.362941	-12.4274	1.85638e-35	1.698e-33
Zm00001eb017640	244.515	7.68779	0.619886	12.4019	2.55045e-35	2.32714e-33
new_gene1059	433.435	-6.67323	0.538207	-12.399	2.64616e-35	2.40858e-33
Zm00001eb076730	7366.25	2.48558	0.200489	12.3976	2.69209e-35	2.44443e-33
Zm00001eb323970	532.258	3.71734	0.299905	12.395	2.78034e-35	2.51843e-33
Zm00001eb200220	1056.35	-7.28844	0.588481	-12.3852	3.14407e-35	2.841e-33
Zm00001eb322350	219.173	-4.88617	0.395788	-12.3454	5.15761e-35	4.6492e-33
Zm00001eb418610	4183.15	-3.4304	0.278163	-12.3323	6.06669e-35	5.45549e-33
Zm00001eb121820	419.381	-3.90127	0.3168	-12.3146	7.55583e-35	6.77827e-33
Zm00001eb071770	9832.94	-4.25745	0.345765	-12.3131	7.69775e-35	6.88902e-33
Zm00001eb383280	258.271	-6.73276	0.548111	-12.2836	1.10973e-34	9.90764e-33
Zm00001eb191880	248.413	-4.77178	0.388529	-12.2817	1.13631e-34	1.01207e-32
Zm00001eb309490	1299.59	8.9548	0.729609	12.2734	1.25808e-34	1.11787e-32
Zm00001eb405850	319.909	-4.63139	0.377591	-12.2656	1.38554e-34	1.22819e-32
Zm00001eb368960	4509.54	2.70222	0.220497	12.2551	1.57683e-34	1.39445e-32
Zm00001eb267030	343.128	7.59237	0.620272	12.2404	1.89112e-34	1.6665e-32
Zm00001eb215030	1657.81	2.33186	0.190507	12.2403	1.89339e-34	1.6665e-32
Zm00001eb401920	1446.44	2.6744	0.21854	12.2376	1.95713e-34	1.71855e-32
Zm00001eb063760	336.077	7.34395	0.600371	12.2324	2.08756e-34	1.82878e-32
Zm00001eb117330	2357.04	14.8308	1.21407	12.2158	2.5597e-34	2.23713e-32
Zm00001eb439960	394.802	5.6859	0.465578	12.2126	2.66351e-34	2.32242e-32
Zm00001eb314120	452.79	3.69542	0.302971	12.1973	3.21365e-34	2.79557e-32
Zm00001eb075660	6240.27	3.2633	0.267693	12.1905	3.49429e-34	3.03264e-32
Zm00001eb224610	1160.78	-3.19737	0.26252	-12.1795	3.99502e-34	3.45917e-32
Zm00001eb319800	173.391	4.06809	0.334033	12.1787	4.0364e-34	3.4869e-32
Zm00001eb430440	26068.8	3.28166	0.26983	12.162	4.95514e-34	4.27069e-32
Zm00001eb168620	5236.34	3.61269	0.297705	12.1352	6.87762e-34	5.91396e-32
new_gene1813	250.833	-6.22276	0.513218	-12.125	7.78771e-34	6.68114e-32
new_gene58	309.452	-7.14246	0.589181	-12.1227	8.00877e-34	6.85503e-32
Zm00001eb102290	578.041	-3.67299	0.302998	-12.1222	8.06147e-34	6.88435e-32
Zm00001eb332110	155.541	5.17168	0.426938	12.1134	8.96544e-34	7.63884e-32
Zm00001eb217590	1083.44	3.92691	0.324183	12.1132	8.98734e-34	7.64006e-32
Zm00001eb360610	4724.59	2.48256	0.205032	12.1081	9.56455e-34	8.11226e-32
Zm00001eb087970	2451.78	14.8875	1.23002	12.1035	1.01242e-33	8.56745e-32
Zm00001eb047740	764.503	3.06355	0.253119	12.1032	1.01562e-33	8.57514e-32
Zm00001eb244590	4773.8	-2.79586	0.231073	-12.0995	1.06291e-33	8.95413e-32
Zm00001eb417350	1015.56	3.41188	0.282204	12.0901	1.19134e-33	1.00134e-31
Zm00001eb371910	223.121	-5.6413	0.466711	-12.0873	1.23198e-33	1.03317e-31
Zm00001eb190090	1155.11	-5.09412	0.421617	-12.0823	1.30967e-33	1.09587e-31
new_gene37	608.305	-8.5977	0.71235	-12.0695	1.53088e-33	1.2781e-31
new_gene891	2035.22	14.619	1.21244	12.0575	1.77062e-33	1.47495e-31
Zm00001eb075520	497.383	3.72054	0.308571	12.0573	1.77483e-33	1.47516e-31
Zm00001eb270500	1043.12	-5.42458	0.449929	-12.0565	1.79142e-33	1.48565e-31
Zm00001eb407980	712.334	-10.0202	0.831194	-12.0552	1.82128e-33	1.50706e-31
Zm00001eb043700	539.674	3.8992	0.323672	12.0468	2.01675e-33	1.66512e-31
Zm00001eb201440	3981.12	-3.83594	0.318552	-12.0418	2.14192e-33	1.76455e-31
Zm00001eb174740	1593.77	2.89379	0.240378	12.0385	2.23005e-33	1.83311e-31
Zm00001eb403700	27336.8	3.28247	0.272732	12.0355	2.31185e-33	1.89617e-31
Zm00001eb397620	1340.2	2.6576	0.22083	12.0346	2.33762e-33	1.91311e-31
new_gene141	2053.46	14.6319	1.21753	12.0177	2.86944e-33	2.34321e-31
Zm00001eb117010	508.14	3.48244	0.290139	12.0027	3.44055e-33	2.80345e-31
Zm00001eb325060	856.09	2.95241	0.246028	12.0003	3.54032e-33	2.87845e-31
new_gene1172	327.316	3.91479	0.326488	11.9906	3.98008e-33	3.22897e-31
Zm00001eb124380	2153.31	14.7004	1.22681	11.9826	4.38198e-33	3.54731e-31
new_gene1025	433.62	9.51283	0.794297	11.9764	4.7237e-33	3.81567e-31
Zm00001eb291080	2010.15	14.6011	1.21943	11.9738	4.87564e-33	3.92989e-31
Zm00001eb432880	2097.74	14.6624	1.22497	11.9697	5.12297e-33	4.12035e-31
Zm00001eb188510	2710.69	3.17343	0.265189	11.9667	5.31042e-33	4.26192e-31
Zm00001eb177410	315.478	-3.60079	0.301101	-11.9587	5.84413e-33	4.6802e-31
Zm00001eb345260	4963.56	-2.40332	0.200987	-11.9576	5.92604e-33	4.73563e-31
new_gene1421	184.913	4.76479	0.398753	11.9492	6.55433e-33	5.22652e-31
Zm00001eb006870	17049.1	-3.5386	0.296194	-11.9469	6.74035e-33	5.36339e-31
Zm00001eb398080	724.651	6.15243	0.515672	11.9309	8.16892e-33	6.4863e-31
Zm00001eb017450	324.565	-4.58328	0.384412	-11.9228	9.00056e-33	7.13146e-31
Zm00001eb165200	340.03	2.95992	0.248302	11.9206	9.24052e-33	7.30608e-31
new_gene188	538.697	7.37372	0.618835	11.9155	9.82811e-33	7.75424e-31
Zm00001eb240920	2682.78	-2.75734	0.231683	-11.9014	1.16428e-32	9.1666e-31
new_gene513	328.013	4.49645	0.377894	11.8987	1.20192e-32	9.44305e-31
Zm00001eb188280	896.604	3.54995	0.29836	11.8982	1.20933e-32	9.48128e-31
Zm00001eb321280	2421.47	-14.5478	1.22337	-11.8916	1.30858e-32	1.02321e-30
Zm00001eb010100	212.283	-5.63565	0.473923	-11.8915	1.31058e-32	1.02321e-30
Zm00001eb088310	147.937	6.27794	0.527974	11.8906	1.3243e-32	1.03043e-30
Zm00001eb382800	332.771	-7.40549	0.622805	-11.8905	1.32535e-32	1.03043e-30
Zm00001eb420440	1842.88	14.4757	1.21758	11.8889	1.35148e-32	1.04856e-30
Zm00001eb198880	294.429	3.77664	0.317683	11.8881	1.36534e-32	1.05712e-30
Zm00001eb188830	486.955	9.13316	0.768867	11.8787	1.52678e-32	1.17966e-30
Zm00001eb382340	903.731	-4.94857	0.416732	-11.8747	1.60187e-32	1.23513e-30
Zm00001eb290870	462.901	-7.11422	0.599367	-11.8696	1.70379e-32	1.31101e-30
Zm00001eb305190	1788.22	-4.93995	0.416754	-11.8534	2.06676e-32	1.58702e-30
Zm00001eb305450	255.985	-3.55679	0.300177	-11.849	2.17816e-32	1.66913e-30
Zm00001eb066290	620.901	-9.82094	0.829286	-11.8426	2.3492e-32	1.79651e-30
Zm00001eb345800	1849.1	14.4806	1.22285	11.8417	2.37539e-32	1.81282e-30
new_gene445	499.872	-5.09069	0.429969	-11.8397	2.43421e-32	1.85392e-30
Zm00001eb153390	2214.64	-14.419	1.21801	-11.8382	2.47824e-32	1.88362e-30
Zm00001eb161610	2233.88	-3.287	0.277768	-11.8336	2.61678e-32	1.98487e-30
Zm00001eb151240	215.336	4.23583	0.358051	11.8303	2.72295e-32	2.06121e-30
Zm00001eb032550	313.045	8.76248	0.741032	11.8247	2.90961e-32	2.19805e-30
Zm00001eb287360	313.906	-6.73304	0.569445	-11.8239	2.93852e-32	2.21541e-30
Zm00001eb339310	1722.59	-3.53377	0.298953	-11.8205	3.05849e-32	2.3012e-30
Zm00001eb199660	306.491	-3.93343	0.332899	-11.8157	3.2385e-32	2.43174e-30
Zm00001eb327580	2543	3.41894	0.289374	11.8149	3.26745e-32	2.44855e-30
new_gene1126	329.586	-3.86892	0.327579	-11.8106	3.43909e-32	2.57201e-30
Zm00001eb218920	7898.33	2.8711	0.243103	11.8102	3.45651e-32	2.57987e-30
new_gene336	188.445	-5.21143	0.441347	-11.808	3.54772e-32	2.64266e-30
Zm00001eb337410	2441.3	3.32577	0.281678	11.807	3.59138e-32	2.66985e-30
Zm00001eb318570	2079.98	-3.60687	0.30553	-11.8053	3.665e-32	2.71917e-30
Zm00001eb089490	653.72	2.98226	0.252846	11.7947	4.15435e-32	3.07612e-30
Zm00001eb389970	1617.89	14.2879	1.21161	11.7925	4.26648e-32	3.15289e-30
Zm00001eb133210	2887.03	2.42574	0.205743	11.7901	4.38802e-32	3.2363e-30
Zm00001eb286310	8931.45	4.19373	0.355707	11.7898	4.40416e-32	3.2418e-30
Zm00001eb344810	353.108	4.24516	0.36019	11.7859	4.61553e-32	3.39069e-30
Zm00001eb283900	216.414	7.2022	0.611202	11.7837	4.73899e-32	3.47454e-30
Zm00001eb222480	873.276	6.73555	0.571705	11.7815	4.86124e-32	3.55719e-30
new_gene408	1530.53	-4.1839	0.355534	-11.7679	5.71112e-32	4.17091e-30
new_gene45	770.67	-10.0205	0.851714	-11.7651	5.90321e-32	4.30277e-30
Zm00001eb274260	221.627	-4.91265	0.417908	-11.7553	6.63017e-32	4.82323e-30
Zm00001eb336100	201.598	4.84509	0.41238	11.7491	7.13933e-32	5.18351e-30
Zm00001eb276580	1974.05	2.79759	0.238309	11.7393	8.01102e-32	5.80511e-30
Zm00001eb123230	581.395	-4.30717	0.367219	-11.7292	9.03577e-32	6.535e-30
Zm00001eb241520	893.643	4.46559	0.38131	11.7112	1.11715e-31	8.06401e-30
Zm00001eb338740	1505.42	14.184	1.21128	11.7099	1.13366e-31	8.16738e-30
Zm00001eb294480	16163.2	3.08302	0.263296	11.7093	1.14189e-31	8.2108e-30
Zm00001eb203180	6148.42	-8.069	0.689138	-11.7088	1.14834e-31	8.24136e-30
Zm00001eb281930	373.065	6.65683	0.568597	11.7075	1.16705e-31	8.35954e-30
Zm00001eb239840	210.464	-6.77416	0.578855	-11.7027	1.23484e-31	8.82817e-30
Zm00001eb070170	747.632	3.31172	0.283191	11.6943	1.363e-31	9.7258e-30
Zm00001eb312600	815.251	4.18707	0.358204	11.6891	1.44968e-31	1.03246e-29
Zm00001eb163800	5658.89	-2.38077	0.203707	-11.6872	1.48154e-31	1.05314e-29
Zm00001eb118250	1367.52	-3.34834	0.286809	-11.6745	1.7213e-31	1.22124e-29
Zm00001eb121770	2760.74	15.0589	1.29016	11.6721	1.77011e-31	1.25348e-29
Zm00001eb125880	4749.66	-3.80326	0.325957	-11.668	1.8582e-31	1.31337e-29
Zm00001eb317770	7628.21	-2.66955	0.228909	-11.6621	1.99186e-31	1.40519e-29
Zm00001eb402020	172.149	-5.64904	0.484669	-11.6555	2.15207e-31	1.51534e-29
Zm00001eb414660	3033.62	-14.8729	1.27611	-11.6549	2.1664e-31	1.52256e-29
Zm00001eb117180	57248.1	3.05619	0.26247	11.644	2.46204e-31	1.72708e-29
Zm00001eb213920	497.722	-4.59878	0.395851	-11.6174	3.36039e-31	2.35284e-29
Zm00001eb403080	1294.13	-3.49244	0.300933	-11.6054	3.8694e-31	2.70416e-29
new_gene1266	289.984	3.38153	0.291415	11.6038	3.94074e-31	2.74887e-29
Zm00001eb422690	357.034	3.89956	0.336511	11.5882	4.73007e-31	3.29331e-29
Zm00001eb119200	200.796	7.23055	0.624067	11.5862	4.84277e-31	3.3655e-29
Zm00001eb325320	310.392	-3.57879	0.309372	-11.5679	5.99237e-31	4.15668e-29
Zm00001eb191320	1720.97	-5.19104	0.44883	-11.5657	6.14909e-31	4.25747e-29
Zm00001eb311680	14421.9	2.43612	0.21064	11.5653	6.17569e-31	4.26797e-29
new_gene661	162.439	4.54979	0.393486	11.5628	6.36124e-31	4.38808e-29
Zm00001eb352470	6137.6	3.38331	0.292831	11.5538	7.0622e-31	4.86263e-29
new_gene856	166.163	6.80189	0.588796	11.5522	7.1943e-31	4.94446e-29
Zm00001eb393520	1012.78	3.25427	0.281928	11.5429	8.01788e-31	5.50036e-29
Zm00001eb077110	872.421	-3.57976	0.310148	-11.5421	8.09291e-31	5.54164e-29
Zm00001eb081930	2774.23	-2.99189	0.259339	-11.5366	8.62589e-31	5.89578e-29
Zm00001eb113720	151.65	5.51143	0.478295	11.5231	1.00963e-30	6.88818e-29
Zm00001eb346900	2845.72	3.52143	0.305785	11.516	1.09561e-30	7.46112e-29
Zm00001eb260250	2189.26	-2.67779	0.232632	-11.5108	1.1637e-30	7.91041e-29
Zm00001eb332400	829.052	3.60824	0.3135	11.5095	1.18113e-30	8.01429e-29
Zm00001eb079390	197.315	3.86899	0.336259	11.506	1.23101e-30	8.33755e-29
Zm00001eb202470	337.552	-3.51637	0.305958	-11.493	1.43044e-30	9.67077e-29
Zm00001eb403680	1725.21	2.93586	0.255726	11.4805	1.65344e-30	1.11582e-28
Zm00001eb316710	179.502	4.58226	0.399518	11.4694	1.87851e-30	1.26542e-28
Zm00001eb308410	170.064	3.99788	0.34859	11.4687	1.89411e-30	1.27363e-28
Zm00001eb218180	213.523	4.07297	0.355304	11.4633	2.01571e-30	1.35296e-28
new_gene1681	1494.37	-13.8514	1.20902	-11.4567	2.17648e-30	1.45824e-28
new_gene1839	534.964	-9.49905	0.829506	-11.4514	2.3125e-30	1.5466e-28
new_gene679	2295.91	-14.4709	1.26451	-11.4439	2.52246e-30	1.684e-28
Zm00001eb070630	1560.13	-13.9136	1.2159	-11.4431	2.54729e-30	1.69754e-28
Zm00001eb131500	1648.09	-9.16815	0.801338	-11.4411	2.60695e-30	1.7342e-28
new_gene886	2239.15	14.7566	1.29067	11.4333	2.852e-30	1.89384e-28
new_gene495	408.72	-8.77463	0.767476	-11.4331	2.85724e-30	1.89395e-28
new_gene1369	1477.48	14.1566	1.23841	11.4313	2.91604e-30	1.9295e-28
Zm00001eb295650	2780.67	3.03218	0.265409	11.4245	3.15331e-30	2.0828e-28
Zm00001eb294630	1173.88	13.825	1.21041	11.4217	3.25671e-30	2.1473e-28
Zm00001eb400240	1833.19	2.58137	0.226033	11.4203	3.30922e-30	2.17808e-28
Zm00001eb100980	3861.24	-2.57037	0.225077	-11.42	3.32306e-30	2.18333e-28
Zm00001eb365130	326.652	7.34034	0.642879	11.4179	3.40328e-30	2.23211e-28
new_gene636	226.121	-5.87894	0.514995	-11.4155	3.49853e-30	2.29056e-28
Zm00001eb075600	1151.77	13.7976	1.20927	11.4098	3.73438e-30	2.44069e-28
Zm00001eb333170	3486.8	-3.08981	0.270874	-11.4068	3.86531e-30	2.52185e-28
Zm00001eb034450	396.441	4.33963	0.380457	11.4064	3.8863e-30	2.53112e-28
Zm00001eb044930	275.055	-3.76492	0.330162	-11.4033	4.02665e-30	2.61796e-28
new_gene524	910.953	-6.0686	0.532482	-11.3968	4.33613e-30	2.81426e-28
Zm00001eb411680	9058.23	3.34866	0.293909	11.3935	4.50398e-30	2.91813e-28
Zm00001eb090880	405.607	2.7312	0.23984	11.3876	4.81968e-30	3.11726e-28
Zm00001eb277060	870.877	4.43599	0.390178	11.3691	5.95717e-30	3.84629e-28
Zm00001eb276900	533.253	-9.49156	0.835376	-11.362	6.46353e-30	4.16602e-28
Zm00001eb032620	1233.72	13.8968	1.22347	11.3585	6.72871e-30	4.32946e-28
Zm00001eb327670	412.202	3.39222	0.298968	11.3464	7.72619e-30	4.9596e-28
Zm00001eb036590	6611.93	-2.6498	0.233538	-11.3463	7.73463e-30	4.9596e-28
Zm00001eb428670	1110.78	13.7454	1.21153	11.3455	7.80902e-30	4.99871e-28
new_gene1515	466.271	9.26046	0.816435	11.3426	8.07449e-30	5.15979e-28
Zm00001eb396610	872.909	-3.11108	0.274352	-11.3397	8.33966e-30	5.32014e-28
Zm00001eb126990	668.088	-3.69958	0.32656	-11.3289	9.43475e-30	6.00846e-28
new_gene706	1579.04	-13.9309	1.22972	-11.3285	9.47841e-30	6.02598e-28
Zm00001eb304540	1880.33	3.37119	0.297668	11.3254	9.82684e-30	6.23687e-28
Zm00001eb071350	495.855	-5.18415	0.457831	-11.3233	1.00641e-29	6.37659e-28
Zm00001eb097730	3260.81	-3.79844	0.335492	-11.322	1.02119e-29	6.45931e-28
Zm00001eb353440	414.511	-3.1845	0.281305	-11.3204	1.03963e-29	6.56479e-28
new_gene380	269.411	3.9528	0.349329	11.3154	1.10087e-29	6.93973e-28
Zm00001eb232000	2709.43	3.11746	0.275632	11.3102	1.16797e-29	7.35032e-28
Zm00001eb130640	10562.5	2.57339	0.227565	11.3084	1.19245e-29	7.49175e-28
Zm00001eb367700	859.621	4.42998	0.392015	11.3005	1.30448e-29	8.18186e-28
Zm00001eb016910	483.994	3.79919	0.336319	11.2964	1.3674e-29	8.56209e-28
Zm00001eb220730	474.721	4.63401	0.410694	11.2834	1.58538e-29	9.91035e-28
Zm00001eb304420	233.774	-4.69754	0.4165	-11.2786	1.67338e-29	1.0443e-27
Zm00001eb187340	3605.39	3.17467	0.281539	11.2761	1.72184e-29	1.07274e-27
Zm00001eb291820	713.775	-2.99572	0.266129	-11.2566	2.14814e-29	1.33611e-27
Zm00001eb379740	175.286	7.63898	0.67865	11.2561	2.16043e-29	1.34028e-27
Zm00001eb118300	1054.87	13.6707	1.21452	11.2561	2.16203e-29	1.34028e-27
Zm00001eb120780	586.22	4.09776	0.364076	11.2552	2.18303e-29	1.35105e-27
Zm00001eb372960	723.516	6.47929	0.575693	11.2548	2.19445e-29	1.35587e-27
Zm00001eb008160	2730.73	-3.22322	0.286444	-11.2526	2.24975e-29	1.38774e-27
Zm00001eb294240	2730.04	2.29689	0.204244	11.2458	2.42866e-29	1.49563e-27
Zm00001eb218900	424.899	5.37472	0.477942	11.2455	2.43586e-29	1.49759e-27
new_gene1481	1095.63	13.7254	1.22195	11.2324	2.82653e-29	1.73492e-27
Zm00001eb193940	13462	-2.97568	0.265051	-11.2268	3.0108e-29	1.845e-27
new_gene1106	2963.64	2.92424	0.260513	11.225	3.07544e-29	1.88151e-27
Zm00001eb326990	1310.89	-3.10869	0.277077	-11.2196	3.26697e-29	1.99542e-27
Zm00001eb402400	757.047	-4.78669	0.426783	-11.2158	3.41276e-29	2.08106e-27
Zm00001eb273340	10234.4	2.40386	0.214359	11.2142	3.47487e-29	2.11548e-27
new_gene1154	530.877	-9.93345	0.886019	-11.2113	3.58755e-29	2.18052e-27
Zm00001eb068950	12129.7	-8.42552	0.751761	-11.2077	3.73759e-29	2.26802e-27
Zm00001eb125820	3179.66	3.51053	0.313312	11.2046	3.87144e-29	2.34543e-27
Zm00001eb432460	878.219	4.11875	0.367705	11.2012	4.02071e-29	2.43191e-27
Zm00001eb275400	551.083	-2.5033	0.223636	-11.1936	4.38086e-29	2.64546e-27
Zm00001eb291180	3880.66	-2.16026	0.193042	-11.1907	4.53087e-29	2.72722e-27
Zm00001eb078130	454.574	-4.85744	0.434059	-11.1907	4.52688e-29	2.72722e-27
Zm00001eb199730	398.904	-3.82612	0.342047	-11.186	4.77692e-29	2.87069e-27
new_gene211	6641.44	5.45851	0.48825	11.1797	5.1237e-29	3.07414e-27
Zm00001eb393780	478.618	6.67853	0.597582	11.1759	5.34848e-29	3.20385e-27
Zm00001eb064500	668.976	-3.31765	0.297	-11.1705	5.68499e-29	3.39997e-27
Zm00001eb348690	1107.45	-4.49956	0.402888	-11.1683	5.83028e-29	3.48129e-27
Zm00001eb307470	1219.09	-13.5577	1.21451	-11.1632	6.17421e-29	3.68076e-27
Zm00001eb196130	172.984	7.61996	0.683088	11.1552	6.75701e-29	4.02177e-27
Zm00001eb419260	507.091	-2.96332	0.265763	-11.1502	7.14178e-29	4.24401e-27
Zm00001eb332870	676.61	-5.08182	0.455883	-11.1472	7.38793e-29	4.38331e-27
Zm00001eb359160	859.214	-2.7571	0.2474	-11.1443	7.63321e-29	4.52165e-27
Zm00001eb335530	1287.65	-13.6367	1.22422	-11.1391	8.09552e-29	4.7879e-27
Zm00001eb229330	476.678	-7.18627	0.64555	-11.132	8.76294e-29	5.17443e-27
Zm00001eb430270	263.949	6.36122	0.571508	11.1306	8.90598e-29	5.25059e-27
Zm00001eb171200	3374.7	3.10429	0.278919	11.1297	8.99249e-29	5.29323e-27
Zm00001eb222950	833.635	-4.28823	0.385319	-11.129	9.05982e-29	5.32446e-27
new_gene964	149.474	5.46257	0.490871	11.1283	9.13289e-29	5.35897e-27
Zm00001eb184340	1837.64	3.11087	0.279564	11.1276	9.20809e-29	5.39461e-27
Zm00001eb211920	381.236	-7.89945	0.70993	-11.1271	9.26202e-29	5.4177e-27
Zm00001eb294850	1440.2	3.03973	0.27343	11.117	1.03656e-28	6.05374e-27
Zm00001eb104640	1072.01	2.85157	0.25654	11.1155	1.05445e-28	6.1486e-27
Zm00001eb300460	234.678	7.03924	0.633561	11.1106	1.11406e-28	6.48608e-27
Zm00001eb378140	39716.7	-5.99909	0.539982	-11.1098	1.12427e-28	6.53527e-27
Zm00001eb174380	897.325	13.4374	1.21008	11.1046	1.19214e-28	6.91902e-27
Zm00001eb050500	4129.71	3.47086	0.31276	11.0975	1.28982e-28	7.47435e-27
Zm00001eb385070	2758.86	-3.12516	0.281729	-11.0928	1.35974e-28	7.86731e-27
Zm00001eb393530	1353.83	2.70865	0.244461	11.0801	1.56749e-28	9.05526e-27
Zm00001eb058890	535.26	9.53406	0.861137	11.0715	1.72535e-28	9.95184e-27
Zm00001eb102620	1149.6	-7.94562	0.717733	-11.0704	1.74533e-28	1.00515e-26
new_gene669	1112.43	-3.93105	0.355277	-11.0648	1.85943e-28	1.06922e-26
Zm00001eb059580	129.112	4.84709	0.438155	11.0625	1.90695e-28	1.09485e-26
Zm00001eb383120	4978.41	-3.53867	0.320275	-11.0489	2.22033e-28	1.27282e-26
Zm00001eb155140	675.846	-4.53939	0.41086	-11.0485	2.22889e-28	1.27576e-26
Zm00001eb374260	1294.32	3.05413	0.27658	11.0425	2.38299e-28	1.36188e-26
Zm00001eb291070	1820.77	2.2997	0.208399	11.0351	2.58779e-28	1.47666e-26
Zm00001eb172350	474.344	-5.16212	0.467958	-11.0312	2.70342e-28	1.54029e-26
Zm00001eb392340	492.803	-9.02812	0.81843	-11.031	2.70773e-28	1.54039e-26
Zm00001eb030320	8455.94	-7.42306	0.673579	-11.0203	3.0497e-28	1.7323e-26
Zm00001eb031190	377.059	-5.47224	0.496566	-11.0202	3.05523e-28	1.7328e-26
Zm00001eb280450	514.495	-4.78213	0.434339	-11.0101	3.41528e-28	1.93406e-26
Zm00001eb076550	1193.12	5.68491	0.51637	11.0094	3.44396e-28	1.94735e-26
Zm00001eb392010	244.373	-3.64121	0.331094	-10.9975	3.92797e-28	2.21767e-26
Zm00001eb434210	24702.9	-2.29379	0.20858	-10.9972	3.94266e-28	2.2226e-26
Zm00001eb036190	171.642	6.63831	0.603775	10.9947	4.05355e-28	2.28166e-26
Zm00001eb232850	432.714	3.37612	0.307163	10.9913	4.20883e-28	2.3655e-26
Zm00001eb088410	20552.3	3.42917	0.312014	10.9904	4.24812e-28	2.38399e-26
Zm00001eb399300	1130.39	-2.87426	0.261536	-10.9899	4.27373e-28	2.39117e-26
Zm00001eb399700	336.442	9.17853	0.835175	10.9899	4.27195e-28	2.39117e-26
Zm00001eb360420	898.58	13.4392	1.22293	10.9893	4.30038e-28	2.40248e-26
new_gene385	336.106	4.17402	0.379876	10.9878	4.37235e-28	2.43904e-26
Zm00001eb126300	229.875	-6.50326	0.592152	-10.9824	4.64372e-28	2.58655e-26
Zm00001eb078920	150.702	-4.33206	0.394829	-10.972	5.2112e-28	2.89831e-26
Zm00001eb435100	216.372	6.05829	0.552514	10.9649	5.63338e-28	3.12845e-26
Zm00001eb072610	1331.98	-13.6855	1.24821	-10.9641	5.68704e-28	3.15356e-26
Zm00001eb426940	560.581	-6.77391	0.617846	-10.9637	5.70841e-28	3.16071e-26
Zm00001eb306790	5508.32	2.97268	0.27129	10.9576	6.11281e-28	3.37962e-26
Zm00001eb384670	2060.37	3.01997	0.27587	10.9471	6.86278e-28	3.78864e-26
Zm00001eb275490	739.806	-3.37729	0.308573	-10.9449	7.03046e-28	3.87547e-26
Zm00001eb076520	2699.72	-2.58672	0.236384	-10.9429	7.18591e-28	3.95532e-26
Zm00001eb251230	11850.2	2.79788	0.255684	10.9427	7.19864e-28	3.9565e-26
new_gene1292	978.947	-13.2411	1.21026	-10.9408	7.35778e-28	4.03802e-26
Zm00001eb162780	1783.4	-3.20703	0.293308	-10.934	7.92878e-28	4.34499e-26
Zm00001eb150350	1023.61	-13.3056	1.21759	-10.9278	8.4901e-28	4.64578e-26
Zm00001eb238210	224.187	4.35855	0.399129	10.9202	9.23281e-28	5.04479e-26
Zm00001eb162140	1044.41	-2.82622	0.259029	-10.9108	1.0233e-27	5.5831e-26
Zm00001eb039500	3315.36	3.24774	0.29769	10.9098	1.03495e-27	5.63842e-26
Zm00001eb394150	7023.3	2.14898	0.196984	10.9094	1.03982e-27	5.65672e-26
Zm00001eb159910	1375.78	-3.22004	0.295228	-10.907	1.06775e-27	5.80019e-26
Zm00001eb357590	6974.03	-4.29793	0.394268	-10.901	1.1396e-27	6.18148e-26
Zm00001eb077160	1394.82	3.42742	0.314672	10.892	1.25816e-27	6.81469e-26
Zm00001eb147650	1102.33	4.10833	0.377224	10.891	1.27293e-27	6.88472e-26
Zm00001eb309610	2934.14	-2.97958	0.273772	-10.8834	1.38244e-27	7.46617e-26
new_gene1615	202.528	-7.15466	0.657837	-10.876	1.4995e-27	8.08671e-26
Zm00001eb020970	1904.52	3.32318	0.305757	10.8687	1.62522e-27	8.75206e-26
Zm00001eb104720	420.593	-2.75969	0.253943	-10.8674	1.64899e-27	8.86726e-26
Zm00001eb082430	174.192	3.46785	0.319252	10.8624	1.74057e-27	9.34622e-26
Zm00001eb396340	1751.52	2.0852	0.191999	10.8605	1.7777e-27	9.5319e-26
Zm00001eb358340	1120.72	-3.70339	0.341073	-10.8581	1.82606e-27	9.77717e-26
Zm00001eb006950	258.977	-4.10597	0.378183	-10.8571	1.84544e-27	9.86677e-26
Zm00001eb125900	194.775	5.10254	0.470351	10.8484	2.03031e-27	1.08397e-25
Zm00001eb239250	7369.91	-8.41224	0.775647	-10.8454	2.0961e-27	1.11749e-25
new_gene151	953.033	-13.2025	1.21755	-10.8435	2.14073e-27	1.13966e-25
Zm00001eb363790	119.415	4.60525	0.424972	10.8366	2.30913e-27	1.22756e-25
new_gene1648	325.471	-8.43977	0.779004	-10.834	2.37427e-27	1.26039e-25
Zm00001eb335910	230.259	6.34059	0.585266	10.8337	2.38384e-27	1.26367e-25
Zm00001eb032000	335.983	4.09423	0.378006	10.8311	2.45158e-27	1.29774e-25
Zm00001eb138400	759.168	13.1958	1.21902	10.825	2.62196e-27	1.38596e-25
Zm00001eb245960	717.449	3.8457	0.355491	10.818	2.8292e-27	1.49339e-25
Zm00001eb323260	142.207	6.93802	0.641698	10.812	3.02144e-27	1.59262e-25
Zm00001eb324220	361.947	-3.43133	0.317381	-10.8114	3.04014e-27	1.60021e-25
new_gene1403	788.361	13.2506	1.2258	10.8098	3.09442e-27	1.62649e-25
Zm00001eb208650	709.681	13.0991	1.21292	10.7996	3.45596e-27	1.81397e-25
Zm00001eb231510	718.783	-3.63304	0.336445	-10.7983	3.50537e-27	1.83731e-25
Zm00001eb347920	113.08	4.4946	0.41627	10.7973	3.54441e-27	1.85517e-25
Zm00001eb253240	867.75	-4.25393	0.394125	-10.7934	3.70035e-27	1.93408e-25
new_gene443	965.345	-3.77404	0.349734	-10.7912	3.78806e-27	1.97715e-25
Zm00001eb140960	177.027	7.92383	0.734349	10.7903	3.82652e-27	1.99444e-25
Zm00001eb221660	760.545	13.1986	1.22328	10.7895	3.86002e-27	2.00909e-25
Zm00001eb344340	3679.12	-2.20361	0.204364	-10.7828	4.15246e-27	2.1583e-25
Zm00001eb307270	1661.2	2.34523	0.217672	10.7741	4.56073e-27	2.3672e-25
Zm00001eb309600	3431.37	-2.08853	0.193853	-10.7738	4.57756e-27	2.37264e-25
Zm00001eb048810	1180.58	2.36566	0.219583	10.7734	4.5962e-27	2.37899e-25
new_gene1715	305.643	3.8548	0.35795	10.7691	4.8171e-27	2.48988e-25
Zm00001eb059590	256.865	-8.4795	0.787402	-10.769	4.82418e-27	2.49009e-25
Zm00001eb023430	1215.75	-5.21968	0.484762	-10.7675	4.90074e-27	2.52611e-25
new_gene1211	169.549	7.36415	0.684483	10.7587	5.3923e-27	2.77566e-25
Zm00001eb215740	354.974	3.76891	0.350335	10.758	5.43282e-27	2.79266e-25
Zm00001eb088450	290.044	-3.90149	0.363178	-10.7426	6.41846e-27	3.29478e-25
Zm00001eb058070	846.89	3.39505	0.316196	10.7372	6.81075e-27	3.49135e-25
new_gene1510	228.65	5.1038	0.476018	10.7219	8.03533e-27	4.11345e-25
Zm00001eb356120	127.887	6.15601	0.574199	10.721	8.10895e-27	4.14545e-25
new_gene1856	669.752	13.0152	1.21428	10.7185	8.33815e-27	4.25679e-25
Zm00001eb239240	5103.29	-8.08248	0.754275	-10.7156	8.60297e-27	4.38599e-25
Zm00001eb269710	569.867	3.33755	0.311741	10.7062	9.52273e-27	4.84828e-25
Zm00001eb410040	3180.89	3.79218	0.354428	10.6994	1.02426e-26	5.20768e-25
Zm00001eb142080	145.736	5.60147	0.523583	10.6983	1.0362e-26	5.26121e-25
Zm00001eb100380	977.472	2.82366	0.264074	10.6927	1.10163e-26	5.58585e-25
Zm00001eb029740	901.553	-13.1225	1.22729	-10.6922	1.10715e-26	5.59934e-25
Zm00001eb284250	9933.69	3.26298	0.305174	10.6922	1.10729e-26	5.59934e-25
new_gene464	913.41	4.18026	0.391074	10.6892	1.14378e-26	5.77601e-25
Zm00001eb064540	2102.37	2.64082	0.247064	10.6888	1.14815e-26	5.79026e-25
Zm00001eb094300	754.311	3.02931	0.28345	10.6873	1.16761e-26	5.88042e-25
Zm00001eb001340	4491.95	-3.1762	0.297218	-10.6864	1.17827e-26	5.92611e-25
Zm00001eb427400	183.59	3.46819	0.325132	10.667	1.45184e-26	7.29223e-25
Zm00001eb405630	1209.62	-5.77876	0.54229	-10.6562	1.63092e-26	8.18067e-25
Zm00001eb247120	402.76	3.18662	0.299049	10.6558	1.63763e-26	8.20333e-25
new_gene587	1103.14	-13.4135	1.25884	-10.6554	1.64483e-26	8.22836e-25
Zm00001eb407480	1608.03	-2.54461	0.238834	-10.6543	1.66485e-26	8.31732e-25
Zm00001eb413520	378.143	2.5632	0.240604	10.6532	1.68474e-26	8.40546e-25
Zm00001eb174390	716.385	13.1126	1.23102	10.6519	1.70894e-26	8.51481e-25
Zm00001eb006270	13699.1	2.57062	0.241467	10.6458	1.82341e-26	9.07302e-25
Zm00001eb066200	795.311	-12.9413	1.21581	-10.6442	1.85642e-26	9.22398e-25
Zm00001eb356420	16352.7	2.44765	0.229955	10.6441	1.85869e-26	9.22398e-25
new_gene1852	678.819	13.0351	1.22467	10.6437	1.86559e-26	9.24592e-25
Zm00001eb362030	7761.41	-2.38534	0.224116	-10.6433	1.87381e-26	9.27436e-25
Zm00001eb097590	523.499	-5.21672	0.49042	-10.6372	1.99974e-26	9.88452e-25
Zm00001eb314810	537.699	3.00496	0.282773	10.6268	2.2374e-26	1.10446e-24
Zm00001eb313070	277.777	8.9094	0.839101	10.6178	2.46317e-26	1.21431e-24
Zm00001eb332300	403.108	-3.94029	0.371107	-10.6176	2.46702e-26	1.2146e-24
Zm00001eb437960	201.672	5.45947	0.514258	10.6162	2.50521e-26	1.23016e-24
Zm00001eb176540	331.9	-5.63846	0.531117	-10.6162	2.50465e-26	1.23016e-24
Zm00001eb271720	604.204	12.8668	1.21222	10.6143	2.55838e-26	1.25461e-24
Zm00001eb266640	320.474	-8.33301	0.785438	-10.6094	2.69536e-26	1.32005e-24
Zm00001eb018180	4323.94	3.02912	0.285649	10.6043	2.84457e-26	1.39131e-24
Zm00001eb327060	1586.59	-5.11681	0.48261	-10.6024	2.90521e-26	1.4191e-24
new_gene804	803.56	13.2785	1.2533	10.5948	3.15057e-26	1.53694e-24
Zm00001eb171650	135.86	5.2353	0.494181	10.5939	3.18092e-26	1.54972e-24
Zm00001eb082890	827.038	-5.60233	0.528837	-10.5937	3.18801e-26	1.55115e-24
Zm00001eb371430	2119.12	-2.63551	0.248854	-10.5906	3.29628e-26	1.60174e-24
Zm00001eb002420	3423.55	-2.32315	0.219385	-10.5894	3.33843e-26	1.62012e-24
Zm00001eb020900	180.312	4.35041	0.410881	10.588	3.38702e-26	1.64156e-24
new_gene1412	426.41	-9.16025	0.865215	-10.5873	3.41471e-26	1.65283e-24
Zm00001eb114120	672.6	13.0215	1.22999	10.5867	3.43579e-26	1.66088e-24
Zm00001eb100400	606.131	12.8717	1.21598	10.5854	3.48166e-26	1.68088e-24
Zm00001eb195920	180.087	-4.71333	0.445365	-10.5831	3.57044e-26	1.71929e-24
Zm00001eb188910	6406.06	-4.24941	0.401528	-10.5831	3.56932e-26	1.71929e-24
Zm00001eb305430	806.271	-12.961	1.22502	-10.5802	3.68042e-26	1.76997e-24
new_gene1011	291.28	-8.72542	0.824771	-10.5792	3.72117e-26	1.78726e-24
Zm00001eb403260	28851.5	2.29986	0.21741	10.5784	3.7514e-26	1.79947e-24
Zm00001eb312910	1452.51	3.3231	0.314239	10.5751	3.88925e-26	1.86319e-24
Zm00001eb241530	425.472	3.84467	0.364316	10.5531	4.91427e-26	2.35123e-24
Zm00001eb180120	845.559	-13.0299	1.23513	-10.5494	5.10975e-26	2.44162e-24
Zm00001eb210220	586.11	12.8228	1.21615	10.5438	5.42767e-26	2.59022e-24
Zm00001eb046750	2009.97	2.88114	0.273512	10.5339	6.03015e-26	2.87406e-24
Zm00001eb318020	912.112	4.56049	0.433171	10.5281	6.40844e-26	3.05046e-24
Zm00001eb357500	784.832	-12.9225	1.22754	-10.5271	6.47686e-26	3.07911e-24
Zm00001eb370290	623.743	3.91091	0.371526	10.5266	6.51441e-26	3.08909e-24
Zm00001eb098190	347.505	3.68948	0.350487	10.5267	6.50641e-26	3.08909e-24
Zm00001eb090020	194.104	-6.59916	0.627091	-10.5235	6.73568e-26	3.18837e-24
new_gene406	291.475	-6.98371	0.663638	-10.5234	6.74086e-26	3.18837e-24
Zm00001eb363610	1750.52	2.35511	0.223835	10.5217	6.86561e-26	3.24326e-24
new_gene987	574.006	12.793	1.21636	10.5175	7.17876e-26	3.3869e-24
Zm00001eb203330	667.634	2.65071	0.252091	10.5149	7.37573e-26	3.47544e-24
Zm00001eb133750	502.759	-3.27517	0.311623	-10.51	7.76582e-26	3.65463e-24
Zm00001eb071130	406.574	3.92573	0.373529	10.5099	7.78142e-26	3.65737e-24
Zm00001eb386000	377.246	2.92546	0.278361	10.5096	7.80323e-26	3.663e-24
new_gene1420	803.237	4.61083	0.438902	10.5054	8.1589e-26	3.82515e-24
new_gene1007	758.608	-12.8735	1.22563	-10.5036	8.31765e-26	3.89468e-24
Zm00001eb382790	566.003	-5.56778	0.530172	-10.5018	8.47153e-26	3.96177e-24
new_gene1619	455.042	3.01554	0.287191	10.5001	8.62684e-26	4.02935e-24
Zm00001eb111280	1442.7	-2.20768	0.210393	-10.4931	9.2927e-26	4.33493e-24
Zm00001eb108100	1507.08	-2.89604	0.27611	-10.4887	9.73523e-26	4.53569e-24
Zm00001eb069490	121.843	5.19317	0.495182	10.4874	9.87127e-26	4.59334e-24
Zm00001eb041880	3029.9	2.81145	0.268148	10.4847	1.01595e-25	4.72159e-24
Zm00001eb367780	3609.92	-2.93629	0.280227	-10.4782	1.0876e-25	5.04828e-24
Zm00001eb430050	571.691	-6.28411	0.599832	-10.4765	1.10824e-25	5.1377e-24
Zm00001eb044850	793.736	-12.9388	1.23507	-10.4762	1.1112e-25	5.14501e-24
Zm00001eb431500	1757.37	3.32685	0.317639	10.4737	1.14141e-25	5.27835e-24
Zm00001eb013910	663.099	-3.10116	0.29611	-10.473	1.14937e-25	5.30856e-24
Zm00001eb175830	698.347	-4.48549	0.428876	-10.4587	1.33673e-25	6.16629e-24
new_gene779	275.336	2.95005	0.282147	10.4557	1.3798e-25	6.35711e-24
Zm00001eb090230	229.903	8.58647	0.821236	10.4555	1.382e-25	6.35942e-24
Zm00001eb342440	125.755	-3.99521	0.382165	-10.4542	1.40227e-25	6.44475e-24
Zm00001eb361070	602.074	-4.16424	0.398484	-10.4502	1.46212e-25	6.71156e-24
Zm00001eb241110	263.092	-3.86596	0.370026	-10.4478	1.49965e-25	6.87537e-24
Zm00001eb060600	313.691	9.49692	0.909019	10.4474	1.50537e-25	6.8931e-24
Zm00001eb224090	31925.4	-8.81035	0.843789	-10.4414	1.60405e-25	7.33599e-24
new_gene26	265.114	-8.14694	0.780433	-10.439	1.64535e-25	7.51563e-24
Zm00001eb289090	2945.96	-3.59877	0.344787	-10.4377	1.6688e-25	7.61243e-24
Zm00001eb162190	559.405	12.7553	1.22206	10.4376	1.67062e-25	7.61243e-24
Zm00001eb043930	385.338	3.53496	0.338685	10.4373	1.67477e-25	7.62204e-24
new_gene1373	291.016	-7.81163	0.748721	-10.4333	1.74699e-25	7.94104e-24
Zm00001eb145850	534.264	12.6892	1.21812	10.417	2.07288e-25	9.41095e-24
Zm00001eb299530	5879.47	-2.28781	0.219647	-10.4159	2.09876e-25	9.51686e-24
Zm00001eb085680	7505.4	2.89625	0.278074	10.4154	2.10958e-25	9.55431e-24
Zm00001eb028330	187.124	-7.13791	0.685334	-10.4152	2.11292e-25	9.55783e-24
Zm00001eb110230	118.776	5.31038	0.510014	10.4122	2.18064e-25	9.8522e-24
Zm00001eb360740	4053.16	2.58122	0.247959	10.4098	2.23579e-25	1.00892e-23
Zm00001eb367240	1046.15	3.1924	0.306757	10.4069	2.30539e-25	1.03907e-23
Zm00001eb089920	585.019	12.8202	1.23248	10.402	2.42867e-25	1.09331e-23
Zm00001eb063060	558.866	12.7537	1.22643	10.3991	2.50365e-25	1.12571e-23
Zm00001eb168820	252.525	-8.5164	0.819254	-10.3953	2.60466e-25	1.16972e-23
Zm00001eb163120	7078.77	2.69192	0.259008	10.3932	2.66237e-25	1.19419e-23
Zm00001eb110890	214.762	3.38601	0.325867	10.3908	2.73109e-25	1.22355e-23
Zm00001eb073480	6152.3	2.36066	0.227216	10.3895	2.76878e-25	1.23894e-23
Zm00001eb238590	1544.11	-2.98503	0.287415	-10.3858	2.8775e-25	1.28605e-23
Zm00001eb333530	754.871	-12.8661	1.23946	-10.3804	3.04452e-25	1.35907e-23
new_gene125	634.855	-12.6165	1.21653	-10.3709	3.36222e-25	1.4991e-23
Zm00001eb378520	1811.53	3.24583	0.313075	10.3676	3.48144e-25	1.5504e-23
Zm00001eb313140	172.047	6.86748	0.662772	10.3618	3.70115e-25	1.64628e-23
Zm00001eb305300	821.792	2.28481	0.220674	10.3538	4.02154e-25	1.78666e-23
Zm00001eb426370	2170.91	-2.80322	0.270915	-10.3472	4.30907e-25	1.91213e-23
Zm00001eb032010	226.302	-8.33333	0.805592	-10.3444	4.439e-25	1.96745e-23
Zm00001eb050170	3158.11	-6.44474	0.623196	-10.3414	4.57577e-25	2.02566e-23
new_gene1551	486.936	12.5556	1.21543	10.3302	5.14656e-25	2.27565e-23
Zm00001eb345080	500.367	12.5943	1.21937	10.3285	5.23461e-25	2.31184e-23
new_gene1606	198.526	-7.6172	0.737546	-10.3278	5.27757e-25	2.32806e-23
new_gene477	753.471	13.1856	1.27744	10.3218	5.61373e-25	2.47342e-23
Zm00001eb095690	465.943	-4.48745	0.434815	-10.3204	5.7008e-25	2.50882e-23
Zm00001eb294880	775.692	-12.9054	1.25115	-10.3148	6.04066e-25	2.65526e-23
Zm00001eb070640	643.236	-12.6353	1.22568	-10.3088	6.43298e-25	2.82438e-23
Zm00001eb012910	801.527	2.41355	0.234174	10.3066	6.57555e-25	2.88358e-23
Zm00001eb037040	899.631	2.92122	0.283509	10.3038	6.77189e-25	2.96274e-23
Zm00001eb312730	1504.8	-8.31022	0.806518	-10.3038	6.77193e-25	2.96274e-23
Zm00001eb346080	376.402	-2.64814	0.257174	-10.2971	7.26467e-25	3.17459e-23
Zm00001eb298310	1625.52	1.99758	0.194005	10.2965	7.30645e-25	3.18912e-23
new_gene1205	1568.7	10.4577	1.01619	10.2911	7.72691e-25	3.3687e-23
Zm00001eb090680	1201.47	3.1831	0.309333	10.2902	7.8e-25	3.39659e-23
Zm00001eb117100	3726.69	2.06181	0.200391	10.2889	7.90588e-25	3.43869e-23
new_gene1864	335.669	-8.81689	0.857151	-10.2863	8.12651e-25	3.53054e-23
Zm00001eb308100	476.227	12.5239	1.21857	10.2775	8.89826e-25	3.86133e-23
Zm00001eb307440	3667.03	2.60276	0.253453	10.2692	9.69865e-25	4.20376e-23
Zm00001eb373910	314.225	-4.57578	0.445643	-10.2678	9.84015e-25	4.26014e-23
new_gene916	484.361	12.5478	1.22224	10.2662	1.00035e-24	4.32584e-23
Zm00001eb184710	622.31	-12.5878	1.22676	-10.261	1.05592e-24	4.56088e-23
Zm00001eb100260	1586.06	2.48662	0.242374	10.2594	1.07352e-24	4.63152e-23
Zm00001eb116210	266.047	7.8812	0.768486	10.2555	1.11813e-24	4.81842e-23
Zm00001eb430720	667.456	4.1403	0.40372	10.2554	1.11949e-24	4.81873e-23
new_gene1419	385.539	6.72381	0.656006	10.2496	1.18805e-24	5.10795e-23
Zm00001eb324130	571.331	-12.4644	1.21632	-10.2477	1.21224e-24	5.20594e-23
Zm00001eb396420	308.813	4.2056	0.410606	10.2424	1.27959e-24	5.48887e-23
Zm00001eb241410	460.32	12.4747	1.21804	10.2416	1.29065e-24	5.52994e-23
Zm00001eb051100	688.618	-12.7338	1.24367	-10.2389	1.3274e-24	5.68088e-23
new_gene1239	459.801	12.4728	1.21831	10.2378	1.34237e-24	5.73834e-23
Zm00001eb007270	4111.91	-2.04257	0.199582	-10.2342	1.39298e-24	5.94791e-23
Zm00001eb396520	603.489	-3.24363	0.316977	-10.233	1.41102e-24	6.01803e-23
Zm00001eb117370	1176.11	-3.35562	0.327992	-10.2308	1.44314e-24	6.14803e-23
Zm00001eb061670	332.517	-3.75583	0.367168	-10.2292	1.46746e-24	6.24449e-23
Zm00001eb101990	3836.06	-2.27509	0.222447	-10.2276	1.49232e-24	6.34305e-23
new_gene428	588.91	-12.5078	1.22361	-10.2221	1.57882e-24	6.70309e-23
Zm00001eb022180	643.382	-3.00674	0.294171	-10.2211	1.59588e-24	6.76778e-23
Zm00001eb211270	215.247	3.14773	0.308067	10.2177	1.65264e-24	7.00054e-23
Zm00001eb159730	4728.3	1.93784	0.189702	10.2152	1.69614e-24	7.17668e-23
Zm00001eb065200	30642.8	-7.73345	0.757068	-10.215	1.69873e-24	7.17949e-23
Zm00001eb307760	886.796	-3.48911	0.341615	-10.2136	1.72377e-24	7.2771e-23
Zm00001eb076790	628.005	12.9225	1.2654	10.2122	1.7491e-24	7.37567e-23
Zm00001eb152990	891.568	-4.496	0.440657	-10.2029	1.9236e-24	8.10235e-23
Zm00001eb064970	308.911	-9.20608	0.902372	-10.2021	1.94064e-24	8.1649e-23
new_gene868	284.36	9.35747	0.917288	10.2012	1.95776e-24	8.22764e-23
Zm00001eb112360	2833.29	6.15788	0.60372	10.1999	1.98497e-24	8.33264e-23
Zm00001eb361980	1128.76	-4.01431	0.393651	-10.1976	2.0315e-24	8.51839e-23
Zm00001eb129780	521.611	12.6541	1.24098	10.1969	2.04781e-24	8.57713e-23
Zm00001eb122770	7716.04	-7.17949	0.70577	-10.1726	2.62904e-24	1.09992e-22
Zm00001eb404580	120.539	5.49432	0.540296	10.1691	2.7241e-24	1.13842e-22
Zm00001eb122350	649.005	-3.23032	0.317741	-10.1665	2.79735e-24	1.16772e-22
Zm00001eb108460	210.499	-3.25786	0.320464	-10.1661	2.81023e-24	1.17179e-22
Zm00001eb123670	161.85	3.26019	0.320716	10.1654	2.83067e-24	1.17899e-22
Zm00001eb303620	613.984	-12.5679	1.23638	-10.1651	2.83837e-24	1.18088e-22
Zm00001eb166450	1479.38	-2.33748	0.229986	-10.1635	2.88405e-24	1.19855e-22
new_gene740	139.63	-6.77134	0.666532	-10.1591	3.01946e-24	1.25343e-22
Zm00001eb076880	1886.7	-8.13441	0.800809	-10.1577	3.06105e-24	1.26928e-22
Zm00001eb307460	336.044	-9.26396	0.912036	-10.1575	3.06998e-24	1.27157e-22
Zm00001eb396560	571.491	-12.4649	1.22751	-10.1546	3.16003e-24	1.30742e-22
new_gene902	678.938	4.01109	0.395043	10.1535	3.19532e-24	1.32056e-22
Zm00001eb251620	807.532	-2.97799	0.293397	-10.15	3.31265e-24	1.36753e-22
new_gene829	567.323	-12.4542	1.2272	-10.1485	3.36651e-24	1.38823e-22
new_gene335	184.427	4.04847	0.398956	10.1477	3.3936e-24	1.39786e-22
Zm00001eb055260	387.054	4.23111	0.417044	10.1455	3.47091e-24	1.42812e-22
Zm00001eb330650	7455.83	2.58086	0.254442	10.1432	3.5526e-24	1.46013e-22
Zm00001eb179080	4462.09	-4.33864	0.427838	-10.1409	3.63886e-24	1.49393e-22
Zm00001eb072110	417.934	12.3348	1.21654	10.1392	3.69991e-24	1.51733e-22
Zm00001eb210540	564.841	-12.4477	1.22772	-10.1388	3.71634e-24	1.52239e-22
Zm00001eb306020	7199.31	-2.05323	0.202578	-10.1355	3.84324e-24	1.57265e-22
Zm00001eb111500	111.685	5.97488	0.589545	10.1347	3.87463e-24	1.58376e-22
new_gene1790	218.645	-4.61724	0.455871	-10.1284	4.13335e-24	1.68767e-22
new_gene995	1550.37	3.03431	0.299662	10.1258	4.24552e-24	1.73157e-22
new_gene1177	171.939	-4.22451	0.41746	-10.1196	4.5248e-24	1.84346e-22
Zm00001eb256040	136.997	-5.86783	0.580349	-10.1109	4.94459e-24	2.01229e-22
Zm00001eb211670	749.065	-12.8551	1.27187	-10.1073	5.1298e-24	2.08539e-22
Zm00001eb192720	306.194	3.17113	0.313831	10.1046	5.27319e-24	2.14135e-22
Zm00001eb349930	153.221	-5.44845	0.539441	-10.1002	5.51461e-24	2.23695e-22
Zm00001eb148790	344.378	-3.87261	0.383706	-10.0926	5.95474e-24	2.41286e-22
Zm00001eb017960	110.12	5.05104	0.5006	10.09	6.11925e-24	2.47684e-22
new_gene421	408.595	7.13413	0.707474	10.0839	6.50604e-24	2.63054e-22
Zm00001eb321820	855.594	-3.18334	0.315763	-10.0814	6.6751e-24	2.69597e-22
Zm00001eb358680	577.804	3.83121	0.380092	10.0797	6.7939e-24	2.74099e-22
Zm00001eb336030	281.703	-3.90796	0.38776	-10.0783	6.89095e-24	2.77714e-22
Zm00001eb000330	577.382	-2.17229	0.215566	-10.0771	6.97345e-24	2.80736e-22
Zm00001eb431910	473.197	3.17514	0.315217	10.0729	7.28069e-24	2.92269e-22
Zm00001eb380570	506.478	-12.2906	1.22017	-10.0729	7.28342e-24	2.92269e-22
Zm00001eb121750	417.917	12.3351	1.22457	10.0729	7.27671e-24	2.92269e-22
Zm00001eb374750	1218.01	-2.6098	0.259254	-10.0666	7.76315e-24	3.11185e-22
Zm00001eb306040	1203.11	-3.75861	0.373528	-10.0625	8.09453e-24	3.2412e-22
Zm00001eb409100	1526.6	2.82152	0.280433	10.0613	8.19212e-24	3.27347e-22
Zm00001eb006250	642.837	5.73052	0.569562	10.0613	8.19266e-24	3.27347e-22
Zm00001eb112970	1133.8	4.0567	0.403214	10.0609	8.22454e-24	3.28269e-22
Zm00001eb288370	1348.77	8.63412	0.858506	10.0571	8.54361e-24	3.4064e-22
Zm00001eb212590	308.289	-2.88132	0.286547	-10.0553	8.70508e-24	3.46708e-22
Zm00001eb281520	112.65	-5.6685	0.563802	-10.0541	8.81473e-24	3.507e-22
Zm00001eb006940	710.482	-2.69379	0.267969	-10.0526	8.94359e-24	3.55448e-22
Zm00001eb260710	16934.9	-2.54941	0.253636	-10.0515	9.05221e-24	3.59382e-22
new_gene943	423.058	12.3526	1.22914	10.0498	9.20494e-24	3.65057e-22
Zm00001eb186880	350.255	2.90555	0.289132	10.0492	9.26126e-24	3.66901e-22
Zm00001eb108660	1321.57	2.69027	0.267765	10.0471	9.45711e-24	3.74263e-22
Zm00001eb299930	3922.83	2.39218	0.238148	10.0449	9.6755e-24	3.825e-22
Zm00001eb292740	522.476	-4.09485	0.407914	-10.0385	1.03202e-23	4.07554e-22
Zm00001eb208140	5572.98	-2.64061	0.263062	-10.038	1.03796e-23	4.09468e-22
Zm00001eb209700	929.683	-7.95873	0.792898	-10.0375	1.04256e-23	4.1085e-22
new_gene807	122.55	-4.79574	0.477864	-10.0358	1.06101e-23	4.17678e-22
Zm00001eb015630	6458.9	1.83277	0.182633	10.0353	1.06636e-23	4.1934e-22
Zm00001eb323790	1911.96	2.4817	0.247344	10.0334	1.08693e-23	4.26981e-22
Zm00001eb069480	439.621	4.52056	0.450583	10.0327	1.0951e-23	4.29739e-22
Zm00001eb082720	2308.46	-2.43972	0.243283	-10.0283	1.14465e-23	4.48709e-22
Zm00001eb050160	1719.82	-5.85431	0.58399	-10.0247	1.1875e-23	4.65019e-22
new_gene1657	519.78	-12.328	1.23025	-10.0207	1.23604e-23	4.83519e-22
Zm00001eb039510	626.232	7.23846	0.722795	10.0145	1.31576e-23	5.13794e-22
new_gene1213	379.992	12.1981	1.21804	10.0145	1.31618e-23	5.13794e-22
new_gene1317	508.864	-12.2972	1.2285	-10.01	1.37808e-23	5.37393e-22
Zm00001eb427200	1790.62	-2.22042	0.221858	-10.0083	1.40157e-23	5.45985e-22
Zm00001eb405190	2349.48	-2.65604	0.26552	-10.0031	1.4763e-23	5.74497e-22
Zm00001eb173280	232.181	-3.43746	0.34369	-10.0016	1.4994e-23	5.82875e-22
Zm00001eb145660	13132.2	-2.50506	0.250497	-10.0004	1.51832e-23	5.89615e-22
Zm00001eb209170	188.662	-3.97142	0.397183	-9.99896	1.54e-23	5.97413e-22
Zm00001eb207410	3136.51	2.17859	0.217888	9.99866	1.54476e-23	5.98016e-22
Zm00001eb242690	18112.5	3.99774	0.399826	9.99871	1.54392e-23	5.98016e-22
Zm00001eb206610	6283.3	-5.51712	0.551819	-9.99807	1.55389e-23	6.00928e-22
Zm00001eb204810	649.388	-12.649	1.26519	-9.99766	1.56034e-23	6.02799e-22
Zm00001eb304290	29758.6	-3.18749	0.318961	-9.99336	1.62969e-23	6.28938e-22
Zm00001eb337440	446.458	12.4297	1.24405	9.99132	1.66348e-23	6.41318e-22
Zm00001eb196090	334.985	-4.19976	0.420511	-9.98727	1.7329e-23	6.6739e-22
Zm00001eb051370	339.271	3.42176	0.342732	9.98377	1.79514e-23	6.90648e-22
Zm00001eb175610	224.257	-3.60168	0.360843	-9.98131	1.84013e-23	7.07228e-22
Zm00001eb245850	1049.64	-4.56738	0.457641	-9.98028	1.85946e-23	7.13922e-22
Zm00001eb259870	748.859	-2.72956	0.273805	-9.96898	2.08355e-23	7.99138e-22
Zm00001eb226020	2123.7	4.706	0.472144	9.96728	2.11944e-23	8.12068e-22
new_gene1868	417.985	-4.44782	0.446265	-9.96677	2.13054e-23	8.15484e-22
Zm00001eb198010	509.815	-2.71439	0.272393	-9.96497	2.16944e-23	8.29521e-22
Zm00001eb032860	723.627	-4.18807	0.420539	-9.95881	2.30817e-23	8.81664e-22
new_gene339	226.209	-7.44629	0.747931	-9.95586	2.37758e-23	9.0725e-22
Zm00001eb276960	214.438	8.47635	0.851781	9.95133	2.48834e-23	9.48543e-22
Zm00001eb348760	4064.95	3.45577	0.347331	9.94949	2.53489e-23	9.65301e-22
Zm00001eb012930	1966.47	-3.30567	0.332262	-9.94899	2.54763e-23	9.69164e-22
Zm00001eb047730	960.452	-12.252	1.23158	-9.94816	2.56892e-23	9.76269e-22
Zm00001eb186150	344.811	-3.54572	0.356427	-9.94797	2.57388e-23	9.77157e-22
Zm00001eb337690	6050.53	-3.04704	0.306589	-9.93851	2.83038e-23	1.07345e-21
Zm00001eb338380	1764.61	-6.50188	0.65437	-9.93609	2.89978e-23	1.09865e-21
Zm00001eb123090	113.172	5.1365	0.516985	9.93549	2.91734e-23	1.10418e-21
Zm00001eb157090	763.553	-2.42306	0.243912	-9.93419	2.95554e-23	1.1175e-21
Zm00001eb078390	449.463	-2.28598	0.230173	-9.93158	3.03395e-23	1.14599e-21
Zm00001eb035440	2034.56	2.89988	0.292013	9.93068	3.06162e-23	1.15527e-21
Zm00001eb373380	1961.72	3.07511	0.310025	9.91889	3.44575e-23	1.29891e-21
Zm00001eb022050	1360.81	2.67013	0.269296	9.91521	3.57488e-23	1.34623e-21
Zm00001eb222870	707.356	5.88572	0.593748	9.91284	3.66093e-23	1.37724e-21
Zm00001eb130790	345.96	12.0624	1.217	9.91165	3.70477e-23	1.39233e-21
Zm00001eb078100	14041.6	2.18776	0.22074	9.91104	3.72757e-23	1.39949e-21
Zm00001eb376570	2930.33	-3.52945	0.356126	-9.91068	3.74106e-23	1.40314e-21
Zm00001eb379200	588.46	2.86515	0.289173	9.9081	3.83875e-23	1.43834e-21
Zm00001eb254120	2850.97	3.38634	0.341799	9.90741	3.86528e-23	1.44682e-21
Zm00001eb406350	387.787	-3.68038	0.371528	-9.90605	3.91826e-23	1.46519e-21
Zm00001eb197170	576.601	-3.95272	0.399066	-9.90492	3.96299e-23	1.48043e-21
Zm00001eb333330	460.273	2.29978	0.232202	9.90422	3.99052e-23	1.48922e-21
Zm00001eb411320	37010.8	1.90804	0.192697	9.90178	4.08926e-23	1.52455e-21
Zm00001eb185870	470.297	-12.1838	1.23106	-9.89699	4.29012e-23	1.59784e-21
Zm00001eb310220	2789.49	2.5241	0.255042	9.8968	4.29789e-23	1.59913e-21
Zm00001eb287410	169.234	3.87655	0.391718	9.89627	4.32074e-23	1.60603e-21
Zm00001eb104770	622.239	12.9087	1.30451	9.89545	4.35658e-23	1.61774e-21
Zm00001eb154320	110.127	6.40677	0.647537	9.89405	4.41776e-23	1.63883e-21
new_gene259	128.014	-6.43828	0.650898	-9.89139	4.53706e-23	1.68141e-21
Zm00001eb288330	743.139	-2.90204	0.293401	-9.89105	4.55222e-23	1.68536e-21
new_gene1183	205.041	-6.42807	0.650044	-9.88866	4.66231e-23	1.72441e-21
new_gene289	460.654	-12.1538	1.22929	-9.88687	4.74627e-23	1.75372e-21
Zm00001eb381210	134.839	3.33718	0.337551	9.88643	4.76716e-23	1.7597e-21
Zm00001eb272040	213.83	-3.00524	0.304	-9.88564	4.80487e-23	1.77187e-21
Zm00001eb137540	5409.74	-2.36067	0.238821	-9.88469	4.85099e-23	1.78711e-21
Zm00001eb004490	7292.34	2.63395	0.266528	9.88243	4.96127e-23	1.82593e-21
Zm00001eb034340	134.274	-6.30217	0.63788	-9.87988	5.0895e-23	1.87128e-21
Zm00001eb023730	871.819	-4.11356	0.416455	-9.87756	5.20869e-23	1.91322e-21
Zm00001eb066130	1504.7	2.74808	0.278335	9.87329	5.4352e-23	1.99446e-21
Zm00001eb386030	735.769	-2.492	0.252445	-9.87143	5.5371e-23	2.02985e-21
new_gene785	1187.68	7.48105	0.75796	9.86999	5.61723e-23	2.05721e-21
Zm00001eb112590	1787.42	-2.33254	0.236351	-9.86893	5.67683e-23	2.077e-21
Zm00001eb308680	475.584	12.521	1.26899	9.86687	5.7944e-23	2.11794e-21
Zm00001eb242470	143.164	4.34576	0.440636	9.86247	6.05415e-23	2.21071e-21
Zm00001eb345950	120.321	4.07194	0.41289	9.86205	6.07962e-23	2.21784e-21
Zm00001eb149740	1404.49	3.54354	0.359362	9.86064	6.16544e-23	2.24695e-21
Zm00001eb145750	3325.62	2.61282	0.264986	9.86024	6.19015e-23	2.25376e-21
new_gene1039	436.675	-12.0766	1.22479	-9.86012	6.19782e-23	2.25435e-21
Zm00001eb153620	4182.14	-2.40298	0.243774	-9.85739	6.36817e-23	2.31406e-21
Zm00001eb018220	331.431	12.0005	1.21841	9.84935	6.89867e-23	2.50439e-21
new_gene1095	480.408	-12.2143	1.24044	-9.84675	7.07931e-23	2.56747e-21
Zm00001eb343590	941.855	2.26067	0.229612	9.84561	7.16069e-23	2.59446e-21
Zm00001eb056870	3032.28	-2.41832	0.245632	-9.8453	7.18263e-23	2.59786e-21
Zm00001eb353390	549.32	-2.9632	0.300977	-9.84528	7.184e-23	2.59786e-21
Zm00001eb187550	102.722	-5.11361	0.519642	-9.84064	7.52336e-23	2.71795e-21
Zm00001eb309880	4328.42	-3.03917	0.309067	-9.83337	8.08679e-23	2.91867e-21
Zm00001eb247910	402.488	-11.959	1.21668	-9.82925	8.4246e-23	3.03766e-21
Zm00001eb357780	421.619	-4.42824	0.450656	-9.82621	8.68254e-23	3.12764e-21
Zm00001eb404100	174.688	3.53659	0.36014	9.82005	9.22946e-23	3.32145e-21
Zm00001eb029570	426.083	-12.0408	1.22671	-9.81549	9.65679e-23	3.47188e-21
Zm00001eb063050	165.384	6.46678	0.659196	9.8101	1.01863e-22	3.65875e-21
Zm00001eb076940	183.052	-4.13902	0.421999	-9.80813	1.03873e-22	3.72735e-21
Zm00001eb396510	438.435	-12.082	1.23195	-9.80719	1.04852e-22	3.75885e-21
new_gene686	476.544	10.659	1.0871	9.80498	1.07165e-22	3.83808e-21
Zm00001eb145570	1002.69	2.81565	0.287215	9.80326	1.09005e-22	3.90024e-21
Zm00001eb400400	477.243	-3.20304	0.326767	-9.8022	1.1016e-22	3.93403e-21
Zm00001eb003700	1938.81	2.13571	0.21788	9.80226	1.10094e-22	3.93403e-21
Zm00001eb205090	280.51	-8.69766	0.887332	-9.80203	1.10348e-22	3.93697e-21
Zm00001eb442370	1610.86	3.47915	0.35499	9.80069	1.11819e-22	3.98564e-21
Zm00001eb414840	344.48	12.0565	1.2302	9.80042	1.12116e-22	3.99242e-21
Zm00001eb244410	791.805	-3.77707	0.385456	-9.79896	1.13756e-22	4.04695e-21
Zm00001eb295850	613.145	-3.50504	0.357729	-9.79805	1.14786e-22	4.0797e-21
Zm00001eb105110	446.027	-12.1074	1.23584	-9.79688	1.16113e-22	4.12294e-21
Zm00001eb043670	455.552	12.459	1.27261	9.79016	1.24103e-22	4.40247e-21
Zm00001eb064510	188.562	6.04623	0.618089	9.78214	1.34343e-22	4.76118e-21
Zm00001eb336530	1270.07	2.53603	0.259304	9.78017	1.36982e-22	4.85012e-21
new_gene918	471.39	-9.27531	0.948545	-9.77846	1.39309e-22	4.92784e-21
Zm00001eb325150	1773.75	-2.38553	0.24398	-9.77756	1.40556e-22	4.96723e-21
Zm00001eb430230	1343.17	3.47005	0.354965	9.77577	1.43063e-22	5.05105e-21
Zm00001eb030170	2610.33	2.50682	0.256458	9.77478	1.44467e-22	5.09361e-21
Zm00001eb255670	729.19	-4.1989	0.429566	-9.77473	1.44541e-22	5.09361e-21
Zm00001eb343560	482.655	-12.2212	1.25044	-9.77348	1.46333e-22	5.15189e-21
Zm00001eb179700	495.996	2.9318	0.300006	9.77246	1.47817e-22	5.19923e-21
Zm00001eb434070	3949.54	2.21624	0.226864	9.769	1.52954e-22	5.37484e-21
Zm00001eb159990	1272.17	-6.41838	0.657102	-9.7677	1.54933e-22	5.43927e-21
Zm00001eb068820	397.748	-11.9421	1.22289	-9.76546	1.58387e-22	5.55531e-21
Zm00001eb308890	444.717	-12.1026	1.23958	-9.76344	1.61576e-22	5.66183e-21
Zm00001eb334350	424.236	12.3561	1.26585	9.76105	1.65426e-22	5.7913e-21
Zm00001eb415840	310.683	11.9071	1.22098	9.7521	1.80686e-22	6.3196e-21
Zm00001eb003110	506.135	2.3041	0.236317	9.75003	1.84406e-22	6.44367e-21
Zm00001eb104710	2578.98	2.45587	0.251938	9.74792	1.88285e-22	6.57306e-21
Zm00001eb129230	422.877	3.21997	0.330336	9.74758	1.88922e-22	6.58915e-21
Zm00001eb308880	459.024	-12.1483	1.24644	-9.74633	1.91254e-22	6.66425e-21
Zm00001eb057080	834.393	4.37319	0.448926	9.74145	2.0068e-22	6.98617e-21
Zm00001eb296500	148.452	-5.23811	0.537933	-9.73749	2.08652e-22	7.25691e-21
Zm00001eb022920	1368.75	3.26209	0.335138	9.73357	2.16839e-22	7.53465e-21
Zm00001eb284350	5388.96	2.18685	0.224798	9.72807	2.28895e-22	7.94617e-21
Zm00001eb409610	243.091	6.50745	0.66899	9.72727	2.30705e-22	8.00157e-21
Zm00001eb401380	1622.55	-2.46943	0.25387	-9.72714	2.31004e-22	8.00451e-21
Zm00001eb110020	6519.57	2.28074	0.234519	9.72518	2.35482e-22	8.1521e-21
Zm00001eb308870	385.009	-11.895	1.22327	-9.724	2.38238e-22	8.23985e-21
Zm00001eb250640	626.283	2.20463	0.226727	9.72369	2.38951e-22	8.25688e-21
Zm00001eb369870	145.788	-5.88757	0.605556	-9.72258	2.41588e-22	8.34026e-21
Zm00001eb078120	7098.36	2.24778	0.231231	9.72092	2.4556e-22	8.46956e-21
Zm00001eb401160	226.084	-8.3753	0.861653	-9.72003	2.47707e-22	8.53571e-21
Zm00001eb165750	354.815	4.39041	0.451692	9.71992	2.47981e-22	8.53728e-21
Zm00001eb304830	206.205	-8.23614	0.847367	-9.71968	2.48558e-22	8.54926e-21
Zm00001eb397750	392.06	4.19354	0.431558	9.7172	2.54685e-22	8.75192e-21
Zm00001eb037530	964.154	2.76324	0.284656	9.70729	2.80698e-22	9.63696e-21
new_gene1497	1141.41	-8.09177	0.833724	-9.70557	2.85463e-22	9.79153e-21
Zm00001eb160170	2097.87	2.45975	0.25347	9.70431	2.89024e-22	9.90456e-21
new_gene975	241.331	-8.33913	0.859476	-9.70257	2.93992e-22	1.00656e-20
Zm00001eb001070	1379.07	-2.43267	0.250969	-9.69313	3.22476e-22	1.10307e-20
Zm00001eb276290	274.639	-5.58181	0.575867	-9.69287	3.233e-22	1.10487e-20
Zm00001eb357770	243.912	-7.72593	0.797562	-9.68694	3.42628e-22	1.16986e-20
new_gene68	402.866	-11.9606	1.23528	-9.68247	3.57976e-22	1.22114e-20
Zm00001eb359110	310.197	3.87043	0.399832	9.68015	3.66195e-22	1.24804e-20
Zm00001eb390360	298.224	-6.11927	0.632157	-9.67999	3.66738e-22	1.24875e-20
new_gene491	186.436	-7.97982	0.824423	-9.67927	3.6934e-22	1.25646e-20
Zm00001eb314720	1833.74	-2.42716	0.250793	-9.67796	3.7409e-22	1.27146e-20
Zm00001eb320710	409.502	-11.9839	1.23882	-9.67366	3.90185e-22	1.32496e-20
Zm00001eb136780	385.269	-3.71571	0.384129	-9.67307	3.92419e-22	1.33134e-20
new_gene454	390.508	-11.9155	1.23255	-9.66741	4.1475e-22	1.40582e-20
Zm00001eb360750	334.893	2.75126	0.284609	9.66679	4.17249e-22	1.413e-20
Zm00001eb289580	3234.09	2.0416	0.211208	9.66628	4.19327e-22	1.41876e-20
Zm00001eb095190	1659.42	-2.03114	0.21015	-9.66522	4.23729e-22	1.43235e-20
new_gene1298	343.181	12.0498	1.24688	9.66397	4.28913e-22	1.44856e-20
Zm00001eb324140	359.583	-11.7965	1.22068	-9.66384	4.29455e-22	1.44908e-20
new_gene1170	434.959	-12.0711	1.24943	-9.66128	4.40336e-22	1.48445e-20
Zm00001eb366860	14332.1	2.79294	0.289145	9.6593	4.48933e-22	1.51207e-20
Zm00001eb188050	160.2	3.4944	0.362024	9.6524	4.80169e-22	1.61582e-20
Zm00001eb334960	8899.28	-2.75447	0.28541	-9.65093	4.8714e-22	1.6378e-20
Zm00001eb102420	307.179	-2.57903	0.267252	-9.65018	4.90698e-22	1.64828e-20
Zm00001eb273570	1587.27	-2.96434	0.307289	-9.64676	5.07329e-22	1.70261e-20
Zm00001eb070610	516.619	4.28733	0.444503	9.64522	5.14984e-22	1.72675e-20
Zm00001eb349060	7049.09	-2.7044	0.280456	-9.64286	5.26998e-22	1.76544e-20
Zm00001eb175310	43538.6	-6.04027	0.626425	-9.64244	5.29126e-22	1.77098e-20
Zm00001eb267860	291.535	11.8161	1.22558	9.64121	5.35513e-22	1.79075e-20
Zm00001eb098660	499.13	-12.2694	1.27264	-9.64093	5.36976e-22	1.79404e-20
Zm00001eb296270	644.494	3.03543	0.314906	9.63914	5.46413e-22	1.82393e-20
Zm00001eb205690	451.469	-2.30316	0.238957	-9.63838	5.50487e-22	1.83467e-20
new_gene1058	366.56	-11.8241	1.22678	-9.63836	5.50614e-22	1.83467e-20
new_gene1072	130.689	-6.90614	0.716589	-9.63751	5.55178e-22	1.84823e-20
Zm00001eb324630	805.456	-2.13907	0.22204	-9.6337	5.76179e-22	1.91644e-20
Zm00001eb249520	993.368	3.73742	0.387962	9.63347	5.77483e-22	1.91907e-20
Zm00001eb119660	3491.6	2.59071	0.268972	9.6319	5.86327e-22	1.94672e-20
Zm00001eb083180	39434.5	2.46375	0.25585	9.62965	5.99349e-22	1.98819e-20
Zm00001eb323410	249.452	2.88484	0.299591	9.62926	6.01618e-22	1.99394e-20
Zm00001eb107290	228.518	-2.71399	0.281919	-9.62684	6.15957e-22	2.03965e-20
Zm00001eb263200	1476.05	3.24124	0.336693	9.62669	6.16862e-22	2.04084e-20
new_gene1284	447.687	-10.3162	1.07176	-9.62544	6.24415e-22	2.064e-20
Zm00001eb047680	171.157	3.65263	0.379482	9.62531	6.25156e-22	2.06462e-20
Zm00001eb221400	4575.95	8.76437	0.911181	9.61869	6.66739e-22	2.2e-20
Zm00001eb305420	706.791	-11.8092	1.22806	-9.61613	6.83565e-22	2.25353e-20
Zm00001eb160350	1685.16	-2.04931	0.213154	-9.61424	6.96194e-22	2.29314e-20
Zm00001eb432870	194.874	8.39049	0.873027	9.6108	7.19878e-22	2.36906e-20
new_gene861	382.328	-11.8847	1.23681	-9.60917	7.31395e-22	2.40484e-20
Zm00001eb298680	6323.79	2.1102	0.219753	9.60261	7.79454e-22	2.5606e-20
Zm00001eb380150	1565.48	-3.2861	0.342224	-9.60219	7.82638e-22	2.5688e-20
new_gene114	993.013	-2.31642	0.241273	-9.60083	7.93061e-22	2.60072e-20
new_gene872	341.989	-11.7241	1.22163	-9.59711	8.2214e-22	2.69372e-20
Zm00001eb216160	376.998	-2.73782	0.285282	-9.59688	8.24029e-22	2.69754e-20
Zm00001eb417570	111.496	3.60604	0.376077	9.58857	8.93116e-22	2.92114e-20
Zm00001eb413400	958.928	-3.42944	0.357852	-9.58341	9.38912e-22	3.06824e-20
Zm00001eb326500	2768.48	-4.58568	0.4786	-9.58145	9.56966e-22	3.1245e-20
Zm00001eb080510	27865.4	-3.7492	0.391303	-9.58132	9.58147e-22	3.12562e-20
Zm00001eb167800	1314.63	-3.02075	0.315355	-9.57888	9.80986e-22	3.19377e-20
Zm00001eb115160	418.679	3.66289	0.382395	9.57882	9.81607e-22	3.19377e-20
Zm00001eb167810	1314.63	-3.02075	0.315355	-9.57888	9.80986e-22	3.19377e-20
new_gene1353	313.676	11.9204	1.24455	9.57808	9.88651e-22	3.21389e-20
Zm00001eb192940	842.107	-3.12658	0.326444	-9.57769	9.92425e-22	3.22335e-20
Zm00001eb122370	2130.72	-2.84474	0.29705	-9.57665	1.00243e-21	3.25301e-20
Zm00001eb214220	2129.52	8.22916	0.859615	9.57307	1.03776e-21	3.36473e-20
Zm00001eb036750	10764	2.27996	0.238199	9.57166	1.05203e-21	3.40806e-20
Zm00001eb121100	551.971	3.8366	0.400903	9.56988	1.07026e-21	3.46411e-20
Zm00001eb041510	171.652	8.61341	0.900085	9.56955	1.07376e-21	3.4724e-20
new_gene1115	270.109	11.7051	1.22372	9.56518	1.12003e-21	3.6189e-20
new_gene1611	1215.67	2.36786	0.247576	9.5642	1.13075e-21	3.65038e-20
Zm00001eb248820	267.239	11.6904	1.22274	9.5608	1.16849e-21	3.76895e-20
Zm00001eb123770	297.556	-4.41221	0.461506	-9.56047	1.17225e-21	3.77782e-20
Zm00001eb124080	615.534	-3.32747	0.348085	-9.55936	1.18483e-21	3.81507e-20
Zm00001eb173680	273.678	11.7239	1.22659	9.55809	1.19944e-21	3.85879e-20
Zm00001eb340140	1295.19	2.1947	0.229697	9.55476	1.23868e-21	3.98161e-20
Zm00001eb392900	887.377	-6.86884	0.71905	-9.55267	1.26393e-21	4.05927e-20
Zm00001eb001090	270.269	11.7055	1.22552	9.55144	1.27901e-21	4.10416e-20
Zm00001eb214640	291.31	11.8139	1.23702	9.5503	1.2932e-21	4.14614e-20
Zm00001eb287050	165.249	-3.20696	0.33582	-9.54963	1.30158e-21	4.16942e-20
Zm00001eb249580	393.71	-6.27426	0.657335	-9.54499	1.36122e-21	4.35672e-20
Zm00001eb025280	323.591	-11.6439	1.22011	-9.54336	1.38274e-21	4.41853e-20
new_gene689	329.454	-11.6699	1.22283	-9.54335	1.3829e-21	4.41853e-20
Zm00001eb408690	2252.22	-5.58412	0.585279	-9.54095	1.41525e-21	4.51802e-20
Zm00001eb185390	2983.97	2.90666	0.304657	9.54076	1.41789e-21	4.52259e-20
Zm00001eb406990	2730.66	-5.1027	0.534881	-9.53987	1.43008e-21	4.55757e-20
Zm00001eb432240	946.836	13.5147	1.4167	9.53957	1.43422e-21	4.56686e-20
new_gene1109	326.441	-11.657	1.22204	-9.53895	1.44284e-21	4.59038e-20
Zm00001eb274690	260.617	11.6535	1.22177	9.53818	1.45365e-21	4.62084e-20
Zm00001eb053830	2074.24	1.9358	0.20298	9.53689	1.47183e-21	4.67464e-20
Zm00001eb213570	1517.62	3.0204	0.316737	9.53598	1.48479e-21	4.71181e-20
Zm00001eb200770	259.294	11.6466	1.22137	9.53567	1.48928e-21	4.72203e-20
Zm00001eb296530	244.836	-7.72184	0.81041	-9.52831	1.5987e-21	5.06468e-20
Zm00001eb060950	452.913	-4.62088	0.484997	-9.52763	1.60915e-21	5.09344e-20
Zm00001eb336110	5070.79	4.02998	0.423305	9.52028	1.72706e-21	5.46205e-20
Zm00001eb367120	4194.16	1.9533	0.205192	9.51938	1.74209e-21	5.50491e-20
Zm00001eb369710	563.913	-3.095	0.325423	-9.51069	1.89399e-21	5.97986e-20
Zm00001eb416990	5770.71	-2.09782	0.220591	-9.51001	1.90651e-21	6.01428e-20
Zm00001eb013810	161.313	-4.35737	0.458253	-9.50867	1.93122e-21	6.08709e-20
Zm00001eb253960	314.001	-4.08597	0.429865	-9.50524	1.99582e-21	6.2854e-20
Zm00001eb394840	2344.94	2.5387	0.267134	9.50345	2.03044e-21	6.38905e-20
Zm00001eb058090	355.607	-11.7802	1.23987	-9.50116	2.07562e-21	6.52571e-20
new_gene120	553.221	3.68088	0.387504	9.49895	2.12013e-21	6.66002e-20
Zm00001eb233250	1311.03	2.88842	0.304094	9.49845	2.13041e-21	6.68106e-20
Zm00001eb041040	276.457	11.7379	1.23576	9.49846	2.13023e-21	6.68106e-20
Zm00001eb016050	613.569	-4.68564	0.493375	-9.49711	2.15786e-21	6.76148e-20
new_gene1327	311.167	-11.5878	1.22021	-9.49655	2.16968e-21	6.79281e-20
new_gene1339	841.524	4.06631	0.428211	9.49606	2.17985e-21	6.81892e-20
Zm00001eb417320	353.698	-11.7725	1.23981	-9.49543	2.19302e-21	6.85437e-20
Zm00001eb205200	246.174	-4.95258	0.521782	-9.49168	2.27337e-21	7.09958e-20
Zm00001eb285540	314.129	-11.6015	1.22312	-9.48511	2.42137e-21	7.55544e-20
Zm00001eb115680	1110.51	-2.27445	0.23983	-9.48359	2.45689e-21	7.65349e-20
Zm00001eb177340	658.941	-2.28846	0.241305	-9.48367	2.45487e-21	7.65349e-20
Zm00001eb226140	36115	-6.9388	0.731716	-9.48293	2.47252e-21	7.69575e-20
Zm00001eb174320	155.12	7.00941	0.739259	9.48168	2.50228e-21	7.78189e-20
Zm00001eb410280	307.334	-11.5699	1.22044	-9.48013	2.53966e-21	7.89156e-20
Zm00001eb047470	316.832	-11.6139	1.22513	-9.47978	2.5482e-21	7.91151e-20
Zm00001eb030490	308.414	-11.575	1.22113	-9.47888	2.57032e-21	7.97355e-20
Zm00001eb247370	195.177	-3.70638	0.391027	-9.47856	2.57812e-21	7.9911e-20
Zm00001eb035510	1436.3	2.6907	0.283924	9.47684	2.62111e-21	8.11761e-20
Zm00001eb223020	480.418	-10.3714	1.09474	-9.47385	2.69713e-21	8.34612e-20
Zm00001eb058680	320.189	-9.28818	0.980679	-9.47117	2.76714e-21	8.54859e-20
Zm00001eb120460	255.632	11.6254	1.22745	9.4712	2.76653e-21	8.54859e-20
new_gene101	694.317	-5.32868	0.562652	-9.47065	2.78102e-21	8.58434e-20
Zm00001eb171730	106.551	-4.31385	0.455564	-9.46926	2.81844e-21	8.69268e-20
Zm00001eb343200	417.803	3.03169	0.320186	9.46852	2.83832e-21	8.74677e-20
new_gene1634	407.322	-6.94735	0.733863	-9.46682	2.88495e-21	8.88313e-20
Zm00001eb293290	251.928	3.85264	0.406983	9.46635	2.89802e-21	8.91601e-20
Zm00001eb010060	318.892	-2.50252	0.264397	-9.46503	2.93476e-21	9.0216e-20
Zm00001eb044220	325.098	2.75334	0.290937	9.46369	2.97253e-21	9.13019e-20
Zm00001eb066110	1569.77	-3.07498	0.32493	-9.46353	2.97729e-21	9.13728e-20
Zm00001eb331850	507.903	-2.62552	0.277464	-9.46255	3.00526e-21	9.21556e-20
Zm00001eb033080	1847.71	-2.62164	0.277152	-9.45921	3.10271e-21	9.50657e-20
Zm00001eb377110	111.695	3.65417	0.38632	9.45892	3.11145e-21	9.52551e-20
Zm00001eb312620	590.807	3.02713	0.320053	9.45822	3.13218e-21	9.58113e-20
Zm00001eb168950	1476.95	2.17966	0.230462	9.45776	3.14605e-21	9.61307e-20
new_gene533	303.21	-11.5505	1.22127	-9.4577	3.14777e-21	9.61307e-20
Zm00001eb007500	559.323	2.35803	0.249337	9.45718	3.16368e-21	9.65374e-20
Zm00001eb095970	297.48	-11.5227	1.21851	-9.45638	3.18784e-21	9.71954e-20
Zm00001eb153400	1154.93	-13.4796	1.42576	-9.45433	3.25093e-21	9.90379e-20
new_gene1060	551.692	12.7352	1.34723	9.45287	3.2965e-21	1.00344e-19
Zm00001eb130700	193.654	8.79471	0.93045	9.4521	3.32104e-21	1.01009e-19
Zm00001eb235470	203.258	-8.08776	0.855679	-9.45186	3.32854e-21	1.01155e-19
Zm00001eb074910	148.168	3.66419	0.387707	9.45093	3.35844e-21	1.0198e-19
Zm00001eb316070	150.093	6.29917	0.666705	9.44821	3.44676e-21	1.04577e-19
Zm00001eb164560	1017.37	2.04653	0.216628	9.44722	3.47943e-21	1.05482e-19
new_gene1857	258.216	11.6413	1.23227	9.44701	3.48637e-21	1.05607e-19
Zm00001eb145080	203.878	3.60393	0.381576	9.44484	3.55933e-21	1.0773e-19
Zm00001eb296300	873.255	2.97702	0.315216	9.44436	3.57568e-21	1.08137e-19
new_gene1276	240.637	11.5385	1.22224	9.44048	3.71083e-21	1.12133e-19
new_gene1577	314.069	11.9222	1.26292	9.44018	3.72136e-21	1.1236e-19
new_gene43	126.265	-4.39803	0.465911	-9.43965	3.74034e-21	1.12842e-19
Zm00001eb061950	1075.44	-5.27407	0.558726	-9.43945	3.74739e-21	1.12963e-19
Zm00001eb188070	498.464	3.26976	0.346422	9.43865	3.77615e-21	1.13739e-19
Zm00001eb153570	228.903	4.10584	0.435083	9.43691	3.83931e-21	1.15548e-19
new_gene280	260.283	11.6524	1.23513	9.43415	3.9416e-21	1.18531e-19
Zm00001eb119940	1041.64	2.39728	0.25418	9.43143	4.04531e-21	1.21551e-19
Zm00001eb169460	258.992	2.64896	0.280884	9.43079	4.06993e-21	1.22193e-19
Zm00001eb161900	8375.3	-2.30363	0.244305	-9.42933	4.1271e-21	1.2381e-19
Zm00001eb405710	332.86	-11.6845	1.24039	-9.42007	4.50773e-21	1.3512e-19
Zm00001eb204730	377.228	-11.8654	1.25972	-9.41904	4.55217e-21	1.36342e-19
Zm00001eb221670	1550.13	2.68481	0.285136	9.41591	4.68987e-21	1.40354e-19
Zm00001eb182290	1554.55	2.31117	0.24552	9.41335	4.80551e-21	1.43699e-19
Zm00001eb112570	186.089	3.67433	0.390403	9.41163	4.88479e-21	1.45953e-19
Zm00001eb317030	206.278	-2.92667	0.311073	-9.4083	5.04226e-21	1.50538e-19
Zm00001eb205360	1272.66	-4.99106	0.530507	-9.40809	5.05221e-21	1.50714e-19
Zm00001eb083140	346.248	-6.74878	0.717475	-9.4063	5.1393e-21	1.5319e-19
Zm00001eb077350	377.121	-11.8646	1.26141	-9.40586	5.1605e-21	1.53699e-19
Zm00001eb143360	15218.4	-2.57708	0.274027	-9.40448	5.2289e-21	1.55612e-19
Zm00001eb370650	3327.43	-2.3212	0.246858	-9.40298	5.30381e-21	1.57715e-19
Zm00001eb305380	1722.63	2.30719	0.245433	9.4005	5.4305e-21	1.61354e-19
Zm00001eb264680	136.938	-5.01618	0.533648	-9.39979	5.46696e-21	1.62308e-19
new_gene1696	392.415	-11.9224	1.2684	-9.39959	5.47759e-21	1.62495e-19
Zm00001eb411150	1630.69	2.21661	0.235898	9.39648	5.64209e-21	1.67242e-19
Zm00001eb099200	97.6613	4.21603	0.44878	9.39444	5.75235e-21	1.70375e-19
Zm00001eb299860	2674.64	-1.86361	0.198433	-9.39161	5.90876e-21	1.74868e-19
Zm00001eb103690	407.765	-11.9776	1.27575	-9.38861	6.07982e-21	1.79788e-19
new_gene677	530.719	-3.67549	0.391528	-9.38754	6.14153e-21	1.81469e-19
Zm00001eb376410	1085.86	8.86154	0.94402	9.38703	6.17167e-21	1.82216e-19
Zm00001eb057670	359.091	6.34555	0.676034	9.38644	6.20643e-21	1.83097e-19
Zm00001eb411390	310.808	-11.5863	1.23456	-9.38498	6.29298e-21	1.85504e-19
new_gene744	617.32	-3.52483	0.375587	-9.38486	6.29981e-21	1.85558e-19
Zm00001eb085360	1232.49	-2.40713	0.256587	-9.38132	6.51497e-21	1.91745e-19
Zm00001eb421960	3058.59	-5.77659	0.615838	-9.38006	6.59372e-21	1.9391e-19
Zm00001eb401280	736.519	-4.14776	0.442221	-9.37938	6.6363e-21	1.95008e-19
Zm00001eb387820	175.192	4.33379	0.462204	9.37634	6.83001e-21	2.00542e-19
Zm00001eb027280	104.012	5.55596	0.592658	9.37465	6.94065e-21	2.0363e-19
Zm00001eb340190	427.089	-7.88207	0.841494	-9.36676	7.47913e-21	2.19257e-19
Zm00001eb069820	184.594	-3.94521	0.42127	-9.36504	7.60199e-21	2.22683e-19
Zm00001eb072360	952.692	-2.06096	0.220076	-9.36478	7.62102e-21	2.23066e-19
Zm00001eb240180	279.795	-11.4344	1.22201	-9.35707	8.19803e-21	2.39767e-19
new_gene1407	90.3182	4.293	0.458828	9.35645	8.2459e-21	2.40978e-19
Zm00001eb152290	484.507	-12.2265	1.30689	-9.3554	8.32868e-21	2.43207e-19
Zm00001eb023460	2181.99	2.75424	0.294591	9.34935	8.81899e-21	2.57323e-19
Zm00001eb313530	1742.05	-3.27401	0.350197	-9.34905	8.84374e-21	2.57843e-19
Zm00001eb274770	254.782	11.6219	1.24371	9.34458	9.2259e-21	2.68775e-19
Zm00001eb285330	369.842	-3.30323	0.353515	-9.34395	9.28041e-21	2.69942e-19
new_gene1128	303.655	-11.5524	1.23634	-9.34401	9.2749e-21	2.69942e-19
Zm00001eb434020	133.57	3.94847	0.422587	9.34356	9.31467e-21	2.70728e-19
Zm00001eb306310	1529.41	-5.18339	0.55492	-9.3408	9.56065e-21	2.77661e-19
new_gene1720	335.866	-5.95091	0.637285	-9.33791	9.82557e-21	2.85133e-19
Zm00001eb103670	169.041	3.41086	0.365281	9.33764	9.85094e-21	2.85647e-19
Zm00001eb047650	307.395	2.99611	0.320867	9.33753	9.86049e-21	2.85701e-19
Zm00001eb349760	762.837	-2.46341	0.263913	-9.33418	1.01772e-20	2.94648e-19
new_gene1313	291.758	-11.4947	1.23156	-9.33345	1.02483e-20	2.96478e-19
Zm00001eb383810	2521.8	-2.84058	0.304385	-9.33219	1.03702e-20	2.99773e-19
Zm00001eb420820	1669.64	2.15709	0.231218	9.32926	1.06615e-20	3.07955e-19
Zm00001eb254940	8031.45	-2.57705	0.276259	-9.32839	1.07493e-20	3.1025e-19
Zm00001eb097050	264.05	2.83547	0.303998	9.32727	1.08628e-20	3.13284e-19
Zm00001eb002980	288.72	-11.4798	1.23109	-9.32492	1.1107e-20	3.20079e-19
Zm00001eb419170	168.313	8.12171	0.870991	9.32468	1.11315e-20	3.20538e-19
Zm00001eb420040	195.351	5.964	0.640108	9.31719	1.19464e-20	3.43737e-19
Zm00001eb178360	874.132	3.2488	0.348697	9.31698	1.19698e-20	3.44144e-19
new_gene843	330.434	11.9963	1.28775	9.31575	1.21097e-20	3.47899e-19
Zm00001eb310890	259.877	11.6491	1.25071	9.31405	1.23049e-20	3.53235e-19
Zm00001eb103070	6540.88	-2.69448	0.289418	-9.30999	1.27846e-20	3.66725e-19
Zm00001eb040480	151.118	-4.67307	0.502102	-9.30701	1.31482e-20	3.76864e-19
Zm00001eb144430	778.057	2.60977	0.280424	9.3065	1.3211e-20	3.78375e-19
Zm00001eb022890	156.581	-7.53798	0.810157	-9.30435	1.34815e-20	3.85825e-19
Zm00001eb109140	501.186	-3.56565	0.383228	-9.30425	1.34937e-20	3.8588e-19
Zm00001eb148090	425.762	12.3613	1.32866	9.30356	1.35815e-20	3.88093e-19
Zm00001eb289780	345.192	3.20881	0.34502	9.30037	1.39962e-20	3.99636e-19
Zm00001eb248850	637.688	-3.23647	0.34819	-9.29512	1.47041e-20	4.19527e-19
Zm00001eb092260	286.471	-11.4684	1.23384	-9.29486	1.47394e-20	4.20213e-19
Zm00001eb001720	2997.47	2.53286	0.272521	9.29419	1.48337e-20	4.22578e-19
Zm00001eb362560	6846.96	3.41327	0.36739	9.29058	1.53452e-20	4.36816e-19
Zm00001eb099640	142.449	-4.07976	0.439185	-9.28941	1.5515e-20	4.41315e-19
new_gene586	237.527	-7.54535	0.812301	-9.28886	1.55953e-20	4.43261e-19
Zm00001eb265580	142.191	-5.89375	0.634711	-9.28572	1.60611e-20	4.56153e-19
Zm00001eb158200	435.053	2.79942	0.301495	9.28512	1.61532e-20	4.5842e-19
Zm00001eb384030	226.864	11.4542	1.23371	9.28441	1.626e-20	4.61099e-19
new_gene27	278.361	-11.4273	1.2311	-9.28214	1.66108e-20	4.7069e-19
new_gene1185	354.724	-9.94309	1.07153	-9.27935	1.7052e-20	4.82825e-19
new_gene1682	233.373	11.4935	1.23976	9.27078	1.84787e-20	5.22826e-19
Zm00001eb211420	7984.74	-6.68816	0.721432	-9.27067	1.84981e-20	5.22978e-19
Zm00001eb341590	302.397	-11.5462	1.24557	-9.26983	1.86442e-20	5.2671e-19
Zm00001eb355730	267.353	11.6894	1.26165	9.26519	1.94729e-20	5.49704e-19
Zm00001eb383960	702.592	2.77898	0.300016	9.26277	1.99196e-20	5.61889e-19
new_gene351	900.59	-7.1351	0.770748	-9.25736	2.09541e-20	5.90625e-19
Zm00001eb407710	25842.5	3.3582	0.362843	9.25524	2.13742e-20	6.0201e-19
Zm00001eb127570	3933.86	-5.79372	0.626326	-9.25033	2.23794e-20	6.29846e-19
Zm00001eb224980	203.752	-6.67304	0.721427	-9.24978	2.24956e-20	6.32639e-19
Zm00001eb076180	214.33	3.02178	0.326723	9.24875	2.27127e-20	6.38265e-19
Zm00001eb080950	5284.89	2.10945	0.228098	9.24802	2.28684e-20	6.42155e-19
Zm00001eb249260	973.418	-3.19359	0.345342	-9.24761	2.29559e-20	6.44128e-19
Zm00001eb264700	808.824	-4.53232	0.49015	-9.24681	2.31302e-20	6.48531e-19
Zm00001eb210240	213.436	11.3664	1.22955	9.24431	2.36769e-20	6.63361e-19
Zm00001eb114330	271.297	-6.69566	0.724342	-9.24379	2.37922e-20	6.66092e-19
Zm00001eb366970	263.062	-11.345	1.22769	-9.24095	2.44323e-20	6.83501e-19
Zm00001eb132830	272.394	-11.3956	1.23327	-9.24012	2.4623e-20	6.88319e-19
Zm00001eb393600	289.325	-11.4831	1.24284	-9.23937	2.47948e-20	6.92603e-19
Zm00001eb406550	819.978	8.45525	0.915206	9.23863	2.49674e-20	6.96902e-19
Zm00001eb038650	4115.47	2.48592	0.269093	9.23813	2.5084e-20	6.99633e-19
Zm00001eb250650	104.03	-4.42845	0.479472	-9.23611	2.55627e-20	7.12453e-19
Zm00001eb224460	606.435	-3.9498	0.427667	-9.23569	2.56631e-20	7.14717e-19
Zm00001eb154000	909.825	-3.31399	0.358882	-9.2342	2.60232e-20	7.24206e-19
new_gene972	241.312	11.5426	1.25121	9.22518	2.83082e-20	7.87207e-19
Zm00001eb404430	272.901	2.56436	0.277987	9.22477	2.8417e-20	7.89644e-19
Zm00001eb174940	255.194	-11.3014	1.22518	-9.22431	2.85384e-20	7.92429e-19
Zm00001eb127540	270.779	-11.3875	1.23488	-9.22152	2.92919e-20	8.12746e-19
new_gene967	72.9688	4.73694	0.513725	9.22077	2.94969e-20	8.17827e-19
Zm00001eb096480	4296.86	2.07309	0.224912	9.21732	3.0461e-20	8.4393e-19
Zm00001eb281850	758.144	-7.15441	0.776217	-9.21702	3.05475e-20	8.45699e-19
Zm00001eb430820	605.795	-2.61233	0.283463	-9.21576	3.09093e-20	8.55081e-19
Zm00001eb130310	194.871	7.24704	0.7866	9.21312	3.16781e-20	8.75699e-19
Zm00001eb111920	1031.38	-2.33112	0.253084	-9.21086	3.23508e-20	8.93633e-19
Zm00001eb299000	2412.8	2.4511	0.266215	9.20722	3.34689e-20	9.23836e-19
Zm00001eb055980	632.105	-2.06161	0.223931	-9.20644	3.3711e-20	9.2983e-19
new_gene261	678.097	13.033	1.41601	9.20399	3.44914e-20	9.50653e-19
Zm00001eb197920	298.166	-11.526	1.25234	-9.20354	3.46336e-20	9.53868e-19
Zm00001eb060310	210.692	11.3465	1.23327	9.20035	3.56801e-20	9.81965e-19
Zm00001eb139590	307.74	-11.5719	1.25825	-9.19687	3.68527e-20	1.01349e-18
Zm00001eb170120	205.54	11.3116	1.22999	9.1965	3.69808e-20	1.01627e-18
Zm00001eb070800	246.534	-11.2519	1.22422	-9.19107	3.8895e-20	1.06808e-18
new_gene182	248.134	-11.2611	1.22533	-9.19031	3.91715e-20	1.07488e-18
Zm00001eb370690	209.583	11.3387	1.23392	9.18916	3.95903e-20	1.08558e-18
Zm00001eb122460	1108.71	-2.1266	0.23147	-9.18737	4.0257e-20	1.10305e-18
Zm00001eb168570	6275.72	4.06181	0.442188	9.18572	4.088e-20	1.1193e-18
new_gene1425	159.207	4.33036	0.471457	9.18505	4.11338e-20	1.12542e-18
Zm00001eb109170	158.465	-7.73631	0.842405	-9.18359	4.16943e-20	1.13992e-18
Zm00001eb352810	404.807	2.25409	0.245591	9.17825	4.3816e-20	1.19705e-18
Zm00001eb242780	483.573	-4.19852	0.457554	-9.176	4.47395e-20	1.22139e-18
Zm00001eb306620	204.555	11.3042	1.23196	9.17584	4.48085e-20	1.22238e-18
Zm00001eb130150	89917.3	-7.56489	0.824489	-9.17525	4.50535e-20	1.22816e-18
Zm00001eb006440	1266.75	-2.42359	0.264209	-9.17298	4.60121e-20	1.25338e-18
Zm00001eb334380	247.227	-11.2554	1.22706	-9.17268	4.61381e-20	1.25589e-18
Zm00001eb007900	217.608	-3.31794	0.361883	-9.16854	4.79452e-20	1.30413e-18
Zm00001eb324320	92.8941	4.22581	0.461463	9.15741	5.3159e-20	1.44489e-18
new_gene368	212.523	11.359	1.24056	9.15641	5.36529e-20	1.45726e-18
Zm00001eb306700	200.524	5.39531	0.58926	9.15609	5.38117e-20	1.46051e-18
new_gene460	265.901	-11.3612	1.24088	-9.15573	5.39901e-20	1.46429e-18
Zm00001eb392990	8177.66	-4.05617	0.443131	-9.15343	5.51561e-20	1.49482e-18
Zm00001eb077780	307.633	-11.5714	1.26438	-9.15177	5.6007e-20	1.51678e-18
Zm00001eb402200	5466.24	2.49546	0.272725	9.15009	5.68863e-20	1.53948e-18
Zm00001eb403690	268.588	4.4124	0.482338	9.14796	5.80211e-20	1.56791e-18
Zm00001eb356720	276.172	2.92003	0.319199	9.14799	5.80048e-20	1.56791e-18
Zm00001eb354110	192.833	11.2188	1.22668	9.14568	5.9254e-20	1.60007e-18
Zm00001eb079700	319.633	-11.6267	1.27132	-9.14538	5.94194e-20	1.60338e-18
Zm00001eb238760	243.644	2.92383	0.319764	9.14371	6.0347e-20	1.62723e-18
Zm00001eb122210	2269.7	-4.11927	0.450552	-9.14271	6.09049e-20	1.64109e-18
Zm00001eb411580	237.014	-11.1948	1.22469	-9.14095	6.1908e-20	1.66692e-18
Zm00001eb404680	278.743	-5.33498	0.583798	-9.13839	6.33867e-20	1.7055e-18
Zm00001eb232960	9902.8	1.90912	0.208935	9.1374	6.3974e-20	1.72006e-18
Zm00001eb268690	967.304	-4.3146	0.472206	-9.13712	6.41375e-20	1.72322e-18
Zm00001eb026700	389.487	2.11642	0.231668	9.13556	6.50708e-20	1.74703e-18
Zm00001eb060880	196.858	11.2498	1.23148	9.13523	6.52686e-20	1.75109e-18
Zm00001eb300250	8175.61	2.30332	0.25216	9.13436	6.57957e-20	1.76396e-18
Zm00001eb222070	404.092	-11.9647	1.31009	-9.13277	6.67699e-20	1.78879e-18
new_gene1593	273.869	-11.4038	1.24871	-9.13248	6.69507e-20	1.79235e-18
Zm00001eb164570	205.881	11.3129	1.23884	9.13181	6.73658e-20	1.80217e-18
Zm00001eb233220	128.027	4.38337	0.480057	9.13094	6.79048e-20	1.81529e-18
Zm00001eb153010	1478.5	-4.26158	0.466801	-9.12933	6.89226e-20	1.84118e-18
new_gene1023	140.758	7.93664	0.869401	9.12886	6.92267e-20	1.84798e-18
Zm00001eb435590	485.444	3.8059	0.417172	9.1231	7.30044e-20	1.94743e-18
Zm00001eb072740	299.96	-3.64084	0.399122	-9.12212	7.36707e-20	1.9638e-18
Zm00001eb369740	160.884	-6.95812	0.762824	-9.12152	7.40764e-20	1.9732e-18
Zm00001eb051780	14060.7	2.08737	0.228944	9.1174	7.69497e-20	2.04828e-18
Zm00001eb134310	203.632	11.2984	1.23927	9.11703	7.72115e-20	2.05378e-18
Zm00001eb285360	180621	2.73231	0.299747	9.11538	7.83987e-20	2.08388e-18
Zm00001eb159340	146.514	3.285	0.360424	9.11427	7.91999e-20	2.10367e-18
Zm00001eb002830	287.049	3.93853	0.43219	9.11295	8.01687e-20	2.12789e-18
new_gene21	257.015	-11.3122	1.24141	-9.11235	8.06172e-20	2.13827e-18
Zm00001eb249660	176.037	-8.40124	0.922242	-9.10959	8.26972e-20	2.19189e-18
Zm00001eb147990	1470.91	2.37355	0.26064	9.1066	8.5002e-20	2.25138e-18
Zm00001eb363700	4148.76	2.14157	0.235171	9.10642	8.51473e-20	2.25362e-18
Zm00001eb396210	274.212	-11.405	1.25251	-9.10574	8.56779e-20	2.26606e-18
Zm00001eb040190	2601.72	3.04689	0.334689	9.10365	8.73457e-20	2.30854e-18
Zm00001eb028150	308.512	3.27013	0.359356	9.09999	9.03431e-20	2.38607e-18
Zm00001eb100800	1168.66	2.52471	0.277449	9.09974	9.05491e-20	2.38982e-18
Zm00001eb402420	129.799	-3.28793	0.361366	-9.09862	9.14856e-20	2.41283e-18
Zm00001eb338000	143.891	4.04943	0.445198	9.09579	9.38994e-20	2.47474e-18
Zm00001eb205520	266.612	-6.75048	0.742201	-9.09523	9.43891e-20	2.48589e-18
Zm00001eb250800	4459.24	2.69072	0.295863	9.0945	9.50247e-20	2.50087e-18
Zm00001eb390560	250.555	3.19838	0.351748	9.09281	9.65085e-20	2.53813e-18
Zm00001eb071330	247.289	-11.2561	1.23797	-9.09239	9.6884e-20	2.54621e-18
Zm00001eb066490	365.497	4.38231	0.482406	9.08429	1.04377e-19	2.74119e-18
Zm00001eb287450	171.862	-3.37952	0.372024	-9.08412	1.04541e-19	2.74357e-18
new_gene1367	192.828	11.2182	1.23512	9.08269	1.05923e-19	2.77788e-18
Zm00001eb059270	266.427	-4.17705	0.459897	-9.08257	1.0604e-19	2.779e-18
Zm00001eb442150	96.8931	-6.08016	0.669494	-9.08173	1.06859e-19	2.7985e-18
Zm00001eb072060	195.348	11.2376	1.23784	9.07839	1.10192e-19	2.88376e-18
Zm00001eb170470	2104.43	-3.7243	0.410266	-9.07776	1.10831e-19	2.89846e-18
Zm00001eb184120	441.453	4.00265	0.440947	9.07738	1.11225e-19	2.90672e-18
Zm00001eb053780	517.347	-3.90857	0.430615	-9.07671	1.11908e-19	2.92252e-18
Zm00001eb172910	286.16	2.93036	0.322858	9.0763	1.1233e-19	2.93151e-18
Zm00001eb270360	192.575	11.2183	1.23662	9.07178	1.17091e-19	3.05362e-18
Zm00001eb127740	189.523	11.195	1.23418	9.07076	1.18195e-19	3.08024e-18
Zm00001eb002470	204.031	-2.77591	0.306036	-9.07054	1.18426e-19	3.08413e-18
Zm00001eb014000	9734.73	-2.93348	0.323444	-9.06951	1.19558e-19	3.11143e-18
Zm00001eb070890	437.923	-2.94641	0.32488	-9.06921	1.19887e-19	3.11782e-18
Zm00001eb168360	521.339	-3.78285	0.417327	-9.06448	1.25203e-19	3.25379e-18
new_gene1829	172.631	-8.29919	0.915687	-9.06334	1.2651e-19	3.28548e-18
Zm00001eb061040	177.329	-7.88794	0.870674	-9.05958	1.30953e-19	3.3985e-18
Zm00001eb029560	131.639	-7.04045	0.777174	-9.05904	1.31602e-19	3.41296e-18
Zm00001eb320700	251.284	-11.2796	1.24523	-9.05826	1.32542e-19	3.43496e-18
Zm00001eb375760	285.895	2.46947	0.272656	9.05709	1.33979e-19	3.46973e-18
new_gene414	5039.73	-6.5674	0.725118	-9.05701	1.3407e-19	3.46973e-18
Zm00001eb362170	49245.9	-6.26546	0.691907	-9.05534	1.36145e-19	3.51855e-18
Zm00001eb248930	23829.9	2.77247	0.306169	9.05538	1.36089e-19	3.51855e-18
Zm00001eb072800	534.8	-2.45135	0.270743	-9.05415	1.37635e-19	3.5546e-18
Zm00001eb046710	124.596	7.69079	0.849438	9.05397	1.37863e-19	3.55556e-18
Zm00001eb193270	467.722	-11.2127	1.23842	-9.05404	1.37771e-19	3.55556e-18
Zm00001eb368790	436.67	2.23034	0.246378	9.05255	1.39667e-19	3.5996e-18
Zm00001eb121800	442.942	-11.1344	1.23002	-9.05222	1.40089e-19	3.60799e-18
Zm00001eb248990	125.699	-4.07435	0.450149	-9.05112	1.41514e-19	3.64217e-18
Zm00001eb248830	188.379	11.1849	1.23584	9.05044	1.42389e-19	3.66218e-18
Zm00001eb022190	91.681	-4.751	0.525048	-9.0487	1.44677e-19	3.71846e-18
Zm00001eb418680	122.249	3.79325	0.419329	9.046	1.48306e-19	3.80911e-18
Zm00001eb403920	13723.4	-2.80799	0.31042	-9.04578	1.486e-19	3.81404e-18
new_gene110	170.04	8.12809	0.898702	9.04426	1.50684e-19	3.86487e-18
Zm00001eb389880	359.749	-11.797	1.30451	-9.04327	1.5205e-19	3.89455e-18
Zm00001eb433060	141.235	7.3438	0.812071	9.04329	1.52026e-19	3.89455e-18
Zm00001eb249020	523.91	2.21029	0.244436	9.04241	1.5326e-19	3.92284e-18
Zm00001eb395860	186.208	11.1689	1.23528	9.04163	1.54354e-19	3.94813e-18
Zm00001eb335210	7612.82	2.93753	0.324921	9.04076	1.55588e-19	3.97697e-18
Zm00001eb207730	220.221	-11.0891	1.22673	-9.03957	1.57284e-19	4.01484e-18
new_gene1749	468.111	12.4989	1.38268	9.03959	1.57261e-19	4.01484e-18
Zm00001eb287780	485.618	-4.71238	0.521419	-9.03761	1.6014e-19	4.08494e-18
Zm00001eb268980	710.073	3.17141	0.350921	9.03739	1.60461e-19	4.09033e-18
Zm00001eb054220	359.618	-2.41088	0.266798	-9.03635	1.61994e-19	4.12658e-18
Zm00001eb027330	181.563	11.1329	1.23234	9.03399	1.65517e-19	4.21346e-18
Zm00001eb001760	912.809	2.47144	0.273603	9.03294	1.67122e-19	4.25142e-18
new_gene1343	279.583	2.28592	0.253168	9.02927	1.72823e-19	4.39345e-18
Zm00001eb079730	16922.9	3.0046	0.332793	9.02842	1.74167e-19	4.42459e-18
new_gene1253	238.423	-11.2034	1.24144	-9.02449	1.80541e-19	4.58341e-18
new_gene654	234.053	-11.1773	1.2386	-9.02408	1.8121e-19	4.59725e-18
Zm00001eb119250	438.303	-5.93732	0.658214	-9.02035	1.87492e-19	4.75341e-18
Zm00001eb251130	466.296	-2.86129	0.31723	-9.01962	1.88749e-19	4.78202e-18
Zm00001eb392930	303.332	-11.5503	1.28105	-9.01626	1.94621e-19	4.92744e-18
new_gene311	246.489	-11.2517	1.24854	-9.01183	2.02638e-19	5.12694e-18
Zm00001eb022330	1079.63	-2.03196	0.225493	-9.01119	2.03829e-19	5.15358e-18
Zm00001eb081420	1201.55	1.93334	0.214581	9.00982	2.0639e-19	5.21481e-18
Zm00001eb040420	221.898	-11.0995	1.23219	-9.00795	2.0995e-19	5.30117e-18
Zm00001eb357800	805.274	-4.23648	0.470395	-9.00621	2.13299e-19	5.38208e-18
new_gene383	185.917	11.1678	1.24005	9.00588	2.13934e-19	5.39446e-18
Zm00001eb113380	1382.84	2.19537	0.243775	9.00572	2.14265e-19	5.39915e-18
Zm00001eb180350	2987.71	-2.26274	0.251385	-9.00111	2.23443e-19	5.62663e-18
Zm00001eb349160	11519.3	1.91517	0.212787	9.0004	2.24903e-19	5.65958e-18
Zm00001eb409550	1203.02	-2.338	0.259803	-8.99912	2.27525e-19	5.72169e-18
Zm00001eb395990	481.222	2.34836	0.260957	8.99902	2.2774e-19	5.72324e-18
Zm00001eb100130	10441	2.74181	0.304683	8.99891	2.27968e-19	5.72512e-18
Zm00001eb082480	82.469	5.32466	0.591715	8.99868	2.28441e-19	5.73315e-18
new_gene1453	466.788	12.4948	1.38861	8.99806	2.29732e-19	5.76168e-18
new_gene1232	1368.01	7.35541	0.817744	8.99476	2.36751e-19	5.93371e-18
Zm00001eb128060	430.602	8.9325	0.99363	8.98977	2.47754e-19	6.20533e-18
new_gene11	158.493	2.88804	0.321319	8.98807	2.51613e-19	6.29775e-18
new_gene1446	174.605	11.0766	1.23282	8.98473	2.5937e-19	6.48754e-18
Zm00001eb166840	243.845	-11.2362	1.25136	-8.97917	2.72824e-19	6.81949e-18
Zm00001eb337270	1679.76	2.77631	0.309236	8.97796	2.75828e-19	6.88998e-18
Zm00001eb427040	2802.98	2.28378	0.254417	8.97653	2.7943e-19	6.97527e-18
Zm00001eb193980	182.537	11.1403	1.24143	8.97376	2.86558e-19	7.14843e-18
Zm00001eb227070	188.124	-4.06972	0.453581	-8.97242	2.90064e-19	7.23107e-18
Zm00001eb391350	233.556	-11.1733	1.2454	-8.97168	2.92023e-19	7.27503e-18
Zm00001eb119650	236.322	3.02461	0.337242	8.96867	3.00122e-19	7.47182e-18
Zm00001eb218800	4795.21	-5.14357	0.573536	-8.96816	3.01501e-19	7.50115e-18
Zm00001eb198660	1102.52	3.26934	0.36461	8.96669	3.05569e-19	7.59729e-18
Zm00001eb249500	289.686	4.25031	0.474123	8.96458	3.11474e-19	7.73895e-18
Zm00001eb256650	446.883	2.6013	0.290185	8.96431	3.12222e-19	7.75236e-18
Zm00001eb040280	683.19	2.02314	0.225792	8.96018	3.24144e-19	8.04303e-18
Zm00001eb265020	207.563	-11.0036	1.22818	-8.95929	3.26776e-19	8.10296e-18
new_gene1129	203.038	-10.9718	1.22485	-8.95765	3.31661e-19	8.21864e-18
Zm00001eb294520	172.008	-3.52079	0.393076	-8.95701	3.33616e-19	8.26158e-18
Zm00001eb420080	570.61	-3.60057	0.401988	-8.95689	3.33951e-19	8.26441e-18
Zm00001eb068830	88.1744	5.16423	0.576635	8.95581	3.37257e-19	8.34069e-18
Zm00001eb024950	219.744	-11.0857	1.23783	-8.95569	3.37629e-19	8.34436e-18
Zm00001eb155480	283.606	-11.454	1.27907	-8.95493	3.39954e-19	8.39627e-18
Zm00001eb224780	242.928	11.5537	1.29046	8.95315	3.45492e-19	8.52739e-18
new_gene234	218.552	-3.28647	0.367238	-8.94916	3.58208e-19	8.8354e-18
Zm00001eb239280	3297.67	-6.50408	0.726876	-8.94798	3.6205e-19	8.92426e-18
Zm00001eb045710	173.527	11.0662	1.23696	8.94628	3.67662e-19	9.05661e-18
Zm00001eb244800	524.014	-4.41222	0.4933	-8.9443	3.74305e-19	9.21419e-18
Zm00001eb165600	223.422	-11.1102	1.2422	-8.94398	3.7541e-19	9.23529e-18
Zm00001eb029730	1220.29	-3.28122	0.366878	-8.94363	3.76588e-19	9.25816e-18
Zm00001eb159770	195.389	11.2384	1.25667	8.94298	3.78822e-19	9.30696e-18
new_gene1809	266.076	-11.3621	1.27091	-8.94012	3.88732e-19	9.54413e-18
Zm00001eb215430	2543.86	-2.76065	0.30895	-8.93557	4.05096e-19	9.93936e-18
Zm00001eb298750	150.735	-7.65751	0.857446	-8.93061	4.2368e-19	1.03885e-17
Zm00001eb355800	167.617	-4.89721	0.548563	-8.92734	4.36387e-19	1.06931e-17
Zm00001eb366500	169.241	11.0311	1.23604	8.92455	4.47512e-19	1.09585e-17
Zm00001eb277530	1476.58	-2.87248	0.321909	-8.92328	4.52689e-19	1.1078e-17
Zm00001eb305730	268.545	4.44001	0.497668	8.92164	4.59452e-19	1.12361e-17
Zm00001eb019550	212.775	-11.0395	1.23749	-8.92092	4.62433e-19	1.13016e-17
Zm00001eb105000	3702.99	1.95917	0.219765	8.91484	4.88499e-19	1.19308e-17
Zm00001eb026410	148.807	5.54574	0.622183	8.91335	4.95139e-19	1.20851e-17
new_gene1567	262.203	-11.3406	1.27234	-8.91318	4.95887e-19	1.20954e-17
Zm00001eb397280	18852.8	1.97096	0.221162	8.91184	5.01905e-19	1.22342e-17
Zm00001eb309470	221.456	-11.0973	1.24535	-8.911	5.05736e-19	1.23196e-17
Zm00001eb165860	11169.3	-2.99666	0.336302	-8.91063	5.07421e-19	1.23526e-17
Zm00001eb323740	170.092	8.21766	0.92232	8.90977	5.11372e-19	1.24406e-17
new_gene99	180.756	-3.55612	0.399183	-8.90851	5.17224e-19	1.25748e-17
Zm00001eb107010	1282.59	-1.7053	0.191452	-8.9072	5.23367e-19	1.27158e-17
Zm00001eb114990	1486.45	-1.8241	0.204829	-8.90547	5.31595e-19	1.29073e-17
Zm00001eb130400	91.9176	3.42265	0.384482	8.90197	5.48656e-19	1.33129e-17
Zm00001eb101440	2113.18	2.28461	0.256651	8.90161	5.50417e-19	1.33461e-17
new_gene1668	641.889	-5.69393	0.639657	-8.90155	5.50738e-19	1.33461e-17
Zm00001eb210000	7712.49	3.48375	0.391481	8.8989	5.6405e-19	1.36598e-17
Zm00001eb430590	166.482	11.0067	1.23689	8.89872	5.64926e-19	1.36722e-17
Zm00001eb010760	133.742	-7.49052	0.842231	-8.89367	5.91257e-19	1.43001e-17
Zm00001eb370010	530.954	2.99533	0.336804	8.89339	5.92704e-19	1.43259e-17
Zm00001eb183540	163.973	-8.21804	0.924399	-8.89015	6.10279e-19	1.47411e-17
Zm00001eb022760	130.796	4.91035	0.552573	8.88635	6.3151e-19	1.52441e-17
Zm00001eb363040	204.428	-10.9816	1.23603	-8.88451	6.42013e-19	1.54876e-17
new_gene858	199.151	-10.944	1.23206	-8.88268	6.52691e-19	1.5735e-17
new_gene1323	220.793	-11.093	1.24885	-8.88259	6.53225e-19	1.57377e-17
Zm00001eb425820	423.607	-2.84485	0.320287	-8.88217	6.55659e-19	1.57862e-17
Zm00001eb410800	735.606	-3.15209	0.354949	-8.88041	6.66121e-19	1.60277e-17
new_gene905	378.082	-3.93127	0.442694	-8.88033	6.66607e-19	1.60291e-17
Zm00001eb206820	2286.33	-6.08088	0.684808	-8.87969	6.70476e-19	1.61117e-17
Zm00001eb034540	201.182	-10.9587	1.23447	-8.87724	6.8539e-19	1.64595e-17
Zm00001eb122830	272.778	5.64235	0.635673	8.87618	6.91939e-19	1.66061e-17
Zm00001eb026560	112.201	-5.87157	0.661633	-8.87436	7.03371e-19	1.68696e-17
Zm00001eb080590	172.76	11.0615	1.24653	8.87385	7.06617e-19	1.69366e-17
new_gene30	193.61	-10.9032	1.22876	-8.87336	7.09728e-19	1.70002e-17
Zm00001eb029890	230.669	-11.1558	1.25777	-8.86954	7.34482e-19	1.75819e-17
Zm00001eb316410	18584.1	-2.14555	0.241929	-8.86853	7.41149e-19	1.77301e-17
Zm00001eb209560	648.919	-4.05799	0.457738	-8.8653	7.62974e-19	1.82405e-17
Zm00001eb336930	1373.23	2.2734	0.256454	8.86474	7.66795e-19	1.83201e-17
Zm00001eb306640	4578	-6.8781	0.77633	-8.85976	8.01872e-19	1.91459e-17
Zm00001eb348180	188.594	3.14412	0.354923	8.85861	8.10169e-19	1.93316e-17
Zm00001eb396990	4051.6	2.35222	0.265547	8.85803	8.14423e-19	1.94207e-17
Zm00001eb048130	155.266	10.907	1.23148	8.85681	8.23368e-19	1.96215e-17
Zm00001eb182510	159.935	10.9485	1.23618	8.85673	8.23923e-19	1.96222e-17
Zm00001eb333190	2330.07	-1.80326	0.203626	-8.85576	8.31183e-19	1.97825e-17
Zm00001eb008710	1625.73	2.24628	0.253685	8.8546	8.39839e-19	1.99757e-17
Zm00001eb413460	196.996	-10.9284	1.23431	-8.85379	8.45998e-19	2.01094e-17
Zm00001eb281550	234.641	-11.1809	1.26308	-8.85209	8.58934e-19	2.04039e-17
Zm00001eb372230	200.181	-10.9517	1.23723	-8.85185	8.60833e-19	2.0436e-17
new_gene626	177.255	11.0961	1.25365	8.85099	8.67498e-19	2.05812e-17
Zm00001eb096350	166.53	11.0068	1.2438	8.8493	8.80667e-19	2.0867e-17
new_gene228	254.052	8.34864	0.943421	8.84933	8.80434e-19	2.0867e-17
Zm00001eb348700	132.211	4.97	0.561858	8.84566	9.09899e-19	2.1546e-17
Zm00001eb011050	4359.46	1.99047	0.225096	8.84275	9.33909e-19	2.21005e-17
Zm00001eb180170	210.972	-11.0265	1.24711	-8.84164	9.43224e-19	2.22927e-17
Zm00001eb227080	1183.54	-1.93037	0.218327	-8.84168	9.42926e-19	2.22927e-17
Zm00001eb091670	6664.7	-2.83011	0.320168	-8.83945	9.61888e-19	2.27194e-17
Zm00001eb034050	2419.69	-3.0142	0.341056	-8.83786	9.75702e-19	2.30311e-17
Zm00001eb177660	9681.66	-7.92755	0.897017	-8.83769	9.77196e-19	2.30518e-17
Zm00001eb159180	3652.12	-2.92254	0.330733	-8.83656	9.87108e-19	2.32709e-17
Zm00001eb326560	210.534	-11.024	1.24806	-8.83292	1.01978e-18	2.40261e-17
Zm00001eb389410	2521.33	-7.37955	0.835592	-8.83153	1.03257e-18	2.43121e-17
Zm00001eb163530	10754.5	2.37364	0.268791	8.83078	1.03949e-18	2.44595e-17
Zm00001eb158270	4577.15	-1.88909	0.214039	-8.8259	1.08585e-18	2.55342e-17
Zm00001eb338510	5227.17	2.51755	0.285253	8.82569	1.08786e-18	2.55655e-17
Zm00001eb232970	1057.24	2.12256	0.240547	8.82391	1.10534e-18	2.59599e-17
Zm00001eb376130	321.002	2.48885	0.282081	8.82317	1.11266e-18	2.61153e-17
new_gene1541	186.154	-8.39476	0.951461	-8.82302	1.11412e-18	2.61332e-17
Zm00001eb072980	146.617	6.77687	0.768111	8.82277	1.11666e-18	2.61762e-17
new_gene913	113.346	-7.06553	0.800931	-8.82165	1.12788e-18	2.64227e-17
Zm00001eb155860	667.788	2.40997	0.273209	8.82096	1.13479e-18	2.65679e-17
Zm00001eb173650	1556.58	2.023	0.229359	8.82021	1.14248e-18	2.67312e-17
Zm00001eb293560	10240.4	-1.75098	0.19853	-8.81972	1.14749e-18	2.68315e-17
Zm00001eb431540	193.135	-10.8998	1.23614	-8.81758	1.1696e-18	2.73314e-17
Zm00001eb151460	828.204	-2.48863	0.28231	-8.81524	1.19428e-18	2.78908e-17
Zm00001eb074080	748.747	-2.2494	0.255179	-8.81499	1.19692e-18	2.79349e-17
new_gene640	152.462	-4.79753	0.544569	-8.80978	1.25392e-18	2.92468e-17
Zm00001eb157100	405.128	3.68692	0.418531	8.80918	1.2606e-18	2.93844e-17
Zm00001eb002970	182.886	-10.821	1.22857	-8.80786	1.2756e-18	2.97154e-17
Zm00001eb359410	5387.76	2.21968	0.252034	8.80708	1.2845e-18	2.9904e-17
Zm00001eb127030	508.262	-3.22858	0.366597	-8.80689	1.28664e-18	2.99352e-17
new_gene1088	180.661	-10.8032	1.2269	-8.80527	1.30534e-18	3.03514e-17
Zm00001eb154230	1055.65	-3.90781	0.443938	-8.8026	1.33679e-18	3.10633e-17
Zm00001eb022670	6710.32	-1.8631	0.211665	-8.80213	1.34241e-18	3.11746e-17
Zm00001eb116650	1722.29	-2.44116	0.277366	-8.80122	1.35342e-18	3.14107e-17
Zm00001eb427050	1826.88	2.7005	0.306847	8.80079	1.35859e-18	3.1511e-17
Zm00001eb302850	184.711	-10.8354	1.23123	-8.80044	1.36276e-18	3.1588e-17
Zm00001eb049730	876.055	-2.78579	0.316592	-8.79929	1.37679e-18	3.18935e-17
Zm00001eb336550	149.901	10.8559	1.23399	8.79734	1.401e-18	3.24343e-17
Zm00001eb374300	5574.59	-1.9193	0.218265	-8.79345	1.45041e-18	3.35573e-17
Zm00001eb218670	305.265	11.8811	1.35141	8.79163	1.47406e-18	3.40833e-17
Zm00001eb165430	3349.76	2.20836	0.251196	8.7914	1.47702e-18	3.41305e-17
Zm00001eb071500	1740.85	2.23183	0.253882	8.79083	1.48463e-18	3.42851e-17
Zm00001eb063430	9822.08	1.66005	0.188863	8.78973	1.49919e-18	3.46001e-17
Zm00001eb238920	523.838	4.7057	0.535381	8.78945	1.50295e-18	3.46654e-17
Zm00001eb226490	854.991	2.21632	0.252218	8.78732	1.5317e-18	3.53067e-17
new_gene1275	152.362	10.8782	1.23824	8.78518	1.56117e-18	3.59639e-17
Zm00001eb301500	24189.8	2.4805	0.282391	8.7839	1.57902e-18	3.63525e-17
Zm00001eb255430	864.587	2.39395	0.27257	8.78286	1.59365e-18	3.66668e-17
Zm00001eb359100	1897.92	-2.67897	0.305106	-8.78047	1.628e-18	3.7434e-17
Zm00001eb106200	269.478	-11.3798	1.29649	-8.77743	1.67258e-18	3.84354e-17
Zm00001eb030670	184.108	-10.8308	1.23396	-8.77732	1.67412e-18	3.84471e-17
Zm00001eb078400	326.046	-2.66506	0.303643	-8.77695	1.67972e-18	3.8552e-17
Zm00001eb352780	815.208	2.26236	0.257789	8.77602	1.69359e-18	3.88463e-17
Zm00001eb073170	188.397	-10.8642	1.23811	-8.77487	1.71108e-18	3.92235e-17
Zm00001eb429570	187.979	-10.86	1.23766	-8.77465	1.7144e-18	3.92755e-17
Zm00001eb242820	7005.32	2.16185	0.246489	8.77056	1.77785e-18	4.0704e-17
Zm00001eb333490	129.585	-4.16485	0.474903	-8.7699	1.78818e-18	4.09154e-17
new_gene1625	348.333	2.78187	0.31723	8.76923	1.79887e-18	4.11348e-17
Zm00001eb277990	82.6244	3.97755	0.453672	8.76746	1.82734e-18	4.17604e-17
Zm00001eb149810	159.688	10.9466	1.24864	8.76682	1.83782e-18	4.1974e-17
Zm00001eb371110	145.174	10.8098	1.23321	8.76559	1.85805e-18	4.24102e-17
new_gene985	110.719	-3.92706	0.448129	-8.76325	1.89704e-18	4.32737e-17
new_gene1138	200.367	-10.9529	1.25008	-8.76178	1.92199e-18	4.38159e-17
Zm00001eb059130	180.997	-10.8057	1.23396	-8.75689	2.00703e-18	4.57268e-17
Zm00001eb422140	486.494	-2.07325	0.236762	-8.75671	2.0104e-18	4.57755e-17
new_gene1027	371.349	-11.8428	1.35262	-8.75546	2.03278e-18	4.62569e-17
Zm00001eb239190	258.548	-3.75439	0.428856	-8.75443	2.05129e-18	4.66497e-17
Zm00001eb143450	684.394	-4.26817	0.487625	-8.75298	2.07788e-18	4.72256e-17
Zm00001eb079380	9905.33	2.60426	0.29754	8.75265	2.08409e-18	4.7338e-17
Zm00001eb135070	137.222	-5.12438	0.585487	-8.75233	2.08986e-18	4.744e-17
Zm00001eb433500	290.532	2.63275	0.300859	8.75077	2.11906e-18	4.80738e-17
Zm00001eb127410	198.957	6.64083	0.75914	8.74783	2.17491e-18	4.93107e-17
Zm00001eb261900	483.834	4.05342	0.463501	8.74524	2.22547e-18	5.04264e-17
Zm00001eb178860	135.192	-7.49554	0.857417	-8.742	2.29018e-18	5.18611e-17
Zm00001eb170990	1667.14	-2.65085	0.303261	-8.74115	2.30743e-18	5.22201e-17
Zm00001eb063210	136.335	2.85318	0.326435	8.74044	2.32197e-18	5.25172e-17
Zm00001eb003040	1879.93	2.53032	0.289502	8.74025	2.326e-18	5.25765e-17
new_gene1517	398.809	-4.55479	0.521156	-8.73978	2.33556e-18	5.27607e-17
Zm00001eb020300	136.913	-7.1718	0.820732	-8.7383	2.36649e-18	5.34271e-17
Zm00001eb367310	4355.58	1.91739	0.219446	8.73744	2.38459e-18	5.38031e-17
new_gene134	267.933	-11.3719	1.30153	-8.73736	2.3863e-18	5.38093e-17
Zm00001eb121640	1549.48	1.93486	0.221473	8.73633	2.40798e-18	5.42652e-17
Zm00001eb218320	23498.3	-2.3132	0.264808	-8.73538	2.42829e-18	5.46899e-17
new_gene1394	147.977	10.8383	1.24089	8.73429	2.45188e-18	5.51881e-17
Zm00001eb234020	504.415	-2.98415	0.341725	-8.73259	2.48908e-18	5.59916e-17
new_gene558	151.268	10.8694	1.2448	8.73187	2.50496e-18	5.63148e-17
Zm00001eb192870	176.594	-10.7707	1.23353	-8.7316	2.51101e-18	5.64167e-17
new_gene1768	419.507	12.34	1.41376	8.72846	2.58166e-18	5.79693e-17
Zm00001eb384020	122.259	8.12916	0.931395	8.72795	2.59336e-18	5.81971e-17
Zm00001eb109020	472.235	2.33646	0.26772	8.72725	2.6094e-18	5.85217e-17
Zm00001eb117310	1123.26	3.36597	0.385735	8.72614	2.63515e-18	5.90637e-17
Zm00001eb350090	276.082	3.21743	0.368721	8.72594	2.6399e-18	5.91347e-17
Zm00001eb019780	627.684	2.58645	0.296447	8.72482	2.66597e-18	5.96828e-17
new_gene845	485.466	2.16375	0.248007	8.72455	2.67247e-18	5.97924e-17
Zm00001eb165560	753.158	-3.22522	0.369693	-8.72405	2.68436e-18	6.00225e-17
Zm00001eb303010	10668	-1.78903	0.205116	-8.72206	2.73182e-18	6.10472e-17
Zm00001eb163630	211.147	-3.37782	0.387277	-8.72197	2.73411e-18	6.10618e-17
Zm00001eb208130	314.696	-9.75444	1.11844	-8.72151	2.74521e-18	6.1273e-17
Zm00001eb210420	713.274	-2.60277	0.298476	-8.72019	2.77726e-18	6.19513e-17
Zm00001eb070300	175.181	-10.7583	1.23475	-8.71295	2.96075e-18	6.59655e-17
Zm00001eb018900	602.251	4.40693	0.50579	8.71297	2.96015e-18	6.59655e-17
Zm00001eb222990	95.8351	-5.06631	0.581618	-8.71072	3.01961e-18	6.72368e-17
Zm00001eb274860	472.458	-6.29974	0.723236	-8.71049	3.02552e-18	6.73283e-17
Zm00001eb219710	141.009	10.7668	1.23658	8.70685	3.12438e-18	6.94867e-17
Zm00001eb139780	298.553	-2.28779	0.262814	-8.70499	3.17591e-18	7.05907e-17
Zm00001eb118120	4944.05	2.052	0.235761	8.70372	3.21179e-18	7.13458e-17
Zm00001eb261880	586.309	-2.04253	0.234747	-8.70097	3.2907e-18	7.30551e-17
Zm00001eb244700	181.117	-10.8064	1.24238	-8.69812	3.37425e-18	7.48653e-17
new_gene1400	157.7	10.9278	1.25657	8.69652	3.42217e-18	7.58835e-17
Zm00001eb326170	5386.9	2.82808	0.325242	8.69531	3.45881e-18	7.66504e-17
new_gene1195	235.165	-11.1838	1.28629	-8.69462	3.48005e-18	7.70755e-17
Zm00001eb162870	336.76	-10.7388	1.2352	-8.69396	3.50007e-18	7.74728e-17
Zm00001eb280490	256.991	2.5843	0.297255	8.69388	3.50252e-18	7.74811e-17
Zm00001eb146500	10321.3	1.83031	0.210546	8.69314	3.52563e-18	7.79462e-17
Zm00001eb037660	195.426	-10.917	1.25587	-8.69278	3.53663e-18	7.81429e-17
Zm00001eb282080	832.938	-2.5143	0.289289	-8.69131	3.58293e-18	7.91192e-17
Zm00001eb378910	277.408	-9.63776	1.10923	-8.68873	3.66524e-18	8.08888e-17
new_gene1319	165.656	-10.678	1.22901	-8.68836	3.67713e-18	8.11033e-17
Zm00001eb157510	192.687	-10.8964	1.25446	-8.68612	3.75016e-18	8.26652e-17
Zm00001eb085460	198.024	6.9778	0.80339	8.68545	3.77253e-18	8.31092e-17
new_gene1610	341.278	3.99332	0.459814	8.68464	3.7995e-18	8.3654e-17
Zm00001eb139970	218.706	2.88331	0.332014	8.6843	3.81068e-18	8.38507e-17
Zm00001eb412650	98.5236	7.41591	0.854134	8.68237	3.87594e-18	8.52364e-17
Zm00001eb102540	1003.56	2.16006	0.248828	8.68093	3.92541e-18	8.62735e-17
Zm00001eb074040	171.953	-10.7324	1.23635	-8.68072	3.93276e-18	8.63841e-17
Zm00001eb033340	142.475	10.7838	1.24257	8.67866	4.00472e-18	8.7913e-17
Zm00001eb146860	265.567	2.69465	0.310588	8.67594	4.10138e-18	8.9982e-17
Zm00001eb004410	332.363	2.70464	0.311813	8.67392	4.17487e-18	9.15406e-17
Zm00001eb015460	367.089	-4.66569	0.537924	-8.67351	4.18992e-18	9.18166e-17
new_gene1762	182.839	-10.8199	1.24752	-8.67313	4.20411e-18	9.20736e-17
Zm00001eb158360	175.143	-3.52306	0.406317	-8.67071	4.29442e-18	9.39961e-17
Zm00001eb442610	107.535	-6.17128	0.71195	-8.66814	4.39242e-18	9.60849e-17
Zm00001eb142820	242.612	-2.8751	0.331693	-8.66795	4.39986e-18	9.61912e-17
new_gene1635	186.745	-10.8513	1.25209	-8.66651	4.45567e-18	9.73544e-17
Zm00001eb422920	182.869	-10.8213	1.2488	-8.6654	4.49918e-18	9.82475e-17
Zm00001eb406250	124.833	-3.36808	0.388897	-8.66061	4.69234e-18	1.02405e-16
Zm00001eb197360	1431.41	-5.75752	0.6648	-8.66054	4.69547e-18	1.02414e-16
new_gene1083	102.572	-4.44398	0.513147	-8.66026	4.70683e-18	1.02602e-16
Zm00001eb346340	135.607	10.7109	1.23682	8.66002	4.71681e-18	1.02759e-16
Zm00001eb409750	1260.68	-5.43132	0.627196	-8.65969	4.73045e-18	1.02996e-16
Zm00001eb142710	1845.28	2.38508	0.275503	8.65717	4.83613e-18	1.05236e-16
Zm00001eb291420	187.674	-4.93824	0.570475	-8.65637	4.87006e-18	1.05912e-16
Zm00001eb356960	875.643	-6.00084	0.693305	-8.65541	4.91129e-18	1.06747e-16
Zm00001eb341570	1694.82	-6.27053	0.724682	-8.6528	5.02502e-18	1.09155e-16
Zm00001eb043820	172.57	-10.7376	1.24101	-8.65227	5.04862e-18	1.09604e-16
Zm00001eb027860	309.074	-2.69137	0.311094	-8.6513	5.09168e-18	1.10411e-16
new_gene123	159.583	-7.72733	0.893193	-8.65136	5.08899e-18	1.10411e-16
new_gene1374	137.578	10.7323	1.24066	8.65051	5.12705e-18	1.11113e-16
Zm00001eb048950	1027.19	2.85576	0.330147	8.64997	5.15135e-18	1.11575e-16
Zm00001eb346870	2219.02	2.3038	0.266342	8.64979	5.15942e-18	1.11685e-16
Zm00001eb309070	657.899	-2.55854	0.295986	-8.64413	5.42149e-18	1.1729e-16
Zm00001eb000720	356.574	2.42453	0.280563	8.64165	5.5406e-18	1.19797e-16
Zm00001eb362930	965.583	4.95162	0.57315	8.63932	5.65501e-18	1.222e-16
Zm00001eb403590	174.637	-4.18691	0.484663	-8.6388	5.68046e-18	1.22679e-16
Zm00001eb037570	2914.54	-2.32959	0.269682	-8.63826	5.7076e-18	1.23194e-16
Zm00001eb056740	546.34	2.16796	0.250974	8.63817	5.71215e-18	1.23221e-16
Zm00001eb027080	106.346	-5.03921	0.583417	-8.6374	5.75078e-18	1.23982e-16
Zm00001eb266650	161.959	-10.6454	1.23252	-8.63711	5.76514e-18	1.2422e-16
Zm00001eb320690	216.798	-11.0666	1.28138	-8.6365	5.79602e-18	1.24813e-16
Zm00001eb293040	316.38	-5.40249	0.625647	-8.63505	5.87013e-18	1.26336e-16
Zm00001eb308650	101.794	4.74732	0.549802	8.6346	5.89343e-18	1.26765e-16
Zm00001eb246500	231.21	-5.73817	0.664576	-8.63433	5.90734e-18	1.26991e-16
Zm00001eb296140	158.967	-10.6186	1.23005	-8.63261	5.99688e-18	1.28842e-16
Zm00001eb268740	150.351	10.8589	1.2589	8.62573	6.36843e-18	1.36745e-16
new_gene22	134.949	10.7036	1.24103	8.62478	6.42181e-18	1.37812e-16
Zm00001eb206730	4218.25	2.23081	0.258804	8.61967	6.71449e-18	1.4401e-16
Zm00001eb286910	1301.73	2.74157	0.318214	8.61551	6.96302e-18	1.49169e-16
Zm00001eb141700	828.983	2.11129	0.245056	8.61552	6.96241e-18	1.49169e-16
Zm00001eb240710	101.27	4.50227	0.522755	8.61258	7.14365e-18	1.52951e-16
new_gene145	285.641	-8.19508	0.951543	-8.61241	7.15408e-18	1.53087e-16
Zm00001eb239230	11026.8	-7.07583	0.821672	-8.61151	7.21069e-18	1.5421e-16
Zm00001eb316860	1028.68	1.66723	0.193668	8.60871	7.38885e-18	1.57929e-16
Zm00001eb348420	130.08	10.651	1.23738	8.60767	7.45576e-18	1.59268e-16
Zm00001eb176720	6447.23	-2.18414	0.253753	-8.60735	7.47705e-18	1.59632e-16
Zm00001eb162110	124.443	-4.34629	0.504957	-8.60725	7.48354e-18	1.59679e-16
Zm00001eb004900	180.816	-10.805	1.25543	-8.60665	7.52245e-18	1.60417e-16
new_gene992	318.841	3.80374	0.442077	8.60425	7.68153e-18	1.63716e-16
new_gene624	182.124	5.24252	0.609392	8.60286	7.77509e-18	1.65616e-16
new_gene1499	157.776	3.40714	0.396139	8.60085	7.91247e-18	1.68446e-16
Zm00001eb220470	596.408	2.41012	0.280272	8.59921	8.02668e-18	1.7078e-16
new_gene1299	114.217	8.03396	0.934601	8.59614	8.2443e-18	1.7531e-16
Zm00001eb144720	422.488	2.11351	0.24587	8.59605	8.25085e-18	1.75349e-16
Zm00001eb004890	156.927	-10.6003	1.23347	-8.5939	8.40664e-18	1.78559e-16
Zm00001eb218050	85.0965	4.80842	0.559683	8.59134	8.59639e-18	1.82447e-16
Zm00001eb223330	1059.42	-4.04672	0.471025	-8.59129	8.5995e-18	1.82447e-16
Zm00001eb150470	572.169	2.09884	0.244304	8.59107	8.61601e-18	1.82694e-16
Zm00001eb276890	164.766	-10.6697	1.2423	-8.58868	8.79746e-18	1.86435e-16
Zm00001eb033160	195.526	-4.76286	0.554596	-8.58798	8.85089e-18	1.87461e-16
Zm00001eb135810	2795.8	1.95437	0.227632	8.58562	9.03472e-18	1.91246e-16
Zm00001eb360630	417.677	3.86167	0.449795	8.5854	9.05224e-18	1.91508e-16
Zm00001eb281970	159.354	-10.6226	1.2373	-8.58527	9.0624e-18	1.91615e-16
Zm00001eb020160	148.656	10.8434	1.26381	8.57987	9.49825e-18	2.00716e-16
new_gene78	106.56	7.19651	0.839535	8.57202	1.01682e-17	2.14752e-16
Zm00001eb119280	8457.63	2.90921	0.339412	8.57132	1.02304e-17	2.15943e-16
Zm00001eb423710	100.338	3.96838	0.463111	8.56896	1.04423e-17	2.20291e-16
Zm00001eb248860	145.504	-6.67539	0.779119	-8.56786	1.05423e-17	2.22276e-16
new_gene136	151.546	-10.5497	1.23152	-8.56646	1.06714e-17	2.2487e-16
Zm00001eb298500	175.058	-4.9608	0.579408	-8.56185	1.11068e-17	2.33913e-16
Zm00001eb205680	669.467	-2.51869	0.294235	-8.56012	1.12748e-17	2.37319e-16
Zm00001eb041070	243.924	2.60367	0.304223	8.55841	1.14437e-17	2.40737e-16
Zm00001eb314330	399.073	2.76575	0.323276	8.5554	1.17463e-17	2.46964e-16
Zm00001eb325420	12929.1	-1.77324	0.207296	-8.55413	1.18756e-17	2.49541e-16
Zm00001eb277260	2850.74	3.47336	0.406089	8.55321	1.19716e-17	2.51417e-16
Zm00001eb314050	1054.63	2.4287	0.284024	8.55105	1.21977e-17	2.56022e-16
Zm00001eb235920	404.122	3.16333	0.369948	8.55075	1.22296e-17	2.56547e-16
Zm00001eb014860	568.58	3.54693	0.414853	8.54985	1.23253e-17	2.58408e-16
Zm00001eb178840	244.829	3.53585	0.413569	8.54959	1.23529e-17	2.58842e-16
Zm00001eb279820	783.588	3.43765	0.402116	8.54889	1.24276e-17	2.60261e-16
Zm00001eb267020	148.961	-10.525	1.23141	-8.54712	1.26196e-17	2.64135e-16
Zm00001eb081110	421.95	-2.68879	0.314614	-8.54633	1.27065e-17	2.65804e-16
new_gene1391	125.428	10.5978	1.24021	8.54515	1.28367e-17	2.68378e-16
Zm00001eb148180	161.193	-10.6389	1.2451	-8.54461	1.28975e-17	2.69498e-16
Zm00001eb220740	14075.8	-2.65218	0.310416	-8.54395	1.29705e-17	2.7087e-16
Zm00001eb364420	440.715	-2.23643	0.261767	-8.54358	1.30129e-17	2.71604e-16
new_gene591	164.825	-10.6715	1.2499	-8.53789	1.36694e-17	2.85147e-16
Zm00001eb016060	161.556	-10.6426	1.24665	-8.53692	1.37849e-17	2.87395e-16
Zm00001eb276380	154.177	-10.5746	1.23876	-8.53646	1.38393e-17	2.8837e-16
Zm00001eb369720	1176.72	2.15835	0.252854	8.53595	1.39008e-17	2.89489e-16
Zm00001eb276870	17355.5	-2.03846	0.238815	-8.53574	1.39256e-17	2.89843e-16
Zm00001eb319120	122.922	6.954	0.814758	8.53504	1.40104e-17	2.91445e-16
Zm00001eb354680	902.022	2.06109	0.241503	8.53442	1.40856e-17	2.92847e-16
Zm00001eb159130	254.169	-3.86801	0.453251	-8.53392	1.41473e-17	2.93966e-16
Zm00001eb356180	4608.99	-1.6262	0.190584	-8.53272	1.42942e-17	2.96687e-16
Zm00001eb326540	4834.98	2.80002	0.328149	8.53276	1.42899e-17	2.96687e-16
Zm00001eb179070	1585.43	-3.64354	0.427017	-8.53254	1.43169e-17	2.96994e-16
new_gene983	214.61	-11.0519	1.29532	-8.53218	1.43618e-17	2.9776e-16
Zm00001eb240450	123.2	2.77918	0.32586	8.52875	1.47932e-17	3.06533e-16
new_gene1324	235.193	3.40716	0.399503	8.52851	1.48245e-17	3.07012e-16
Zm00001eb288020	732.189	3.21429	0.376908	8.52804	1.48854e-17	3.08102e-16
Zm00001eb018860	2537.2	-2.60944	0.30606	-8.52592	1.51602e-17	3.13616e-16
Zm00001eb078870	696.128	-2.73309	0.320655	-8.52346	1.54862e-17	3.20183e-16
Zm00001eb166290	138.233	10.7378	1.26005	8.52176	1.57147e-17	3.24727e-16
Zm00001eb014600	1364.93	-3.60503	0.423103	-8.52046	1.58925e-17	3.28219e-16
Zm00001eb033460	2553.23	2.46746	0.289641	8.51903	1.60895e-17	3.32104e-16
Zm00001eb368160	1103.68	-3.54284	0.415949	-8.51749	1.63054e-17	3.36375e-16
Zm00001eb259960	34594.6	2.71152	0.318471	8.51416	1.67804e-17	3.45981e-16
Zm00001eb323710	353.173	-2.60332	0.305777	-8.51379	1.68343e-17	3.46903e-16
Zm00001eb167840	880.839	-1.91913	0.225466	-8.51185	1.71185e-17	3.52563e-16
Zm00001eb276120	162.914	-10.6546	1.25222	-8.50857	1.76099e-17	3.62483e-16
Zm00001eb034130	22163.8	-1.81052	0.212853	-8.50594	1.80126e-17	3.70568e-16
new_gene1792	125.754	10.6031	1.24671	8.5049	1.8175e-17	3.73705e-16
new_gene307	374.947	4.31673	0.507578	8.50457	1.82262e-17	3.74551e-16
Zm00001eb391320	18319.7	2.26332	0.266136	8.50438	1.82572e-17	3.74921e-16
new_gene1708	152.346	-10.5572	1.24139	-8.50433	1.82643e-17	3.74921e-16
new_gene1022	143.582	3.14246	0.36954	8.50371	1.83624e-17	3.76726e-16
Zm00001eb409710	116.439	3.31438	0.389763	8.50359	1.83809e-17	3.76899e-16
Zm00001eb101490	84.0854	4.01699	0.472395	8.50345	1.8404e-17	3.7699e-16
Zm00001eb075320	5708.32	-2.38657	0.28066	-8.50344	1.84055e-17	3.7699e-16
Zm00001eb426900	985.604	-3.04919	0.358678	-8.50119	1.87651e-17	3.84143e-16
new_gene647	162.011	-10.646	1.25232	-8.50107	1.87848e-17	3.84337e-16
Zm00001eb057470	4905.31	-2.38778	0.280896	-8.50058	1.88639e-17	3.85744e-16
Zm00001eb034760	4401.32	1.80797	0.212696	8.50024	1.89202e-17	3.86683e-16
Zm00001eb233390	145.351	-10.4893	1.23415	-8.4992	1.90899e-17	3.89937e-16
Zm00001eb157430	2229.9	3.02109	0.355482	8.49858	1.91922e-17	3.91814e-16
Zm00001eb192000	978.214	-1.6361	0.192533	-8.49772	1.93344e-17	3.94501e-16
Zm00001eb410460	2131.72	6.06767	0.714055	8.49749	1.93737e-17	3.95085e-16
new_gene1745	143.956	-3.55661	0.418684	-8.49475	1.98363e-17	4.04299e-16
new_gene390	142.567	10.7835	1.26944	8.49467	1.98498e-17	4.04354e-16
Zm00001eb414920	168.8	11.0259	1.29809	8.49389	1.9983e-17	4.06845e-16
Zm00001eb029530	1059.42	-2.20963	0.260202	-8.49201	2.03102e-17	4.13056e-16
new_gene910	159.777	-10.6264	1.25133	-8.49206	2.03012e-17	4.13056e-16
Zm00001eb342530	103.423	-6.17878	0.72763	-8.49165	2.03718e-17	4.14083e-16
Zm00001eb185040	1055.72	-2.61188	0.307633	-8.49025	2.06191e-17	4.18881e-16
Zm00001eb393560	156.618	-8.14123	0.9591	-8.48841	2.09482e-17	4.25336e-16
Zm00001eb368620	489.267	2.28244	0.268919	8.48746	2.11208e-17	4.28607e-16
Zm00001eb132400	146.551	10.8232	1.27523	8.48726	2.11559e-17	4.29085e-16
Zm00001eb430350	1652.66	1.82274	0.214789	8.4862	2.13502e-17	4.3279e-16
Zm00001eb324840	200.008	-9.1358	1.07685	-8.48381	2.17943e-17	4.41553e-16
new_gene248	223.189	-8.63412	1.01776	-8.48342	2.18678e-17	4.42803e-16
Zm00001eb067130	5079.74	-2.09532	0.247042	-8.48165	2.22026e-17	4.49338e-16
Zm00001eb071890	3886.85	-2.42118	0.285489	-8.48083	2.23597e-17	4.52271e-16
Zm00001eb321140	107.95	3.89865	0.45975	8.47994	2.2532e-17	4.5551e-16
Zm00001eb273630	1185.14	-2.10132	0.247827	-8.47899	2.27166e-17	4.58994e-16
Zm00001eb043140	509.548	2.59839	0.306502	8.47757	2.29936e-17	4.6434e-16
Zm00001eb256190	129.147	4.40704	0.519855	8.47744	2.30206e-17	4.64572e-16
new_gene1099	246.271	-11.2503	1.3271	-8.47739	2.303e-17	4.64572e-16
Zm00001eb403160	3897.02	1.7817	0.2102	8.47621	2.32651e-17	4.69061e-16
Zm00001eb171150	479.61	2.6785	0.316056	8.47476	2.35562e-17	4.74672e-16
Zm00001eb127850	6493.73	-2.39781	0.282965	-8.4739	2.37316e-17	4.77692e-16
Zm00001eb212630	2105.59	-2.08097	0.245573	-8.47393	2.37248e-17	4.77692e-16
new_gene213	150.532	-10.5405	1.24404	-8.47274	2.39686e-17	4.82201e-16
Zm00001eb163400	204.478	2.83024	0.334069	8.47202	2.41173e-17	4.84932e-16
Zm00001eb186860	158.515	2.6328	0.31077	8.47184	2.41551e-17	4.8543e-16
Zm00001eb237110	125.597	10.5994	1.25146	8.46963	2.46167e-17	4.94441e-16
Zm00001eb313410	1665.33	-3.34812	0.395331	-8.46916	2.47175e-17	4.96198e-16
Zm00001eb249450	216.114	-6.74206	0.796127	-8.46857	2.48414e-17	4.98416e-16
Zm00001eb238580	190.742	-10.8818	1.28507	-8.46788	2.49905e-17	5.0114e-16
Zm00001eb128650	432.397	-3.34593	0.395243	-8.4655	2.55066e-17	5.11215e-16
Zm00001eb304040	664.699	2.58833	0.305754	8.4654	2.55273e-17	5.11355e-16
new_gene1800	146.025	10.8168	1.27783	8.46495	2.56253e-17	5.13042e-16
Zm00001eb395570	100.311	3.13084	0.369913	8.46372	2.58975e-17	5.18213e-16
Zm00001eb244380	776.417	-2.00209	0.236567	-8.46308	2.60413e-17	5.20813e-16
Zm00001eb113310	2282.04	-2.36134	0.279102	-8.46049	2.66245e-17	5.32191e-16
Zm00001eb410410	294.692	-2.70146	0.319364	-8.45887	2.69981e-17	5.39368e-16
Zm00001eb123200	1211.96	1.83986	0.217514	8.45858	2.70651e-17	5.40418e-16
Zm00001eb301100	169.079	-4.07025	0.481232	-8.45799	2.72022e-17	5.42866e-16
new_gene1447	117.617	7.30637	0.864089	8.45558	2.77695e-17	5.5389e-16
Zm00001eb084930	255.102	-4.01487	0.474897	-8.4542	2.81011e-17	5.60206e-16
Zm00001eb363150	127.275	10.618	1.25599	8.45386	2.81837e-17	5.61552e-16
Zm00001eb011600	208.152	-11.0076	1.30244	-8.45156	2.87442e-17	5.72415e-16
Zm00001eb084290	3703.92	2.33209	0.275956	8.45096	2.88925e-17	5.75061e-16
Zm00001eb020260	4560.41	1.75602	0.207831	8.44924	2.93197e-17	5.83252e-16
Zm00001eb153060	673.072	2.65365	0.314116	8.44798	2.96385e-17	5.88966e-16
Zm00001eb170320	126.936	10.6167	1.2567	8.44802	2.96289e-17	5.88966e-16
Zm00001eb262930	132.972	10.6829	1.26458	8.44773	2.97012e-17	5.89899e-16
new_gene63	411.611	2.61339	0.30937	8.44748	2.97666e-17	5.90882e-16
Zm00001eb166730	235.429	-7.39484	0.875492	-8.4465	3.00167e-17	5.9553e-16
Zm00001eb082620	360.617	-3.46647	0.410494	-8.44462	3.05034e-17	6.04866e-16
Zm00001eb387420	1062.27	-2.86809	0.339705	-8.44287	3.0964e-17	6.13672e-16
Zm00001eb162830	3992.27	1.95242	0.23127	8.4422	3.11426e-17	6.16884e-16
Zm00001eb122570	116.272	10.4903	1.24261	8.44212	3.11621e-17	6.16943e-16
Zm00001eb311590	6834.23	2.18277	0.25856	8.44201	3.11923e-17	6.17213e-16
Zm00001eb279170	268.991	8.86645	1.05096	8.43655	3.26834e-17	6.46376e-16
Zm00001eb163380	152.643	-10.5602	1.25278	-8.42943	3.47358e-17	6.86603e-16
Zm00001eb243030	102.265	-4.15235	0.492693	-8.42786	3.52033e-17	6.95476e-16
new_gene293	202.402	-3.07799	0.365265	-8.42674	3.55432e-17	7.01818e-16
Zm00001eb123420	134.919	-7.48513	0.888501	-8.42445	3.62452e-17	7.15302e-16
Zm00001eb280660	530.822	-2.94328	0.349446	-8.4227	3.67912e-17	7.25693e-16
Zm00001eb191840	207.118	-9.18757	1.09118	-8.41983	3.77015e-17	7.43256e-16
Zm00001eb045700	124.589	10.5888	1.25779	8.41854	3.81191e-17	7.51091e-16
Zm00001eb265440	149.34	-10.5288	1.25111	-8.41555	3.91065e-17	7.7014e-16
Zm00001eb139710	1102.11	2.61109	0.310343	8.41356	3.97757e-17	7.82905e-16
Zm00001eb262680	5024.55	2.03937	0.242399	8.41325	3.98813e-17	7.8457e-16
Zm00001eb185780	9694.94	-4.48033	0.532683	-8.41087	4.06985e-17	8.00225e-16
Zm00001eb132920	143.853	-10.4739	1.24533	-8.41057	4.08008e-17	8.01814e-16
Zm00001eb368040	606.337	-2.9765	0.35392	-8.41008	4.09725e-17	8.04764e-16
Zm00001eb310900	121.202	10.5481	1.25471	8.40683	4.2124e-17	8.26946e-16
Zm00001eb348860	926.021	3.97098	0.472386	8.40622	4.23431e-17	8.30375e-16
Zm00001eb305000	153.076	-4.28244	0.509435	-8.40626	4.23277e-17	8.30375e-16
Zm00001eb330320	107.221	6.93958	0.825624	8.40525	4.26959e-17	8.36853e-16
Zm00001eb417360	125.988	3.32087	0.395163	8.40381	4.32239e-17	8.46757e-16
Zm00001eb297880	114.597	10.4676	1.2458	8.40232	4.37726e-17	8.57057e-16
Zm00001eb361430	102.658	-3.7837	0.450373	-8.40125	4.41753e-17	8.64487e-16
Zm00001eb277220	193.641	-10.9035	1.29787	-8.40102	4.42627e-17	8.65743e-16
Zm00001eb276730	379.736	-2.4399	0.290457	-8.40022	4.45645e-17	8.71191e-16
Zm00001eb360410	111.539	10.4287	1.24156	8.39971	4.47586e-17	8.74526e-16
Zm00001eb034410	146.606	-10.5024	1.25075	-8.39685	4.58605e-17	8.95588e-16
new_gene1626	271.242	-3.06029	0.364622	-8.39305	4.73677e-17	9.24538e-16
Zm00001eb111170	223.305	11.4299	1.36187	8.3928	4.74718e-17	9.26084e-16
Zm00001eb123700	117.939	10.5111	1.25247	8.39227	4.76831e-17	9.29721e-16
Zm00001eb161420	1535.17	-2.10969	0.251391	-8.39208	4.77631e-17	9.30794e-16
Zm00001eb056110	87.8855	3.89338	0.464005	8.39081	4.82824e-17	9.40423e-16
Zm00001eb031530	298.563	-9.76196	1.16344	-8.39061	4.83646e-17	9.41532e-16
new_gene29	114.783	-7.25503	0.864709	-8.39014	4.85547e-17	9.44741e-16
Zm00001eb428560	678.687	-3.85159	0.45916	-8.38834	4.93036e-17	9.58812e-16
Zm00001eb201300	120.84	-7.86347	0.937688	-8.38602	5.02871e-17	9.77429e-16
new_gene1074	117.316	10.5027	1.25246	8.38563	5.04544e-17	9.80171e-16
Zm00001eb310970	9231.14	1.67867	0.200189	8.3854	5.0552e-17	9.81555e-16
Zm00001eb151970	336.784	-2.01581	0.240399	-8.38524	5.06208e-17	9.82381e-16
Zm00001eb142230	2122.46	4.13918	0.493726	8.38356	5.13512e-17	9.96036e-16
Zm00001eb183820	163.104	-10.6552	1.27113	-8.38247	5.18279e-17	1.00476e-15
new_gene535	109.957	10.4093	1.24182	8.38224	5.19316e-17	1.00625e-15
Zm00001eb165530	104.398	7.16686	0.855043	8.38187	5.20934e-17	1.00886e-15
Zm00001eb224500	112.941	3.4539	0.412075	8.38173	5.21551e-17	1.00953e-15
Zm00001eb415080	148.624	-10.5222	1.25549	-8.38094	5.25076e-17	1.01583e-15
Zm00001eb281530	160.548	-10.6335	1.26898	-8.37957	5.31207e-17	1.02716e-15
Zm00001eb269230	158.466	10.9368	1.30575	8.37589	5.48077e-17	1.05923e-15
Zm00001eb314010	10095.1	2.51418	0.300209	8.37475	5.53425e-17	1.06846e-15
Zm00001eb219620	152.106	-10.5555	1.26039	-8.37478	5.53276e-17	1.06846e-15
Zm00001eb204790	221.248	-11.0954	1.32509	-8.37332	5.60184e-17	1.08095e-15
Zm00001eb131220	176.979	4.57897	0.546878	8.37293	5.62019e-17	1.08393e-15
new_gene1647	201.007	2.96111	0.353655	8.37287	5.62328e-17	1.08396e-15
Zm00001eb282850	279.488	-2.5281	0.302036	-8.37018	5.75284e-17	1.10836e-15
Zm00001eb289380	165.884	3.31871	0.396523	8.36953	5.7849e-17	1.11397e-15
Zm00001eb379020	393.093	-2.03513	0.243176	-8.36898	5.81199e-17	1.11861e-15
Zm00001eb315440	1780.83	2.89845	0.346375	8.36794	5.86328e-17	1.1279e-15
Zm00001eb142720	671.58	-2.75905	0.329769	-8.36663	5.92905e-17	1.13996e-15
new_gene1794	174.187	-10.7508	1.28524	-8.36486	6.01855e-17	1.15657e-15
Zm00001eb383610	453.318	-6.90144	0.825111	-8.36426	6.04922e-17	1.16187e-15
Zm00001eb255230	354.479	1.97241	0.235831	8.36366	6.08039e-17	1.16725e-15
new_gene159	139.754	-10.4328	1.24763	-8.36206	6.16328e-17	1.18256e-15
Zm00001eb347050	1978.54	-2.06673	0.247166	-8.36173	6.18052e-17	1.18526e-15
Zm00001eb165230	1032.77	-5.19917	0.621898	-8.36016	6.26315e-17	1.20049e-15
Zm00001eb399780	413.236	2.31031	0.276479	8.3562	6.47732e-17	1.2409e-15
Zm00001eb433200	12271.7	1.89297	0.226546	8.35579	6.49974e-17	1.24455e-15
Zm00001eb167890	137.911	-2.90992	0.348425	-8.35163	6.73287e-17	1.28853e-15
Zm00001eb036560	3942.66	-1.83961	0.220277	-8.35135	6.74884e-17	1.29093e-15
Zm00001eb315870	692.814	-2.85279	0.341623	-8.35069	6.78676e-17	1.29752e-15
Zm00001eb345460	144.411	-4.03595	0.483335	-8.35021	6.81422e-17	1.3021e-15
Zm00001eb396140	441.201	2.62306	0.314143	8.34989	6.83264e-17	1.30495e-15
new_gene240	179.698	-7.87497	0.943241	-8.34884	6.89383e-17	1.31596e-15
Zm00001eb234720	280.812	2.50746	0.300435	8.34611	7.05459e-17	1.34596e-15
new_gene1785	148.336	-10.5195	1.26042	-8.34596	7.0635e-17	1.34697e-15
Zm00001eb198070	116.986	10.498	1.25812	8.34418	7.17079e-17	1.36673e-15
Zm00001eb108800	142.579	-10.4624	1.25419	-8.34198	7.30562e-17	1.39172e-15
Zm00001eb067150	3667.44	2.24285	0.268907	8.34059	7.39179e-17	1.40742e-15
Zm00001eb317540	162.873	-10.6532	1.27752	-8.33899	7.49287e-17	1.42594e-15
Zm00001eb270140	122.595	-4.08958	0.490476	-8.33798	7.55693e-17	1.4374e-15
new_gene952	127.465	-10.3001	1.23545	-8.33712	7.61207e-17	1.44715e-15
Zm00001eb422340	1953.55	-2.2501	0.269924	-8.33605	7.68103e-17	1.45951e-15
Zm00001eb164630	154.064	-10.5741	1.26869	-8.33465	7.77297e-17	1.47623e-15
Zm00001eb129000	377.987	2.05188	0.246225	8.33332	7.86072e-17	1.49214e-15
new_gene392	163.069	-7.12208	0.854727	-8.33258	7.90979e-17	1.50069e-15
Zm00001eb005930	431.922	2.15811	0.259061	8.33052	8.04867e-17	1.52626e-15
Zm00001eb318820	4720.69	-2.18275	0.262022	-8.33042	8.05567e-17	1.52681e-15
Zm00001eb342480	65.0998	4.49534	0.539853	8.32697	8.29377e-17	1.57114e-15
Zm00001eb017260	818.786	-2.42744	0.291536	-8.32639	8.33441e-17	1.57804e-15
Zm00001eb113950	628.508	-2.87725	0.345607	-8.3252	8.41843e-17	1.59314e-15
Zm00001eb204320	636.337	-2.68412	0.32248	-8.32337	8.54949e-17	1.61712e-15
Zm00001eb370830	472.422	-2.63812	0.317001	-8.32214	8.63873e-17	1.63318e-15
new_gene1198	376.841	2.96103	0.355871	8.32052	8.75816e-17	1.65492e-15
Zm00001eb212990	1131.01	-1.9264	0.231551	-8.31954	8.83017e-17	1.66768e-15
Zm00001eb174870	685.225	-3.27755	0.394451	-8.30916	9.63857e-17	1.81943e-15
Zm00001eb144960	3791.73	2.77873	0.334471	8.30785	9.74501e-17	1.83859e-15
Zm00001eb198050	76.802	5.81915	0.70048	8.30738	9.78404e-17	1.84503e-15
Zm00001eb096830	315.677	-3.50121	0.421641	-8.30378	1.00854e-16	1.90088e-15
Zm00001eb403470	503.076	-6.41072	0.772184	-8.30206	1.02323e-16	1.92761e-15
Zm00001eb097870	112.649	10.442	1.25829	8.29859	1.05357e-16	1.98376e-15
Zm00001eb296130	1663.52	-2.8519	0.343706	-8.29751	1.06314e-16	2.00078e-15
Zm00001eb014550	134.255	3.90876	0.471234	8.29474	1.08824e-16	2.04698e-15
Zm00001eb301840	158.573	-2.9849	0.359895	-8.29382	1.09671e-16	2.06186e-15
Zm00001eb332230	112.281	10.4374	1.25876	8.29181	1.11534e-16	2.09585e-15
Zm00001eb228510	357.618	-2.98827	0.360421	-8.29105	1.12251e-16	2.10824e-15
Zm00001eb367940	1336.64	-2.79187	0.33674	-8.29088	1.1241e-16	2.11017e-15
Zm00001eb088440	851.936	-6.06167	0.73114	-8.29072	1.12569e-16	2.1121e-15
new_gene1786	200.789	9.43107	1.1379	8.28815	1.15026e-16	2.15711e-15
Zm00001eb385850	151.134	2.70449	0.326376	8.28643	1.16697e-16	2.18736e-15
new_gene1760	68.2478	5.37869	0.649117	8.28616	1.16961e-16	2.1912e-15
new_gene1423	141.302	-10.4494	1.26147	-8.28354	1.19565e-16	2.23886e-15
Zm00001eb366310	3714.2	1.82163	0.219923	8.28306	1.20051e-16	2.24683e-15
Zm00001eb331050	353.077	3.11235	0.375903	8.27967	1.23514e-16	2.31048e-15
Zm00001eb442200	151.84	5.93634	0.716987	8.27957	1.23626e-16	2.31142e-15
Zm00001eb146990	102.951	-7.24121	0.87472	-8.27833	1.2492e-16	2.33444e-15
Zm00001eb422120	145.865	-4.74988	0.573833	-8.27746	1.25835e-16	2.35038e-15
Zm00001eb107680	110.272	10.414	1.25936	8.26931	1.34734e-16	2.51533e-15
[truncated: 12,507 more rows]

## Sheet: Y7_WT-VS-Y8_WT
	baseMean	log2FoldChange	lfcSE	stat	pvalue	padj
Zm00001eb430440	25031.7	4.78485	0.123588	38.7162	0	0
Zm00001eb189500	2237.7	4.33694	0.137885	31.4532	3.79433e-217	7.34089e-213
Zm00001eb107200	17791.6	8.39179	0.267676	31.3506	9.55247e-216	1.23208e-211
Zm00001eb110050	10467.5	-3.63835	0.121114	-30.0407	2.88799e-198	2.7937e-194
Zm00001eb337300	15196.3	-3.45241	0.117116	-29.4786	5.41728e-191	4.19232e-187
Zm00001eb134430	1833.37	4.40149	0.150354	29.2743	2.20615e-188	1.42274e-184
Zm00001eb161610	6565.81	-4.9006	0.168579	-29.0701	8.58616e-186	4.74618e-182
Zm00001eb107810	8137.57	-10.8568	0.37783	-28.7347	1.40594e-181	6.80017e-178
Zm00001eb201180	5103.55	-7.29872	0.255302	-28.5886	9.31718e-180	4.00577e-176
Zm00001eb346870	1914.04	5.98534	0.211598	28.2864	5.07664e-176	1.96435e-172
new_gene757	1450.83	7.73362	0.275061	28.116	6.24236e-174	2.19584e-170
Zm00001eb350560	2463.31	-3.43748	0.123732	-27.7816	7.23587e-170	2.33321e-166
Zm00001eb250900	2759.98	8.86861	0.320076	27.7078	5.62307e-169	1.67369e-165
Zm00001eb395560	5162.38	3.15808	0.115318	27.3858	4.04926e-165	1.11916e-161
Zm00001eb018700	23299.6	5.42248	0.200361	27.0635	2.64894e-161	6.8332e-158
Zm00001eb209760	5351.14	5.65262	0.212518	26.5983	7.10412e-156	1.71804e-152
Zm00001eb058060	3279.45	6.08272	0.230528	26.386	1.98379e-153	4.51533e-150
Zm00001eb332570	1301.71	-6.56932	0.251269	-26.1446	1.13553e-150	2.441e-147
new_gene205	894.599	5.78791	0.221408	26.1415	1.23277e-150	2.51058e-147
Zm00001eb053580	3731.78	-4.88236	0.18963	-25.7468	3.50417e-146	6.77953e-143
Zm00001eb384110	2968.96	5.22759	0.204286	25.5895	1.99416e-144	3.67439e-141
Zm00001eb372830	958.857	-4.48448	0.176233	-25.4463	7.75684e-143	1.36429e-139
Zm00001eb245110	2748.18	3.25006	0.128338	25.3242	1.73164e-141	2.91322e-138
Zm00001eb050200	1380.19	-6.08423	0.24046	-25.3025	3.0009e-141	4.8382e-138
Zm00001eb193940	12692.4	-2.84317	0.112472	-25.2789	5.44899e-141	8.43373e-138
Zm00001eb272460	1234.44	-7.71429	0.306279	-25.1871	5.54446e-140	8.25143e-137
Zm00001eb050180	1947.38	-6.72384	0.268366	-25.0547	1.55052e-138	2.22207e-135
Zm00001eb402020	2348.08	-9.40662	0.380204	-24.741	3.87647e-135	5.35701e-132
Zm00001eb229190	2351.27	-6.73273	0.272347	-24.7212	6.32848e-135	8.44393e-132
Zm00001eb293780	14474	-2.3937	0.0970738	-24.6586	2.97448e-134	3.83649e-131
new_gene734	6302.57	11.4753	0.467219	24.5608	3.31901e-133	4.14277e-130
new_gene580	1455.3	6.72993	0.277042	24.2921	2.37362e-130	2.87015e-127
Zm00001eb414650	14313	-2.94021	0.121075	-24.2842	2.88268e-130	3.38008e-127
Zm00001eb195290	3491.28	3.69336	0.153123	24.1202	1.53377e-128	1.74552e-125
Zm00001eb008710	1458.56	3.96982	0.166947	23.7789	5.5235e-125	6.10647e-122
Zm00001eb336930	1258	3.59326	0.151431	23.7287	1.82365e-124	1.96012e-121
Zm00001eb201450	795.159	5.70242	0.240687	23.6923	4.3269e-124	4.525e-121
Zm00001eb282360	1716.94	5.31039	0.224528	23.6513	1.14341e-123	1.16429e-120
Zm00001eb346080	1261.12	-4.51146	0.19222	-23.4703	8.20701e-122	8.14261e-119
Zm00001eb418610	11909.9	-4.99206	0.213813	-23.3478	1.45065e-120	1.40328e-117
Zm00001eb187340	3815.09	2.73459	0.118165	23.142	1.74824e-118	1.64991e-115
Zm00001eb283200	1878.89	-4.69296	0.203667	-23.0423	1.75534e-117	1.61717e-114
Zm00001eb228510	17373.7	-8.72155	0.380297	-22.9335	2.15183e-116	1.93635e-113
Zm00001eb208760	5707.51	-3.92734	0.171653	-22.8795	7.44039e-116	6.54315e-113
Zm00001eb282340	1397.03	-4.76688	0.208895	-22.8195	2.93303e-115	2.52202e-112
Zm00001eb066210	5275.23	-3.11253	0.136678	-22.7727	8.55004e-115	7.19207e-112
Zm00001eb062580	2944.88	5.92383	0.26082	22.7123	3.38803e-114	2.78929e-111
Zm00001eb332050	119680	7.72534	0.342157	22.5784	7.07271e-113	5.70149e-110
Zm00001eb062300	3350.65	3.04945	0.135098	22.5721	8.15597e-113	6.44055e-110
Zm00001eb139710	1112.45	2.73648	0.121554	22.5124	3.13732e-112	2.42791e-109
Zm00001eb241930	4125.06	-4.80659	0.214005	-22.4602	1.01841e-111	7.72673e-109
Zm00001eb092770	48267.4	-4.20412	0.187511	-22.4207	2.47103e-111	1.83873e-108
Zm00001eb078770	9380.09	3.50684	0.156663	22.3846	5.55706e-111	4.05303e-108
Zm00001eb014000	60240	-5.68529	0.253991	-22.3838	5.65627e-111	4.05303e-108
Zm00001eb136760	4992.06	-2.32961	0.104623	-22.2668	7.76123e-110	5.46024e-107
Zm00001eb042890	599.248	6.64538	0.298999	22.2254	1.9496e-109	1.34711e-106
Zm00001eb041030	5356.09	4.42715	0.200412	22.0902	3.92331e-108	2.66331e-105
Zm00001eb350130	3024.55	-4.94475	0.224014	-22.0734	5.69142e-108	3.79697e-105
Zm00001eb197800	1044.36	-6.43647	0.292026	-22.0407	1.17218e-107	7.68754e-105
Zm00001eb014010	16980.4	-9.05017	0.410993	-22.0203	1.84109e-107	1.18732e-104
Zm00001eb376710	4619.43	-8.50311	0.386489	-22.0009	2.82378e-107	1.7912e-104
Zm00001eb058550	3815.7	6.53048	0.297916	21.9205	1.6554e-106	1.03313e-103
Zm00001eb343470	2426.92	5.35992	0.244676	21.9062	2.26665e-106	1.39215e-103
Zm00001eb191350	24055.3	3.50452	0.1601	21.8896	3.26655e-106	1.97493e-103
Zm00001eb304540	1760.97	7.75309	0.355314	21.8204	1.48569e-105	8.84417e-103
Zm00001eb115060	2580.32	5.53386	0.254424	21.7505	6.82791e-105	4.00302e-102
Zm00001eb303690	10339.4	-2.19154	0.100838	-21.7334	9.91667e-105	5.7271e-102
Zm00001eb273170	1821.06	-9.19213	0.423749	-21.6924	2.42071e-104	1.37746e-101
Zm00001eb213200	13369.1	-2.68483	0.124478	-21.5687	3.53247e-103	1.98095e-100
Zm00001eb372960	764.085	4.49753	0.20955	21.4628	3.46941e-102	1.91779e-99
new_gene286	1793.1	-9.46793	0.441559	-21.442	5.4188e-102	2.95317e-99
Zm00001eb414340	16040.1	2.59449	0.12114	21.4173	9.22581e-102	4.9581e-99
Zm00001eb169010	7528.81	5.13691	0.240483	21.3608	3.09499e-101	1.64051e-98
Zm00001eb063960	1206.39	4.51966	0.211966	21.3226	7.00513e-101	3.66293e-98
Zm00001eb404390	1916.2	2.72216	0.127678	21.3205	7.32398e-101	3.77859e-98
Zm00001eb181260	2791.27	9.57125	0.449723	21.2826	1.64678e-100	8.38428e-98
new_gene878	912.871	-5.96729	0.281507	-21.1976	1.00419e-99	5.04623e-97
Zm00001eb004960	2339.53	10.3699	0.489233	21.1962	1.0343e-99	5.13092e-97
Zm00001eb354650	1981.7	-4.71978	0.22392	-21.078	1.26709e-98	6.20619e-96
Zm00001eb189360	3986.09	4.5265	0.215	21.0535	2.12593e-98	1.02826e-95
Zm00001eb096980	6324.18	-3.33909	0.158944	-21.008	5.53767e-98	2.64536e-95
Zm00001eb235800	1186.63	8.16673	0.38902	20.9931	7.58237e-98	3.57795e-95
Zm00001eb074370	656.952	-4.23006	0.202043	-20.9364	2.4959e-97	1.16357e-94
Zm00001eb392430	784.382	3.93511	0.18805	20.9259	3.11311e-97	1.43403e-94
Zm00001eb387420	4015.23	-4.88979	0.233769	-20.9172	3.73776e-97	1.70152e-94
Zm00001eb411460	13569.6	-4.23805	0.202864	-20.8911	6.45387e-97	2.90379e-94
Zm00001eb076940	643.495	-5.97921	0.28742	-20.803	4.06275e-96	1.80694e-93
Zm00001eb431500	1645.23	7.58004	0.366757	20.6677	6.76193e-95	2.97325e-92
Zm00001eb262870	3500.69	-7.79516	0.377206	-20.6655	7.07537e-95	3.07611e-92
Zm00001eb057220	2183.2	9.95077	0.481702	20.6575	8.3538e-95	3.59158e-92
new_gene120	530.299	6.36754	0.309008	20.6064	2.40385e-94	1.02214e-91
Zm00001eb041880	3000.38	3.22148	0.157003	20.5186	1.46965e-93	6.18114e-91
Zm00001eb012930	5955.5	-4.97198	0.242456	-20.5068	1.87366e-93	7.79565e-91
Zm00001eb212390	438.08	5.05369	0.246572	20.4958	2.34689e-93	9.66069e-91
Zm00001eb242690	18125.3	4.58569	0.223894	20.4815	3.14558e-93	1.28121e-90
Zm00001eb206670	2404.38	-4.37821	0.214594	-20.4023	1.59514e-92	6.42942e-90
Zm00001eb409690	949.929	7.13592	0.349781	20.4011	1.63354e-92	6.51631e-90
Zm00001eb371930	2028.88	-3.46482	0.170357	-20.3385	5.86386e-92	2.31527e-89
Zm00001eb303740	591.902	3.42853	0.168764	20.3155	9.36994e-92	3.66223e-89
Zm00001eb034050	5641.75	-4.30176	0.211823	-20.3083	1.08708e-91	4.20634e-89
Zm00001eb324270	31657.5	-3.33164	0.164134	-20.2983	1.33235e-91	5.10435e-89
Zm00001eb167840	3818.39	-4.27011	0.210947	-20.2426	4.12738e-91	1.56573e-88
Zm00001eb255410	4366.14	5.65337	0.279409	20.2333	4.98436e-91	1.85447e-88
Zm00001eb071890	9923.78	-3.89705	0.192602	-20.2337	4.94393e-91	1.85447e-88
Zm00001eb038780	9096.86	5.72268	0.283186	20.2082	8.28703e-91	3.05389e-88
Zm00001eb037100	6624.05	7.21856	0.357318	20.202	9.39539e-91	3.42967e-88
Zm00001eb159320	2239.1	2.95036	0.14632	20.1638	2.03636e-90	7.36399e-88
Zm00001eb117590	31919.1	2.70003	0.134003	20.149	2.74835e-90	9.84672e-88
Zm00001eb396340	1552.42	3.81153	0.189244	20.1408	3.23965e-90	1.15004e-87
Zm00001eb255400	4366	5.65566	0.281047	20.1236	4.58684e-90	1.61348e-87
Zm00001eb285390	563.663	-3.93833	0.195907	-20.1031	6.93543e-90	2.41765e-87
Zm00001eb402200	4965.15	4.33888	0.216955	19.999	5.61922e-89	1.94134e-86
Zm00001eb402590	1879.34	-10.0065	0.50087	-19.9782	8.53188e-89	2.92153e-86
Zm00001eb329520	3225.44	6.77682	0.339972	19.9335	2.08623e-88	7.08111e-86
Zm00001eb044930	444.219	-4.46168	0.224038	-19.9148	3.02746e-88	1.01865e-85
Zm00001eb022500	7675.47	-8.4157	0.423321	-19.8802	6.04234e-88	2.01554e-85
Zm00001eb269560	3761.14	2.57534	0.130587	19.7213	1.41541e-86	4.68102e-84
Zm00001eb039510	645.223	6.03078	0.306334	19.6869	2.79111e-86	9.15248e-84
Zm00001eb368350	915.461	6.93081	0.353278	19.6186	1.07369e-85	3.4912e-83
Zm00001eb162290	1229.5	5.98792	0.305596	19.5943	1.73047e-85	5.5799e-83
Zm00001eb299000	2306.69	3.21366	0.164263	19.564	3.13266e-85	1.00178e-82
Zm00001eb033080	3440.66	-3.58566	0.183777	-19.511	8.85623e-85	2.80888e-82
Zm00001eb230910	9446.16	2.33944	0.119915	19.5092	9.17676e-85	2.88688e-82
Zm00001eb199660	495.155	-4.63014	0.237581	-19.4887	1.36901e-84	4.27196e-82
Zm00001eb179780	1510.95	-6.24063	0.320774	-19.4549	2.64746e-84	8.19525e-82
Zm00001eb026440	2109.63	3.29906	0.16994	19.413	5.98926e-84	1.83927e-81
Zm00001eb412980	3392.92	6.62948	0.341975	19.3859	1.01608e-83	3.09576e-81
Zm00001eb375720	956.053	-6.07109	0.313347	-19.375	1.25486e-83	3.7934e-81
Zm00001eb235950	4105.51	-5.21738	0.26987	-19.333	2.83629e-83	8.50756e-81
Zm00001eb084490	1470.43	4.55717	0.235938	19.3151	4.00766e-83	1.19287e-80
Zm00001eb088190	1238.24	-3.28927	0.170386	-19.3048	4.89034e-83	1.44448e-80
Zm00001eb265830	1819.03	-3.04141	0.15759	-19.2995	5.42357e-83	1.58984e-80
Zm00001eb288090	935.477	2.52941	0.131302	19.2641	1.07477e-82	3.12685e-80
Zm00001eb422260	513.853	4.33848	0.225524	19.2373	1.80402e-82	5.2093e-80
Zm00001eb429210	1549.54	-5.08744	0.264632	-19.2246	2.30422e-82	6.55585e-80
Zm00001eb392770	716.663	-7.53128	0.391745	-19.225	2.28836e-82	6.55585e-80
Zm00001eb126970	588.732	-4.17142	0.217147	-19.2101	3.04456e-82	8.59898e-80
Zm00001eb159020	7968.1	-7.0062	0.365565	-19.1654	7.20458e-82	2.0201e-79
Zm00001eb137110	933.756	-4.3223	0.225574	-19.1613	7.7909e-82	2.16879e-79
Zm00001eb259430	1333.11	3.01368	0.157298	19.159	8.14195e-82	2.25032e-79
Zm00001eb130790	358.68	6.06207	0.316481	19.1546	8.85863e-82	2.43103e-79
Zm00001eb398750	3790.59	2.40689	0.125722	19.1446	1.07427e-81	2.9273e-79
Zm00001eb285360	162906	6.03469	0.315425	19.1319	1.3687e-81	3.70354e-79
Zm00001eb101990	5540.73	-2.85988	0.149492	-19.1306	1.4032e-81	3.77052e-79
Zm00001eb258830	1511.67	6.53027	0.342455	19.069	4.56921e-81	1.21932e-78
Zm00001eb120700	989.117	-7.35155	0.385536	-19.0684	4.62381e-81	1.22544e-78
Zm00001eb179050	954.224	-4.66778	0.245249	-19.0328	9.11805e-81	2.40009e-78
Zm00001eb371040	746.88	-3.50797	0.184506	-19.0127	1.33754e-80	3.49695e-78
Zm00001eb131430	796.566	6.03627	0.317939	18.9856	2.24228e-80	5.82302e-78
Zm00001eb363700	4450.92	1.79229	0.0944347	18.9791	2.53894e-80	6.54946e-78
Zm00001eb410040	3100.67	5.21185	0.275375	18.9264	6.91842e-80	1.77286e-77
Zm00001eb219460	472.777	5.77688	0.305458	18.9122	9.05464e-80	2.305e-77
Zm00001eb211750	1003.51	6.85051	0.362628	18.8913	1.34565e-79	3.40317e-77
Zm00001eb430230	1364.81	3.5766	0.190139	18.8104	6.20878e-79	1.56002e-76
Zm00001eb411680	8498.44	6.70928	0.357195	18.7832	1.03566e-78	2.56883e-76
Zm00001eb083180	35878	4.33836	0.230968	18.7834	1.03232e-78	2.56883e-76
Zm00001eb177410	503.25	-4.28107	0.228606	-18.7269	2.98908e-78	7.36683e-76
Zm00001eb101150	461.392	5.03323	0.268782	18.7261	3.03279e-78	7.42725e-76
Zm00001eb298250	518.519	4.64575	0.24815	18.7216	3.3038e-78	8.04009e-76
Zm00001eb060110	1116.06	2.3411	0.125264	18.6893	6.04991e-78	1.46309e-75
Zm00001eb311630	4538.13	7.39878	0.396266	18.6712	8.48623e-78	2.03954e-75
Zm00001eb139110	529.627	-3.26686	0.175075	-18.6597	1.05279e-77	2.51461e-75
new_gene448	782.11	-7.75745	0.415846	-18.6546	1.15858e-77	2.75032e-75
Zm00001eb317110	3857.36	-3.00279	0.161043	-18.6459	1.36259e-77	3.21488e-75
Zm00001eb148150	9069.14	2.13528	0.114757	18.607	2.8197e-77	6.61245e-75
Zm00001eb343720	4134.89	3.72921	0.200573	18.5928	3.6765e-77	8.56978e-75
Zm00001eb214820	1235.29	-4.09696	0.220502	-18.5801	4.65367e-77	1.07826e-74
Zm00001eb203250	612.902	-7.55908	0.406985	-18.5734	5.28024e-77	1.21615e-74
Zm00001eb342280	1375.3	-6.66645	0.359775	-18.5295	1.19362e-76	2.73289e-74
Zm00001eb159850	6328.48	-5.61121	0.303453	-18.4912	2.43132e-76	5.53397e-74
Zm00001eb284240	861.304	-4.5244	0.244729	-18.4874	2.60776e-76	5.90085e-74
Zm00001eb431110	454.492	3.67896	0.199048	18.4827	2.84533e-76	6.401e-74
Zm00001eb206730	3802.04	3.83362	0.207745	18.4534	4.8926e-76	1.0943e-73
Zm00001eb148160	446.557	3.63386	0.197067	18.4397	6.31352e-76	1.404e-73
Zm00001eb274850	2875.36	2.77993	0.150945	18.4168	9.62454e-76	2.12807e-73
Zm00001eb248560	739.446	-2.92211	0.15881	-18.4	1.31337e-75	2.88748e-73
Zm00001eb078390	633.609	-2.82572	0.153861	-18.3654	2.4876e-75	5.43816e-73
Zm00001eb422340	1976.6	-2.2359	0.122038	-18.3213	5.59593e-75	1.21645e-72
Zm00001eb018480	3246.13	-6.45455	0.352513	-18.3101	6.87329e-75	1.48578e-72
Zm00001eb082060	630.872	-7.48181	0.408931	-18.296	8.89733e-75	1.91263e-72
Zm00001eb367650	14143.4	-5.6215	0.307564	-18.2775	1.25052e-74	2.67335e-72
Zm00001eb392920	2864.74	-3.0444	0.1666	-18.2737	1.34147e-74	2.85202e-72
Zm00001eb340440	323.443	4.7956	0.262447	18.2727	1.36556e-74	2.88737e-72
Zm00001eb196870	848.771	6.13071	0.33555	18.2706	1.41771e-74	2.98136e-72
Zm00001eb027900	13938.6	-2.39316	0.131061	-18.2599	1.72699e-74	3.61212e-72
Zm00001eb275400	894.792	-3.26319	0.178748	-18.2557	1.86244e-74	3.8708e-72
Zm00001eb147930	2446.69	4.31856	0.236562	18.2555	1.87067e-74	3.8708e-72
Zm00001eb349810	474.312	5.69312	0.312161	18.2378	2.58814e-74	5.32689e-72
Zm00001eb316590	777.188	5.52835	0.30583	18.0765	4.87917e-73	9.98913e-71
Zm00001eb032550	333.576	4.45311	0.246407	18.0721	5.2835e-73	1.076e-70
Zm00001eb214260	2840.11	2.98886	0.165547	18.0544	7.28457e-73	1.47576e-70
Zm00001eb023460	1993.71	5.2072	0.289095	18.0121	1.56618e-72	3.15634e-70
Zm00001eb276290	450.111	-6.31613	0.350718	-18.0092	1.65103e-72	3.3101e-70
Zm00001eb262910	11490.7	14.2473	0.791205	18.0071	1.7152e-72	3.42103e-70
new_gene599	4648.18	4.11708	0.229126	17.9686	3.43049e-72	6.80715e-70
Zm00001eb246940	580.931	-3.53823	0.197424	-17.9219	7.95062e-72	1.5696e-69
Zm00001eb240340	551.837	4.58178	0.2558	17.9116	9.5766e-72	1.881e-69
Zm00001eb265530	1335.36	-3.55527	0.198496	-17.911	9.67056e-72	1.88986e-69
Zm00001eb405550	1873.7	-7.36087	0.412618	-17.8394	3.49402e-71	6.79385e-69
Zm00001eb425530	2078.11	-2.03939	0.114393	-17.8278	4.29801e-71	8.31537e-69
Zm00001eb323300	804.107	2.88186	0.161774	17.8142	5.48825e-71	1.0513e-68
Zm00001eb300120	876.023	-5.9309	0.332928	-17.8144	5.46703e-71	1.0513e-68
Zm00001eb088430	1779.48	-8.22357	0.46314	-17.7561	1.54514e-70	2.94521e-68
Zm00001eb249280	1776.09	3.81845	0.215305	17.7351	2.24693e-70	4.2619e-68
Zm00001eb407760	826.464	-2.87246	0.162097	-17.7206	2.90891e-70	5.4906e-68
Zm00001eb410760	458.343	-4.11088	0.232634	-17.671	7.01472e-70	1.31761e-67
Zm00001eb171580	756.323	-6.86277	0.388593	-17.6605	8.4442e-70	1.57845e-67
new_gene561	976.585	3.1378	0.177756	17.6523	9.77053e-70	1.8176e-67
Zm00001eb248980	622.796	-7.90811	0.448366	-17.6376	1.26634e-69	2.34449e-67
Zm00001eb395990	419	5.6199	0.318789	17.6289	1.47808e-69	2.72346e-67
Zm00001eb409910	15070.9	-2.76233	0.156761	-17.6213	1.69094e-69	3.10092e-67
Zm00001eb053440	970.649	-3.92516	0.22341	-17.5693	4.23248e-69	7.72508e-67
new_gene321	712.456	6.76202	0.385326	17.5489	6.06917e-69	1.10254e-66
Zm00001eb007850	1556.72	-7.79764	0.444557	-17.5402	7.06564e-69	1.27756e-66
Zm00001eb154540	11850.8	-6.40754	0.36565	-17.5237	9.4468e-69	1.70016e-66
Zm00001eb300930	918.185	-2.53292	0.14473	-17.501	1.40866e-68	2.52345e-66
Zm00001eb157860	2099.56	3.24095	0.185218	17.498	1.48436e-68	2.64681e-66
Zm00001eb399350	2841.43	2.39304	0.136842	17.4877	1.77889e-68	3.15745e-66
Zm00001eb214880	6845.58	-6.40399	0.366673	-17.4651	2.64221e-68	4.66838e-66
Zm00001eb399950	1542.69	6.20039	0.355535	17.4396	4.12903e-68	7.26222e-66
Zm00001eb270630	742.261	5.17888	0.297133	17.4295	4.92487e-68	8.62275e-66
Zm00001eb231150	577.858	-5.04268	0.289554	-17.4154	6.30919e-68	1.09967e-65
Zm00001eb328760	27566.8	-3.55687	0.204691	-17.3767	1.23829e-67	2.14863e-65
Zm00001eb354450	749.332	3.45858	0.199208	17.3616	1.61093e-67	2.78273e-65
Zm00001eb339150	4165.85	-2.92818	0.169314	-17.2943	5.1889e-67	8.92352e-65
Zm00001eb146460	4357.72	4.66779	0.271617	17.1852	3.42585e-66	5.86549e-64
Zm00001eb126920	3503.98	-2.46109	0.143281	-17.1767	3.97031e-66	6.76772e-64
Zm00001eb274680	1628.65	-2.35559	0.137156	-17.1745	4.12053e-66	6.99297e-64
Zm00001eb299100	3728.78	-3.95883	0.230609	-17.1669	4.70163e-66	7.94431e-64
Zm00001eb323370	1215.44	4.34388	0.2531	17.1627	5.05021e-66	8.49621e-64
Zm00001eb396610	622.109	-2.51549	0.146585	-17.1606	5.23811e-66	8.77418e-64
Zm00001eb189470	2648.94	6.53957	0.381269	17.1521	6.05954e-66	1.01064e-63
Zm00001eb140030	1735.58	-2.97902	0.174092	-17.1118	1.21274e-65	2.01397e-63
Zm00001eb157350	2214.04	1.84724	0.107989	17.1059	1.34193e-65	2.21901e-63
Zm00001eb221670	1527.74	3.09559	0.181072	17.096	1.59073e-65	2.61923e-63
Zm00001eb426260	1493.52	-5.35038	0.313026	-17.0925	1.68897e-65	2.76919e-63
Zm00001eb330430	17423.3	-3.96598	0.232691	-17.044	3.87603e-65	6.32823e-63
Zm00001eb266180	777.063	5.58649	0.327855	17.0395	4.18373e-65	6.80189e-63
Zm00001eb326810	1974.56	-3.55725	0.209097	-17.0124	6.64563e-65	1.07592e-62
Zm00001eb334620	1120.76	3.98254	0.234105	17.0118	6.71602e-65	1.08279e-62
Zm00001eb040140	1332.83	2.80792	0.165262	16.9908	9.61418e-65	1.54361e-62
new_gene819	2391.14	-7.3338	0.431903	-16.9802	1.15113e-64	1.84057e-62
Zm00001eb314810	497.821	5.87375	0.34605	16.9737	1.28593e-64	2.04764e-62
Zm00001eb253240	2048	-5.5057	0.324787	-16.9517	1.87013e-64	2.9657e-62
Zm00001eb338370	28813.2	2.80226	0.165335	16.949	1.95909e-64	3.09408e-62
new_gene768	4169.89	-11.2922	0.666709	-16.9372	2.39358e-64	3.76493e-62
Zm00001eb148420	19926.1	-2.07078	0.122298	-16.9322	2.60465e-64	4.08033e-62
Zm00001eb374540	403.382	-4.14055	0.244622	-16.9263	2.87888e-64	4.47371e-62
Zm00001eb374550	403.382	-4.14055	0.244622	-16.9263	2.87888e-64	4.47371e-62
Zm00001eb215740	362.195	3.82654	0.226283	16.9105	3.7673e-64	5.83088e-62
Zm00001eb160330	2552.96	2.51443	0.148872	16.8899	5.3423e-64	8.23566e-62
Zm00001eb052630	4438.18	2.54678	0.150838	16.8842	5.88007e-64	9.02871e-62
Zm00001eb358680	569.694	5.06132	0.299894	16.877	6.64143e-64	1.01574e-61
Zm00001eb315790	724.415	-3.99196	0.237897	-16.7802	3.40623e-63	5.189e-61
Zm00001eb090300	565.094	3.58882	0.214091	16.763	4.54931e-63	6.8762e-61
Zm00001eb006420	5125.25	-3.39357	0.202442	-16.7632	4.53462e-63	6.8762e-61
Zm00001eb384280	22211.6	-3.93409	0.23604	-16.667	2.27658e-62	3.42762e-60
Zm00001eb157980	1699.9	-2.43428	0.146145	-16.6566	2.71127e-62	4.06628e-60
Zm00001eb397600	16941	-2.10187	0.126249	-16.6486	3.09948e-62	4.63055e-60
Zm00001eb404080	2717.34	-1.87465	0.112914	-16.6026	6.67888e-62	9.90164e-60
Zm00001eb129290	434.553	-5.80314	0.349531	-16.6026	6.67049e-62	9.90164e-60
Zm00001eb339450	834.614	4.85101	0.293005	16.5561	1.44746e-61	2.1377e-59
Zm00001eb224230	2819.07	3.23111	0.195195	16.5533	1.51617e-61	2.23067e-59
new_gene290	1786.74	4.92663	0.298444	16.5077	3.22809e-61	4.73135e-59
Zm00001eb063070	652.343	4.97349	0.302131	16.4614	6.94795e-61	1.01451e-58
Zm00001eb420820	1573.35	2.9624	0.180037	16.4544	7.80269e-61	1.13503e-58
Zm00001eb002620	35451.6	7.52018	0.457076	16.4528	8.00718e-61	1.16041e-58
Zm00001eb293800	1425.45	-1.89776	0.115465	-16.4358	1.06034e-60	1.53093e-58
Zm00001eb360740	3903.95	3.31556	0.201744	16.4345	1.08303e-60	1.55788e-58
Zm00001eb314890	2662.93	3.14224	0.191447	16.4131	1.54127e-60	2.20881e-58
Zm00001eb309490	1325.7	10.5443	0.643561	16.3843	2.47647e-60	3.53596e-58
Zm00001eb179700	450.394	7.67488	0.468457	16.3833	2.51614e-60	3.57939e-58
Zm00001eb079380	11071.1	1.8635	0.113747	16.3829	2.5329e-60	3.59003e-58
Zm00001eb326840	2732.77	3.3307	0.203486	16.3682	3.22438e-60	4.55343e-58
Zm00001eb334780	245.039	-4.45821	0.272378	-16.3677	3.25248e-60	4.57642e-58
Zm00001eb019350	692.301	-2.60527	0.15927	-16.3576	3.83827e-60	5.38109e-58
Zm00001eb416720	879.089	4.16958	0.255159	16.3411	5.03504e-60	7.03342e-58
Zm00001eb292720	534.303	3.14427	0.192739	16.3136	7.89925e-60	1.09947e-57
Zm00001eb289190	986.981	2.68302	0.164491	16.311	8.24234e-60	1.14311e-57
Zm00001eb044080	5346.45	-3.8258	0.234955	-16.2831	1.30095e-59	1.79782e-57
Zm00001eb325150	3094.03	-3.26325	0.20052	-16.2739	1.51101e-59	2.08068e-57
Zm00001eb359320	6108.31	6.53064	0.401392	16.27	1.61226e-59	2.21222e-57
Zm00001eb382800	524.826	-8.02781	0.493463	-16.2683	1.65631e-59	2.26463e-57
new_gene804	829.452	7.45506	0.458632	16.255	2.05855e-59	2.8047e-57
Zm00001eb323780	473.496	-4.33399	0.266943	-16.2356	2.82385e-59	3.8339e-57
Zm00001eb075610	494.942	-3.09376	0.190606	-16.2312	3.03403e-59	4.10485e-57
Zm00001eb188510	2879.67	2.6733	0.164758	16.2256	3.32702e-59	4.48557e-57
Zm00001eb370240	2361.7	-2.83749	0.174957	-16.2182	3.75039e-59	5.0388e-57
Zm00001eb044790	899.032	-8.25525	0.509472	-16.2035	4.76031e-59	6.37355e-57
Zm00001eb005250	30770.3	-3.19585	0.197744	-16.1615	9.41899e-59	1.25675e-56
new_gene1843	1165.05	-8.48558	0.525453	-16.1491	1.15248e-58	1.53244e-56
Zm00001eb250650	312.413	-6.02457	0.373478	-16.131	1.54479e-58	2.04706e-56
Zm00001eb434430	2898.83	1.87361	0.116151	16.1307	1.5517e-58	2.0492e-56
Zm00001eb343260	1065.47	2.80833	0.174272	16.1147	2.01213e-58	2.64821e-56
Zm00001eb277870	574.253	-8.44799	0.524329	-16.112	2.10114e-58	2.75598e-56
Zm00001eb260990	1139.04	-9.66631	0.600019	-16.11	2.17028e-58	2.83705e-56
Zm00001eb305060	2909.8	-3.80854	0.23643	-16.1085	2.22229e-58	2.89527e-56
Zm00001eb368900	15756.9	-3.26706	0.202887	-16.1028	2.43625e-58	3.16336e-56
Zm00001eb417240	8465.04	-2.3685	0.147244	-16.0856	3.21859e-58	4.16523e-56
Zm00001eb260270	2211.54	-2.07077	0.12875	-16.0837	3.32176e-58	4.2844e-56
Zm00001eb196540	201.645	5.3829	0.334767	16.0795	3.55183e-58	4.56593e-56
Zm00001eb217870	917.366	5.60801	0.348787	16.0786	3.60279e-58	4.6161e-56
Zm00001eb417890	4694.19	1.51516	0.09441	16.0487	5.83333e-58	7.44933e-56
Zm00001eb431490	3943.95	3.26698	0.203825	16.0284	8.09267e-58	1.03006e-55
Zm00001eb171150	467.108	3.2691	0.204133	16.0146	1.01048e-57	1.27845e-55
Zm00001eb154450	668.221	-5.20619	0.325091	-16.0146	1.01102e-57	1.27845e-55
Zm00001eb006270	14563.8	2.21465	0.138328	16.0101	1.08641e-57	1.3693e-55
Zm00001eb128910	1781.28	3.14496	0.196442	16.0096	1.09475e-57	1.37534e-55
Zm00001eb016430	226.248	4.62014	0.288755	16.0002	1.27353e-57	1.59476e-55
Zm00001eb065210	958.674	-8.91536	0.557488	-15.992	1.45252e-57	1.81303e-55
Zm00001eb330110	793.021	-3.61414	0.226065	-15.9872	1.56913e-57	1.95228e-55
Zm00001eb081390	1337.7	-1.93442	0.121114	-15.972	2.00406e-57	2.48541e-55
Zm00001eb006720	8172.2	1.7922	0.112226	15.9696	2.0825e-57	2.57445e-55
Zm00001eb187990	497.086	3.46006	0.217126	15.9358	3.57846e-57	4.40972e-55
Zm00001eb100850	1271.66	-10.2135	0.641294	-15.9264	4.15696e-57	5.10633e-55
Zm00001eb030930	2114.2	-3.89552	0.244751	-15.9163	4.88797e-57	5.98529e-55
Zm00001eb394150	6945.6	2.43363	0.153159	15.8896	7.48525e-57	9.13673e-55
Zm00001eb224260	3620.55	-2.25081	0.141729	-15.8811	8.56991e-57	1.04278e-54
Zm00001eb395840	412.597	-4.19429	0.264242	-15.8729	9.75869e-57	1.18371e-54
Zm00001eb301480	3212.58	-4.83961	0.30496	-15.8697	1.02782e-56	1.24283e-54
Zm00001eb322130	1743.61	2.44986	0.154393	15.8677	1.06072e-56	1.27862e-54
Zm00001eb144930	8015.13	4.27461	0.269628	15.8537	1.3249e-56	1.5921e-54
Zm00001eb337690	7567.55	-3.36669	0.2124	-15.8507	1.38952e-56	1.66458e-54
new_gene715	1527.22	6.19953	0.391591	15.8316	1.88231e-56	2.24796e-54
Zm00001eb340280	723.596	2.97919	0.188313	15.8204	2.25084e-56	2.67982e-54
Zm00001eb366200	330.762	4.194	0.265228	15.8128	2.53935e-56	3.01404e-54
Zm00001eb062880	1463.72	2.14417	0.135699	15.801	3.06444e-56	3.62616e-54
Zm00001eb053780	610.304	-4.11918	0.260714	-15.7996	3.12986e-56	3.69228e-54
Zm00001eb394210	2339.62	-3.04911	0.192999	-15.7986	3.18346e-56	3.74409e-54
Zm00001eb207410	2994.81	2.83481	0.179677	15.7772	4.46237e-56	5.23234e-54
Zm00001eb330520	307.382	-4.9537	0.31423	-15.7646	5.45317e-56	6.37477e-54
Zm00001eb179790	448.575	-5.51607	0.349953	-15.7623	5.65381e-56	6.58941e-54
Zm00001eb165310	743.542	3.47212	0.220334	15.7584	6.0122e-56	6.98607e-54
Zm00001eb212610	2593.9	2.31498	0.14697	15.7514	6.71947e-56	7.78452e-54
Zm00001eb233530	1467.13	2.04454	0.129879	15.7418	7.81445e-56	9.02604e-54
Zm00001eb399360	1452.79	3.74475	0.238737	15.6857	1.89433e-55	2.18152e-53
Zm00001eb066540	2492.82	2.23919	0.142785	15.6822	2.00067e-55	2.29715e-53
Zm00001eb155430	1169.66	3.73095	0.238129	15.6678	2.51291e-55	2.87676e-53
Zm00001eb343340	309.422	3.82403	0.244161	15.6619	2.75497e-55	3.14456e-53
Zm00001eb018220	374.601	3.22841	0.206347	15.6456	3.56092e-55	4.04065e-53
new_gene1732	330.192	4.12821	0.263857	15.6456	3.55777e-55	4.04065e-53
Zm00001eb064500	750.443	-3.47026	0.22185	-15.6423	3.74673e-55	4.23906e-53
Zm00001eb117310	1111.08	4.01043	0.256477	15.6366	4.09961e-55	4.62479e-53
Zm00001eb339950	940.1	-1.95385	0.125032	-15.6268	4.7838e-55	5.38094e-53
Zm00001eb017640	252.029	6.25137	0.400469	15.6101	6.21298e-55	6.96826e-53
Zm00001eb284760	381.155	-5.65857	0.362949	-15.5905	8.44371e-55	9.4428e-53
Zm00001eb013990	63087.9	-2.96871	0.190599	-15.5757	1.06524e-54	1.18785e-52
Zm00001eb052260	1058.09	-2.5122	0.161296	-15.5751	1.07539e-54	1.19572e-52
Zm00001eb415980	5504.52	-2.38088	0.152868	-15.5747	1.08092e-54	1.19843e-52
Zm00001eb072240	312.395	-3.17868	0.204099	-15.5742	1.09029e-54	1.20536e-52
new_gene141	2336.54	3.13692	0.201462	15.5707	1.15051e-54	1.26831e-52
Zm00001eb238560	1042.5	4.49286	0.288673	15.5638	1.28191e-54	1.40915e-52
Zm00001eb087970	2602.44	4.58832	0.29495	15.5563	1.44273e-54	1.58145e-52
Zm00001eb119610	17685	3.67788	0.236604	15.5445	1.734e-54	1.89535e-52
Zm00001eb265340	480.922	3.84732	0.247845	15.5231	2.42226e-54	2.6402e-52
Zm00001eb146500	10142.7	2.1098	0.135961	15.5177	2.63297e-54	2.86181e-52
Zm00001eb371300	802.509	-4.34592	0.280158	-15.5124	2.86033e-54	3.10022e-52
Zm00001eb409700	806.67	6.80334	0.439328	15.4858	4.32798e-54	4.67784e-52
Zm00001eb365630	473.772	-5.06625	0.327338	-15.4771	4.95261e-54	5.33806e-52
Zm00001eb066980	479.162	-3.92461	0.25361	-15.4749	5.12209e-54	5.50539e-52
Zm00001eb317280	572.073	8.45486	0.546406	15.4736	5.23188e-54	5.60782e-52
Zm00001eb038060	8360.67	-5.27551	0.34142	-15.4517	7.34961e-54	7.85596e-52
Zm00001eb297600	1278.83	-6.209	0.402118	-15.4407	8.70865e-54	9.28299e-52
Zm00001eb417760	854.612	7.20416	0.466587	15.4401	8.79422e-54	9.34845e-52
Zm00001eb255510	11242.2	2.27353	0.147592	15.4042	1.53491e-53	1.62717e-51
Zm00001eb366570	1724.61	-3.2088	0.208335	-15.4021	1.58412e-53	1.67475e-51
Zm00001eb264980	8524.84	-1.75964	0.114279	-15.3977	1.695e-53	1.78709e-51
Zm00001eb024120	320.766	3.44817	0.224001	15.3936	1.80741e-53	1.90043e-51
Zm00001eb295850	923.535	-4.09765	0.266418	-15.3805	2.21176e-53	2.3193e-51
Zm00001eb433640	1047.15	-4.69235	0.3053	-15.3696	2.6162e-53	2.73598e-51
Zm00001eb176820	1995.42	-6.35955	0.413968	-15.3624	2.92546e-53	3.05116e-51
Zm00001eb163190	777.052	3.74397	0.243751	15.3598	3.04447e-53	3.16674e-51
Zm00001eb031190	413.758	-5.5852	0.364334	-15.3299	4.82888e-53	5.00935e-51
Zm00001eb200390	1093.25	-3.80539	0.248371	-15.3214	5.50135e-53	5.69169e-51
Zm00001eb400020	2568.38	-2.95978	0.193353	-15.3076	6.80101e-53	7.01756e-51
new_gene686	489.109	7.52546	0.49228	15.287	9.34093e-53	9.61271e-51
Zm00001eb413660	889.306	-9.25718	0.607066	-15.249	1.67057e-52	1.71462e-50
Zm00001eb125950	1183.73	-3.20754	0.210446	-15.2416	1.8721e-52	1.91637e-50
Zm00001eb304070	696.193	2.06817	0.135704	15.2403	1.91011e-52	1.95013e-50
Zm00001eb423440	5051.09	4.58552	0.30109	15.2297	2.24516e-52	2.28616e-50
Zm00001eb255430	869.266	2.54906	0.167489	15.2193	2.63321e-52	2.67426e-50
Zm00001eb402450	1582.67	-5.01255	0.329361	-15.219	2.64605e-52	2.68027e-50
Zm00001eb200700	564.882	2.27991	0.149872	15.2124	2.92748e-52	2.9576e-50
Zm00001eb307980	396.11	7.81333	0.513692	15.2101	3.02849e-52	3.05168e-50
Zm00001eb113920	1410.62	-4.44932	0.292539	-15.2093	3.06646e-52	3.08191e-50
new_gene1100	314.14	-5.65729	0.37233	-15.1943	3.85954e-52	3.86894e-50
Zm00001eb412990	2445.3	6.23273	0.410332	15.1895	4.15139e-52	4.15075e-50
Zm00001eb039540	641.639	8.3778	0.552532	15.1626	6.25624e-52	6.23915e-50
Zm00001eb136500	1283.21	-3.71862	0.245289	-15.1602	6.48938e-52	6.45501e-50
Zm00001eb008280	5144.41	7.48669	0.493937	15.1572	6.79089e-52	6.7376e-50
Zm00001eb379850	1520.45	-2.144	0.141531	-15.1486	7.74167e-52	7.66128e-50
Zm00001eb078400	488.522	-3.29789	0.217761	-15.1445	8.23244e-52	8.12618e-50
Zm00001eb148570	2541.5	5.50808	0.363768	15.1417	8.59006e-52	8.45761e-50
Zm00001eb006440	2717.75	-3.62412	0.239426	-15.1367	9.26965e-52	9.10355e-50
Zm00001eb150550	12699	-3.2614	0.215793	-15.1136	1.31797e-51	1.29108e-49
Zm00001eb053860	1888.26	2.92135	0.193344	15.1096	1.40007e-51	1.36804e-49
Zm00001eb327060	1337.45	-4.82921	0.319699	-15.1055	1.49018e-51	1.45241e-49
Zm00001eb048940	787.922	2.22753	0.147528	15.099	1.64379e-51	1.59811e-49
Zm00001eb307340	3641.63	-2.45537	0.163072	-15.057	3.10627e-51	3.01238e-49
Zm00001eb104230	721.914	2.91466	0.193908	15.0312	4.58635e-51	4.43661e-49
Zm00001eb148790	289.345	-3.57907	0.238241	-15.0229	5.19876e-51	5.01648e-49
Zm00001eb420440	1977.62	4.29201	0.285862	15.0143	5.92021e-51	5.69843e-49
Zm00001eb388200	281.546	3.70814	0.246988	15.0134	5.99485e-51	5.75595e-49
Zm00001eb397750	414.471	3.44766	0.229653	15.0125	6.08248e-51	5.82563e-49
Zm00001eb103880	683.063	-2.38682	0.159075	-15.0044	6.87371e-51	6.5672e-49
Zm00001eb367800	445.695	-4.82965	0.322107	-14.9939	8.04427e-51	7.66662e-49
Zm00001eb402550	2760.55	3.14212	0.209668	14.9861	9.04969e-51	8.60365e-49
Zm00001eb160450	429.622	-5.92218	0.395461	-14.9754	1.06359e-50	1.00869e-48
Zm00001eb241670	3765.9	-3.55818	0.23777	-14.9648	1.24711e-50	1.17984e-48
Zm00001eb384900	10106	-4.59281	0.306944	-14.9631	1.28015e-50	1.20815e-48
Zm00001eb278440	1081.69	-4.6275	0.309904	-14.9321	2.03865e-50	1.91931e-48
Zm00001eb346860	806.619	2.2658	0.151793	14.927	2.2007e-50	2.06684e-48
Zm00001eb004470	8924.92	-1.80727	0.121082	-14.926	2.23198e-50	2.09115e-48
Zm00001eb427920	1650.65	-2.25583	0.151172	-14.9222	2.36262e-50	2.2082e-48
new_gene219	4400.67	-12.9909	0.870619	-14.9215	2.38977e-50	2.22819e-48
Zm00001eb219470	313.856	7.13622	0.478933	14.9002	3.28357e-50	3.05419e-48
Zm00001eb134400	513.417	-3.56625	0.23945	-14.8935	3.63301e-50	3.37112e-48
Zm00001eb383960	634.775	5.98561	0.401901	14.8932	3.64616e-50	3.37523e-48
Zm00001eb418460	2477.82	-4.76046	0.319681	-14.8913	3.75554e-50	3.46818e-48
Zm00001eb171610	364.853	-7.63508	0.512775	-14.8897	3.84328e-50	3.54076e-48
Zm00001eb174400	470.07	4.62466	0.310652	14.8869	4.00667e-50	3.68252e-48
Zm00001eb106300	504.951	-4.27001	0.287087	-14.8736	4.8942e-50	4.48759e-48
Zm00001eb405580	5796.47	-2.42817	0.163599	-14.8422	7.81787e-50	7.15141e-48
Zm00001eb232560	3874.75	2.00295	0.135164	14.8186	1.11083e-49	1.01374e-47
new_gene337	1342.06	3.13334	0.211563	14.8104	1.25486e-49	1.14248e-47
Zm00001eb006900	587.437	-2.74335	0.185313	-14.8038	1.38412e-49	1.25721e-47
Zm00001eb071870	3557.25	-2.86247	0.193422	-14.7991	1.48493e-49	1.34562e-47
Zm00001eb006260	965.996	4.04445	0.273458	14.79	1.6989e-49	1.53592e-47
Zm00001eb068980	6630.01	1.86452	0.126415	14.7492	3.11363e-49	2.80836e-47
Zm00001eb442040	303.984	4.26571	0.289254	14.7473	3.20343e-49	2.88264e-47
Zm00001eb047070	361.469	3.59729	0.244103	14.7368	3.74054e-49	3.35815e-47
Zm00001eb023430	4276.46	-7.0301	0.477165	-14.7331	3.95436e-49	3.5419e-47
Zm00001eb007470	790.809	-2.35047	0.159935	-14.6965	6.79163e-49	6.06918e-47
Zm00001eb165430	3171.14	2.95806	0.201323	14.6931	7.13688e-49	6.363e-47
Zm00001eb179710	990.194	-5.45166	0.371112	-14.6901	7.46322e-49	6.63866e-47
Zm00001eb115970	2239.71	-4.20225	0.286353	-14.6751	9.30792e-49	8.26057e-47
Zm00001eb019620	1500.2	-2.69706	0.183884	-14.6672	1.04608e-48	9.26249e-47
Zm00001eb101960	271.884	6.81644	0.465349	14.648	1.38657e-48	1.22493e-46
Zm00001eb405760	2612.13	-2.45635	0.167806	-14.638	1.60657e-48	1.41605e-46
Zm00001eb102420	372.501	-2.86159	0.195611	-14.629	1.83453e-48	1.6133e-46
Zm00001eb101750	26031.3	-1.31995	0.0904432	-14.5943	3.05447e-48	2.68004e-46
Zm00001eb423300	2466.46	-3.80267	0.260733	-14.5846	3.52235e-48	3.08357e-46
Zm00001eb122330	3262.93	1.49562	0.10264	14.5714	4.26864e-48	3.72846e-46
Zm00001eb164620	1492.54	2.21307	0.151985	14.561	4.96892e-48	4.33035e-46
Zm00001eb185260	3987.72	-4.03355	0.277352	-14.543	6.4652e-48	5.62168e-46
new_gene63	362.723	7.77571	0.534969	14.5349	7.28548e-48	6.32073e-46
Zm00001eb158880	4198.99	-1.63606	0.112633	-14.5256	8.34228e-48	7.22139e-46
Zm00001eb084930	258.425	-4.0027	0.275769	-14.5147	9.78052e-48	8.44749e-46
Zm00001eb241110	253.978	-3.78182	0.26082	-14.4997	1.21626e-47	1.04815e-45
Zm00001eb289000	2198.19	-4.60658	0.317777	-14.4963	1.27894e-47	1.09972e-45
Zm00001eb410920	350.772	-2.75403	0.190055	-14.4907	1.38637e-47	1.18945e-45
Zm00001eb344140	1992.73	-1.94755	0.134439	-14.4864	1.4758e-47	1.26337e-45
Zm00001eb016020	3582.19	3.27531	0.226098	14.4862	1.48042e-47	1.26454e-45
Zm00001eb187620	1880.05	-3.29354	0.227376	-14.485	1.50801e-47	1.28526e-45
Zm00001eb144960	3686.64	3.4663	0.239508	14.4726	1.80438e-47	1.53447e-45
Zm00001eb284490	1115.57	3.125	0.216226	14.4524	2.41972e-47	2.05326e-45
Zm00001eb369960	9357.07	1.29109	0.0894129	14.4396	2.91442e-47	2.46763e-45
Zm00001eb179830	1943.96	-2.42043	0.167711	-14.4322	3.24615e-47	2.7425e-45
Zm00001eb041390	17008.6	2.52079	0.174725	14.4272	3.49022e-47	2.94228e-45
Zm00001eb051240	3855.84	-3.43586	0.238712	-14.3933	5.69783e-47	4.79287e-45
Zm00001eb272950	2929.64	-2.94101	0.204534	-14.3791	7.00309e-47	5.87803e-45
Zm00001eb002830	285.853	4.60194	0.320077	14.3776	7.15576e-47	5.99318e-45
Zm00001eb392650	410.038	3.77627	0.262851	14.3666	8.38545e-47	7.00792e-45
new_gene410	496.674	-7.47856	0.520705	-14.3624	8.91271e-47	7.43251e-45
Zm00001eb006410	3511.64	-3.82601	0.266593	-14.3515	1.04235e-46	8.67371e-45
Zm00001eb150540	3594.87	-4.27242	0.297862	-14.3436	1.16805e-46	9.69882e-45
Zm00001eb312480	1796.67	-1.91871	0.133782	-14.3421	1.19338e-46	9.88792e-45
new_gene568	654.052	4.59401	0.320673	14.3262	1.502e-46	1.24185e-44
new_gene750	287.122	-7.1345	0.498224	-14.3198	1.64493e-46	1.35712e-44
Zm00001eb325310	533.341	-2.59113	0.180966	-14.3183	1.68101e-46	1.38394e-44
new_gene886	2294.9	10.9148	0.763266	14.3001	2.18603e-46	1.79588e-44
Zm00001eb324310	3826.89	-3.28965	0.230122	-14.2952	2.34385e-46	1.92146e-44
Zm00001eb258230	764.131	-2.07452	0.145189	-14.2884	2.58458e-46	2.11433e-44
Zm00001eb409220	1035.11	3.70315	0.259232	14.2851	2.7113e-46	2.21331e-44
Zm00001eb245230	1831.75	-2.10232	0.147245	-14.2777	3.01182e-46	2.45346e-44
Zm00001eb106810	14731.8	3.56648	0.250004	14.2657	3.58088e-46	2.9109e-44
Zm00001eb396330	7117.54	-3.16781	0.2221	-14.263	3.72233e-46	3.01954e-44
Zm00001eb038070	7179.96	1.75467	0.123368	14.2231	6.58632e-46	5.33161e-44
Zm00001eb057380	3937.46	2.49075	0.175136	14.2218	6.71202e-46	5.42202e-44
Zm00001eb432370	7104.46	2.22646	0.156612	14.2164	7.24814e-46	5.84291e-44
Zm00001eb181790	466.116	-3.80179	0.267503	-14.2121	7.70733e-46	6.20015e-44
Zm00001eb311680	14182.1	2.83639	0.199806	14.1957	9.73559e-46	7.81554e-44
Zm00001eb028150	287.064	7.60142	0.536216	14.176	1.28934e-45	1.03291e-43
Zm00001eb151470	2345.8	-4.26758	0.301379	-14.1602	1.61549e-45	1.29152e-43
Zm00001eb228500	37403.6	-8.86545	0.627414	-14.1301	2.47664e-45	1.9759e-43
Zm00001eb090880	1884.69	-2.08409	0.147592	-14.1206	2.83436e-45	2.25664e-43
Zm00001eb227130	11606.7	1.52376	0.107922	14.1191	2.8961e-45	2.30106e-43
Zm00001eb402300	4320.25	1.62977	0.115543	14.1053	3.52378e-45	2.79404e-43
Zm00001eb282850	545.644	-3.56823	0.253265	-14.0889	4.44358e-45	3.51615e-43
Zm00001eb218920	8170.64	2.74841	0.195307	14.0722	5.62626e-45	4.44291e-43
Zm00001eb368960	5419.54	1.48444	0.105493	14.0714	5.69047e-45	4.48446e-43
Zm00001eb089520	287.85	-6.81366	0.484537	-14.0622	6.48246e-45	5.09822e-43
Zm00001eb164750	648.013	3.37109	0.239834	14.0559	7.08889e-45	5.56384e-43
new_gene1852	747.064	3.6944	0.262867	14.0543	7.25231e-45	5.68059e-43
Zm00001eb136670	597.11	-9.12604	0.64956	-14.0496	7.75114e-45	6.05904e-43
Zm00001eb055260	3295.29	-2.95678	0.210459	-14.0492	7.79499e-45	6.08103e-43
Zm00001eb286690	990.875	-3.32127	0.237192	-14.0025	1.50583e-44	1.17237e-42
Zm00001eb233990	223.789	3.26372	0.233285	13.9903	1.78775e-44	1.38906e-42
Zm00001eb284170	1435.66	-2.01962	0.144435	-13.9828	1.98409e-44	1.53853e-42
new_gene538	745.98	9.96097	0.712485	13.9806	2.04782e-44	1.58476e-42
Zm00001eb266220	646.021	-9.46682	0.678139	-13.96	2.73439e-44	2.11186e-42
Zm00001eb412960	423.139	5.91314	0.423718	13.9554	2.91733e-44	2.24867e-42
Zm00001eb116210	276.375	5.60732	0.401863	13.9533	3.00409e-44	2.31094e-42
Zm00001eb373400	776.521	6.02271	0.431697	13.9512	3.09249e-44	2.37422e-42
Zm00001eb400400	707.217	-3.79663	0.272199	-13.948	3.2357e-44	2.46947e-42
Zm00001eb350510	1165.56	2.21733	0.158971	13.948	3.23422e-44	2.46947e-42
Zm00001eb297200	323.012	4.47846	0.32108	13.9481	3.23092e-44	2.46947e-42
Zm00001eb261340	213.031	-5.37099	0.385264	-13.9411	3.56466e-44	2.71518e-42
new_gene103	265.173	-3.79779	0.272524	-13.9356	3.84785e-44	2.92512e-42
Zm00001eb373650	199.791	4.30216	0.308809	13.9314	4.08036e-44	3.09579e-42
Zm00001eb257130	3687.3	-2.19614	0.15765	-13.9305	4.13578e-44	3.1317e-42
Zm00001eb009400	209.309	-5.15548	0.370959	-13.8977	6.5383e-44	4.94127e-42
Zm00001eb001070	1475.91	-2.51443	0.180971	-13.8941	6.87698e-44	5.18709e-42
Zm00001eb247320	11973.6	-2.65809	0.191321	-13.8934	6.94547e-44	5.22856e-42
Zm00001eb174000	4309.29	4.55585	0.328669	13.8615	1.08396e-43	8.14426e-42
Zm00001eb175640	753.725	-4.01968	0.290103	-13.856	1.16946e-43	8.76957e-42
Zm00001eb145400	25160.2	1.95472	0.141098	13.8537	1.20868e-43	9.04613e-42
Zm00001eb206750	192.099	3.61515	0.261024	13.8499	1.27424e-43	9.51842e-42
Zm00001eb253070	7281.32	1.93225	0.139516	13.8497	1.27779e-43	9.52658e-42
Zm00001eb162830	3976.25	2.13634	0.154325	13.8432	1.39903e-43	1.04104e-41
Zm00001eb373760	3821.11	2.30183	0.166362	13.8363	1.53886e-43	1.14289e-41
Zm00001eb397940	4369.73	-3.93332	0.284626	-13.8193	1.95079e-43	1.44605e-41
Zm00001eb148620	5584.02	-2.52879	0.183035	-13.8158	2.04551e-43	1.51337e-41
Zm00001eb360640	442.076	4.9914	0.361316	13.8145	2.08423e-43	1.53907e-41
Zm00001eb113380	1374.94	2.42948	0.176023	13.8021	2.47649e-43	1.82524e-41
Zm00001eb332680	428.545	4.10482	0.298346	13.7586	4.52234e-43	3.32676e-41
Zm00001eb014600	1926.01	-4.09635	0.297854	-13.7529	4.8946e-43	3.59377e-41
Zm00001eb396090	504.083	-7.37116	0.536166	-13.7479	5.24241e-43	3.84185e-41
Zm00001eb328560	1260.69	-2.53365	0.18432	-13.7459	5.38886e-43	3.94172e-41
Zm00001eb139830	364.208	-3.08834	0.224814	-13.7373	6.06611e-43	4.42872e-41
Zm00001eb388280	290.302	3.59151	0.261583	13.7299	6.71895e-43	4.8961e-41
Zm00001eb188840	233.851	4.58785	0.334168	13.7292	6.79014e-43	4.93868e-41
Zm00001eb402830	345.093	-6.34765	0.462552	-13.7231	7.38382e-43	5.3604e-41
Zm00001eb000930	964.322	-2.1546	0.157034	-13.7206	7.64828e-43	5.54199e-41
Zm00001eb305270	158.88	5.17275	0.377393	13.7065	9.28199e-43	6.71322e-41
Zm00001eb249330	17422.3	-1.90065	0.138672	-13.7061	9.33456e-43	6.73865e-41
new_gene1363	1152.41	-9.4465	0.689229	-13.7059	9.36017e-43	6.74455e-41
Zm00001eb225460	212.435	-3.66362	0.267613	-13.69	1.16565e-42	8.38361e-41
Zm00001eb215370	1650.05	1.92754	0.140806	13.6893	1.17614e-42	8.44331e-41
Zm00001eb040630	817.343	10.4228	0.761488	13.6874	1.20754e-42	8.65268e-41
Zm00001eb385860	3695.28	3.24076	0.23679	13.6862	1.22757e-42	8.77997e-41
Zm00001eb056030	646.144	4.49722	0.328611	13.6855	1.23877e-42	8.84373e-41
Zm00001eb155120	1861.07	9.18673	0.671292	13.6851	1.24552e-42	8.8755e-41
Zm00001eb064980	1998.8	-2.44096	0.178442	-13.6793	1.34974e-42	9.60049e-41
Zm00001eb165200	370.413	2.29892	0.168292	13.6604	1.75139e-42	1.24345e-40
Zm00001eb092880	616.567	-3.0432	0.222829	-13.6571	1.83113e-42	1.29769e-40
new_gene279	1842.22	2.86735	0.209968	13.6561	1.85543e-42	1.31251e-40
Zm00001eb296480	23587	2.07017	0.151611	13.6545	1.89903e-42	1.34089e-40
Zm00001eb047650	286.043	5.13771	0.37657	13.6434	2.20889e-42	1.55684e-40
Zm00001eb170470	4739.81	-4.91672	0.360403	-13.6423	2.2439e-42	1.57865e-40
Zm00001eb005430	2974.52	2.25665	0.16548	13.637	2.41254e-42	1.69421e-40
Zm00001eb039710	400.046	-2.52585	0.18533	-13.629	2.69364e-42	1.88818e-40
Zm00001eb072810	4033.83	1.96698	0.144361	13.6255	2.82642e-42	1.97768e-40
Zm00001eb046510	2984.43	-2.91623	0.214046	-13.6244	2.86914e-42	2.00394e-40
new_gene1582	1289.12	-2.88548	0.21184	-13.621	3.00333e-42	2.09389e-40
Zm00001eb297330	666.811	2.63602	0.193702	13.6087	3.55737e-42	2.4757e-40
Zm00001eb118240	5241.84	1.84737	0.135766	13.607	3.63708e-42	2.52663e-40
Zm00001eb010500	5539.46	1.68581	0.123935	13.6024	3.87754e-42	2.68884e-40
Zm00001eb159830	734.26	3.17141	0.233398	13.588	4.71745e-42	3.26542e-40
Zm00001eb129140	497.362	4.38003	0.322416	13.585	4.91487e-42	3.396e-40
Zm00001eb268500	1834.26	-3.33115	0.245289	-13.5805	5.22817e-42	3.60604e-40
Zm00001eb076800	2492.59	2.11841	0.156038	13.5762	5.5407e-42	3.8148e-40
Zm00001eb116670	499.014	2.45725	0.181107	13.5679	6.20376e-42	4.26374e-40
Zm00001eb140290	573.161	-4.59095	0.338709	-13.5543	7.47458e-42	5.12804e-40
Zm00001eb359160	719.39	-2.42745	0.179152	-13.5497	7.95231e-42	5.44614e-40
Zm00001eb171550	281.822	-7.11459	0.525333	-13.543	8.71605e-42	5.95864e-40
Zm00001eb393540	1167.96	-2.06335	0.152386	-13.5403	9.04324e-42	6.17141e-40
Zm00001eb151440	6807.25	1.60605	0.118821	13.5165	1.24941e-41	8.51136e-40
Zm00001eb353580	7248.96	16.4347	1.21617	13.5134	1.30319e-41	8.84657e-40
Zm00001eb272750	1728.14	4.6351	0.342998	13.5135	1.30215e-41	8.84657e-40
Zm00001eb211900	1900.56	-1.71454	0.126956	-13.505	1.4609e-41	9.89983e-40
Zm00001eb321820	1030.54	-3.4402	0.254744	-13.5045	1.47071e-41	9.9489e-40
Zm00001eb254120	3393.32	1.85395	0.137466	13.4866	1.87678e-41	1.26737e-39
Zm00001eb084550	886.641	-2.13416	0.15827	-13.4843	1.93458e-41	1.30185e-39
Zm00001eb126980	1242.59	-2.08839	0.154875	-13.4844	1.93358e-41	1.30185e-39
Zm00001eb129310	213.633	-3.96452	0.294141	-13.4783	2.09881e-41	1.40992e-39
Zm00001eb419580	1972.95	-2.51087	0.186422	-13.4688	2.38859e-41	1.60181e-39
Zm00001eb138980	420.796	8.89108	0.660341	13.4644	2.53446e-41	1.69668e-39
Zm00001eb295770	6249.66	-2.29955	0.170845	-13.4598	2.6947e-41	1.80084e-39
Zm00001eb417350	1105.44	2.57048	0.191094	13.4513	3.0235e-41	2.01709e-39
Zm00001eb080580	422.883	4.27846	0.318374	13.4385	3.59756e-41	2.39594e-39
Zm00001eb172250	686.106	-9.59122	0.713773	-13.4374	3.65275e-41	2.42851e-39
Zm00001eb259080	1130.16	-1.76206	0.131151	-13.4353	3.7537e-41	2.49135e-39
Zm00001eb373030	11061.8	-2.387	0.177787	-13.4261	4.25094e-41	2.81654e-39
Zm00001eb375450	487.995	2.01927	0.150407	13.4254	4.29155e-41	2.83858e-39
Zm00001eb366870	604.893	-3.59099	0.267494	-13.4246	4.34183e-41	2.86694e-39
new_gene987	602.933	5.14249	0.383394	13.4131	5.07094e-41	3.34268e-39
Zm00001eb163630	352.331	-4.13799	0.308756	-13.4021	5.87437e-41	3.86569e-39
Zm00001eb038210	2906.16	2.89832	0.216291	13.4001	6.03862e-41	3.96704e-39
Zm00001eb022660	1029.84	3.44805	0.257356	13.398	6.21419e-41	4.07546e-39
Zm00001eb190390	2742.15	1.61808	0.120919	13.3816	7.74879e-41	5.07329e-39
Zm00001eb050010	4321.85	-3.78295	0.282733	-13.38	7.91995e-41	5.1766e-39
Zm00001eb298680	6313.89	2.29607	0.171616	13.3791	8.00666e-41	5.22445e-39
Zm00001eb154140	389.075	-2.58051	0.192901	-13.3774	8.19872e-41	5.34076e-39
Zm00001eb011900	18565.6	-1.74215	0.130274	-13.373	8.69708e-41	5.65588e-39
Zm00001eb125590	6758.39	16.3335	1.22167	13.3698	9.07391e-41	5.89104e-39
Zm00001eb080080	2281.67	3.18424	0.238292	13.3627	9.98242e-41	6.47001e-39
Zm00001eb004150	413.077	-3.91491	0.293048	-13.3593	1.04589e-40	6.76747e-39
new_gene203	471.18	7.59529	0.56855	13.3591	1.04888e-40	6.77552e-39
Zm00001eb222080	403.259	4.94541	0.370213	13.3583	1.06002e-40	6.82845e-39
Zm00001eb248540	5022.45	-3.71037	0.277759	-13.3582	1.0606e-40	6.82845e-39
Zm00001eb032600	8827.79	8.06768	0.604189	13.3529	1.13917e-40	7.32211e-39
Zm00001eb319220	2058.11	1.85188	0.138699	13.3518	1.15655e-40	7.42151e-39
Zm00001eb140320	20646.8	-2.34278	0.175529	-13.347	1.23355e-40	7.90245e-39
Zm00001eb009570	3849.46	-2.91152	0.218355	-13.3339	1.47027e-40	9.4034e-39
Zm00001eb441980	186.709	3.4057	0.255541	13.3274	1.60345e-40	1.02383e-38
Zm00001eb193060	643.606	4.22417	0.31711	13.3208	1.75124e-40	1.11635e-38
Zm00001eb191590	647.733	4.48663	0.337018	13.3127	1.95261e-40	1.24267e-38
Zm00001eb021040	2415.69	-1.70301	0.127999	-13.3049	2.16912e-40	1.37819e-38
Zm00001eb173440	4326.56	1.98992	0.149627	13.2992	2.3399e-40	1.48426e-38
new_gene1457	567.476	-9.25423	0.69613	-13.2938	2.51393e-40	1.59205e-38
Zm00001eb433150	785.779	-2.51478	0.189225	-13.2899	2.65041e-40	1.67573e-38
Zm00001eb176250	356.696	3.1626	0.238324	13.2701	3.4494e-40	2.17734e-38
Zm00001eb069020	4957.3	2.70942	0.204188	13.2692	3.49112e-40	2.20008e-38
Zm00001eb082720	1996.88	-2.14987	0.162065	-13.2654	3.67301e-40	2.31095e-38
Zm00001eb431840	3149.38	2.88973	0.217891	13.2622	3.83233e-40	2.40728e-38
new_gene40	284.202	4.65751	0.351464	13.2518	4.40742e-40	2.76403e-38
Zm00001eb066290	813.492	-10.1451	0.765963	-13.245	4.82565e-40	3.02142e-38
Zm00001eb008300	1873	6.88344	0.519858	13.241	5.08624e-40	3.17944e-38
Zm00001eb227480	1337.79	-1.65804	0.125226	-13.2405	5.12335e-40	3.19746e-38
Zm00001eb193100	2804.88	1.91188	0.144419	13.2384	5.26359e-40	3.2797e-38
Zm00001eb256330	1279.78	-2.36468	0.178759	-13.2283	6.02292e-40	3.7468e-38
Zm00001eb426670	4247.31	-2.5189	0.190543	-13.2196	6.76606e-40	4.20234e-38
Zm00001eb021600	1290.97	-3.27146	0.247544	-13.2157	7.12193e-40	4.41628e-38
new_gene297	267.281	-5.01713	0.3797	-13.2134	7.34228e-40	4.54564e-38
Zm00001eb274960	1355.24	3.52166	0.266631	13.208	7.88849e-40	4.87599e-38
Zm00001eb384670	2127.25	2.8898	0.21885	13.2045	8.26908e-40	5.10309e-38
Zm00001eb375120	1117.9	-3.92371	0.297849	-13.1735	1.24671e-39	7.68158e-38
Zm00001eb142250	2957.61	-1.71357	0.130149	-13.1662	1.37346e-39	8.44905e-38
Zm00001eb067220	1790.82	-1.73097	0.131511	-13.1622	1.44842e-39	8.89606e-38
Zm00001eb288710	303.686	-2.61823	0.198998	-13.157	1.5505e-39	9.50794e-38
Zm00001eb193360	4841.28	15.8523	1.20494	13.1561	1.56983e-39	9.61122e-38
Zm00001eb295440	736.168	2.6962	0.205079	13.1471	1.76778e-39	1.08061e-37
Zm00001eb293740	468.822	-3.59379	0.273393	-13.1451	1.81544e-39	1.10799e-37
Zm00001eb134480	1108.98	-3.15456	0.240027	-13.1425	1.87961e-39	1.14535e-37
Zm00001eb293160	1534.16	-1.66719	0.126865	-13.1414	1.90609e-39	1.15966e-37
Zm00001eb233260	312.362	-6.74451	0.513339	-13.1385	1.98078e-39	1.20321e-37
Zm00001eb241780	2105.88	4.26007	0.324507	13.1278	2.28147e-39	1.38369e-37
new_gene158	169.018	-5.276	0.402025	-13.1236	2.41254e-39	1.46089e-37
Zm00001eb403790	693.094	2.58475	0.19706	13.1166	2.64635e-39	1.59996e-37
Zm00001eb012160	1741.34	-3.18867	0.243138	-13.1147	2.71419e-39	1.63842e-37
Zm00001eb155340	304.242	-2.78972	0.212743	-13.1131	2.77022e-39	1.66964e-37
Zm00001eb363050	713.727	-9.95322	0.759691	-13.1017	3.22124e-39	1.93846e-37
Zm00001eb414810	738.362	-2.95973	0.225963	-13.0983	3.3667e-39	2.02284e-37
new_gene1641	217.965	-6.90714	0.527378	-13.0971	3.41895e-39	2.05105e-37
Zm00001eb001220	322.762	3.01879	0.230515	13.0959	3.47604e-39	2.08207e-37
Zm00001eb346330	1544.93	3.29601	0.251741	13.0928	3.61789e-39	2.16369e-37
Zm00001eb356420	17499.7	2.07288	0.158569	13.0725	4.72978e-39	2.82429e-37
Zm00001eb163790	267.995	-2.69884	0.206584	-13.0641	5.27912e-39	3.14746e-37
Zm00001eb080500	719.057	3.05389	0.233899	13.0564	5.83892e-39	3.47586e-37
Zm00001eb328350	990.942	2.34215	0.179435	13.0529	6.11944e-39	3.63726e-37
Zm00001eb220480	1310.19	2.23276	0.17111	13.0487	6.4662e-39	3.83747e-37
Zm00001eb160670	346.126	3.35912	0.257594	13.0403	7.21393e-39	4.27466e-37
Zm00001eb021320	1924.14	-1.47582	0.113294	-13.0264	8.65757e-39	5.12226e-37
Zm00001eb222260	186.312	-4.12051	0.316331	-13.026	8.71012e-39	5.14549e-37
Zm00001eb059310	2512.68	-2.78971	0.214319	-13.0166	9.84055e-39	5.80442e-37
Zm00001eb044840	9006.9	2.43328	0.186964	13.0147	1.00929e-38	5.9442e-37
Zm00001eb312110	1364.49	-5.75339	0.442762	-12.9943	1.31784e-38	7.74963e-37
Zm00001eb054490	179.389	-5.04255	0.388514	-12.9791	1.60842e-38	9.44402e-37
Zm00001eb013810	182.784	-4.52826	0.348977	-12.9758	1.67804e-38	9.83789e-37
Zm00001eb242360	10328.4	2.3393	0.180318	12.9732	1.73629e-38	1.0164e-36
new_gene186	920.421	-10.3372	0.796834	-12.9728	1.74483e-38	1.01985e-36
Zm00001eb218250	1662.59	2.52111	0.194404	12.9684	1.84895e-38	1.07908e-36
Zm00001eb067190	350.142	4.42267	0.341148	12.9641	1.95512e-38	1.13933e-36
Zm00001eb434020	130.686	5.59613	0.431668	12.964	1.95866e-38	1.13968e-36
Zm00001eb200160	408.258	-5.7707	0.445152	-12.9634	1.9721e-38	1.14577e-36
Zm00001eb232110	1019.03	-6.47774	0.499848	-12.9594	2.07834e-38	1.20569e-36
Zm00001eb351770	214.779	-4.68674	0.361736	-12.9563	2.16554e-38	1.25439e-36
new_gene1812	138.104	6.15293	0.475104	12.9507	2.32817e-38	1.34658e-36
Zm00001eb079180	3206.53	2.22795	0.172434	12.9205	3.44724e-38	1.99086e-36
Zm00001eb060190	577.635	2.05368	0.159033	12.9136	3.77383e-38	2.17622e-36
Zm00001eb017590	652.49	-7.39204	0.572654	-12.9084	4.03656e-38	2.32426e-36
Zm00001eb049180	334.323	-5.31142	0.411513	-12.9071	4.10631e-38	2.36091e-36
Zm00001eb184680	373.779	-7.49904	0.581367	-12.899	4.56053e-38	2.61818e-36
Zm00001eb247330	3205.7	-1.31749	0.102188	-12.8928	4.94248e-38	2.83325e-36
Zm00001eb003040	2026.03	2.07747	0.161203	12.8873	5.30548e-38	3.03684e-36
Zm00001eb411300	2588.38	4.36406	0.338678	12.8856	5.42638e-38	3.10145e-36
Zm00001eb145140	212.419	-5.07346	0.393892	-12.8803	5.80804e-38	3.3147e-36
new_gene1559	541.806	-9.17943	0.712748	-12.8789	5.91502e-38	3.37078e-36
Zm00001eb101360	222.255	-5.2325	0.406297	-12.8785	5.94535e-38	3.38308e-36
Zm00001eb199520	585.53	-2.4641	0.191365	-12.8765	6.10718e-38	3.47006e-36
Zm00001eb361020	644.972	2.97403	0.230994	12.8749	6.23261e-38	3.53614e-36
Zm00001eb212440	1535.9	1.88307	0.146272	12.8738	6.32513e-38	3.58338e-36
Zm00001eb216840	1152.63	-3.75598	0.291792	-12.8721	6.45998e-38	3.65442e-36
Zm00001eb278610	5367.15	-1.43571	0.111552	-12.8703	6.61864e-38	3.73871e-36
Zm00001eb250710	1984.17	2.43742	0.189424	12.8675	6.85465e-38	3.86638e-36
new_gene995	1430.32	5.90739	0.459235	12.8636	7.21834e-38	4.0656e-36
Zm00001eb102540	888.853	4.04446	0.314581	12.8567	7.89019e-38	4.43755e-36
Zm00001eb276990	665.938	3.80885	0.296541	12.8443	9.2627e-38	5.2019e-36
Zm00001eb194450	26256	-1.63792	0.127605	-12.8359	1.03242e-37	5.78962e-36
Zm00001eb023210	137.873	-4.87919	0.380214	-12.8327	1.0749e-37	6.01915e-36
Zm00001eb002660	1187.09	2.03594	0.158696	12.8292	1.12559e-37	6.29387e-36
Zm00001eb139970	217.758	3.23459	0.252385	12.8161	1.33193e-37	7.43692e-36
Zm00001eb397280	17921.1	2.58624	0.201803	12.8157	1.33979e-37	7.47001e-36
Zm00001eb335610	211.873	5.50341	0.429488	12.8139	1.37086e-37	7.63225e-36
Zm00001eb255590	688.954	-2.17682	0.170021	-12.8033	1.57166e-37	8.73759e-36
Zm00001eb313190	1037.36	-4.12927	0.322585	-12.8006	1.62749e-37	9.03502e-36
Zm00001eb016950	638.715	4.14021	0.323643	12.7925	1.80518e-37	1.00071e-35
Zm00001eb341790	7518.66	1.49206	0.116682	12.7874	1.92812e-37	1.06733e-35
Zm00001eb231980	495.413	-2.81644	0.220331	-12.7828	2.04686e-37	1.13144e-35
Zm00001eb389910	355.29	3.23322	0.252965	12.7813	2.08573e-37	1.15129e-35
Zm00001eb098620	1463.81	-2.48609	0.1946	-12.7754	2.24911e-37	1.2397e-35
Zm00001eb402820	3318.78	13.4495	1.05369	12.7641	2.59976e-37	1.43094e-35
Zm00001eb064520	925.994	-1.83755	0.143993	-12.7614	2.69268e-37	1.47998e-35
Zm00001eb044950	2264.25	-1.796	0.140821	-12.7538	2.96991e-37	1.63004e-35
Zm00001eb070520	456.812	2.7788	0.21811	12.7404	3.52702e-37	1.93307e-35
Zm00001eb305010	1082	-2.70535	0.212441	-12.7346	3.79755e-37	2.07839e-35
Zm00001eb163180	538.295	4.59408	0.36096	12.7274	4.16552e-37	2.27656e-35
Zm00001eb179080	3645.01	-4.00181	0.314635	-12.7189	4.64329e-37	2.53409e-35
Zm00001eb321400	977.995	1.60435	0.126311	12.7016	5.7965e-37	3.15901e-35
Zm00001eb164560	1027.16	2.13449	0.168082	12.6991	5.9823e-37	3.25568e-35
Zm00001eb029940	383.47	-8.71273	0.686339	-12.6945	6.34304e-37	3.44716e-35
Zm00001eb278120	4039.88	3.45447	0.272131	12.6941	6.37187e-37	3.45797e-35
Zm00001eb253960	316.24	-4.07418	0.320966	-12.6935	6.42602e-37	3.48247e-35
Zm00001eb335470	1799.3	2.27024	0.178937	12.6874	6.94819e-37	3.76018e-35
Zm00001eb264170	619.586	-2.81547	0.221957	-12.6848	7.18041e-37	3.88043e-35
Zm00001eb194860	336.068	-3.34295	0.263575	-12.6831	7.33589e-37	3.95892e-35
Zm00001eb032290	30173.8	1.39017	0.10962	12.6817	7.4681e-37	4.02466e-35
Zm00001eb257040	531.833	-3.81983	0.301248	-12.68	7.62921e-37	4.10577e-35
Zm00001eb031040	681.741	-3.42046	0.269823	-12.6767	7.96536e-37	4.28072e-35
Zm00001eb151930	4003.73	-1.57481	0.124238	-12.6758	8.05784e-37	4.32441e-35
Zm00001eb175610	317.051	-4.09197	0.32297	-12.6698	8.69202e-37	4.6583e-35
Zm00001eb179900	668.18	-3.32052	0.262521	-12.6486	1.13929e-36	6.09733e-35
Zm00001eb403080	1084.13	-3.18494	0.251896	-12.6439	1.20924e-36	6.46276e-35
Zm00001eb022390	7548.25	4.50225	0.356196	12.6398	1.27382e-36	6.79848e-35
Zm00001eb381100	215.561	5.65733	0.447957	12.6292	1.4576e-36	7.76865e-35
Zm00001eb300660	241.458	-3.51937	0.278737	-12.6261	1.51599e-36	8.06871e-35
new_gene546	759.594	-2.21933	0.175853	-12.6204	1.62969e-36	8.66201e-35
Zm00001eb233740	185.165	-6.50361	0.515425	-12.618	1.68115e-36	8.92323e-35
Zm00001eb222140	732.978	-5.91642	0.469091	-12.6125	1.80157e-36	9.54929e-35
new_gene575	376.328	3.18342	0.252502	12.6075	1.91981e-36	1.01621e-34
Zm00001eb357630	380.479	3.41644	0.271234	12.5959	2.22414e-36	1.17569e-34
Zm00001eb071360	6605.03	2.42148	0.192253	12.5953	2.24143e-36	1.18322e-34
new_gene885	750.564	-9.12923	0.725316	-12.5866	2.50359e-36	1.31981e-34
Zm00001eb066060	1236.7	2.27392	0.180825	12.5752	2.88951e-36	1.52118e-34
Zm00001eb418560	176.267	4.34794	0.346127	12.5617	3.4304e-36	1.80348e-34
Zm00001eb362240	409.638	-3.05144	0.243537	-12.5297	5.13624e-36	2.69663e-34
Zm00001eb252630	923.434	-2.21822	0.177062	-12.5279	5.25138e-36	2.75335e-34
Zm00001eb393560	1044.77	-10.8844	0.869407	-12.5194	5.85064e-36	3.06339e-34
Zm00001eb266670	497.102	2.99071	0.238922	12.5175	5.98902e-36	3.13161e-34
Zm00001eb332110	156.394	6.5707	0.525299	12.5085	6.7095e-36	3.50361e-34
Zm00001eb125400	9341.88	-1.68299	0.134558	-12.5075	6.78938e-36	3.54054e-34
Zm00001eb268830	6350.7	5.04106	0.403113	12.5053	6.98082e-36	3.63548e-34
Zm00001eb335900	5231	1.36014	0.108855	12.495	7.95438e-36	4.13692e-34
Zm00001eb061920	522.8	2.59547	0.207883	12.4852	8.98621e-36	4.66728e-34
new_gene779	249.451	8.14017	0.652102	12.483	9.24805e-36	4.79684e-34
Zm00001eb317080	864.876	2.15385	0.17256	12.4817	9.39029e-36	4.8641e-34
Zm00001eb035440	1979.35	3.66724	0.293971	12.4749	1.02392e-35	5.29676e-34
new_gene863	1643.24	5.09076	0.4081	12.4743	1.03115e-35	5.327e-34
Zm00001eb159610	300.067	4.79732	0.384609	12.4732	1.04481e-35	5.39038e-34
new_gene1275	157.638	6.14059	0.492611	12.4654	1.15287e-35	5.93998e-34
Zm00001eb401630	732.695	-3.56557	0.286056	-12.4646	1.16455e-35	5.99217e-34
Zm00001eb050070	222.414	3.55834	0.285482	12.4643	1.1687e-35	6.00556e-34
Zm00001eb422170	926.494	-1.75176	0.140602	-12.459	1.24953e-35	6.41235e-34
Zm00001eb364960	375.61	-2.25598	0.181091	-12.4577	1.26963e-35	6.5069e-34
Zm00001eb344330	705.682	-9.04059	0.726241	-12.4485	1.4255e-35	7.29609e-34
Zm00001eb308070	2244.69	3.01992	0.242816	12.4371	1.64389e-35	8.40272e-34
Zm00001eb250560	942.259	2.51439	0.202275	12.4305	1.78461e-35	9.10997e-34
Zm00001eb137320	529.98	-8.45427	0.68021	-12.4289	1.82072e-35	9.28207e-34
new_gene1813	1217.19	-8.45941	0.681351	-12.4156	2.14943e-35	1.09434e-33
Zm00001eb423700	1416.35	1.33627	0.107679	12.4097	2.31385e-35	1.17651e-33
Zm00001eb020590	2331.73	14.7983	1.193	12.4042	2.4789e-35	1.25877e-33
Zm00001eb280100	17330.6	2.52214	0.203386	12.4007	2.58976e-35	1.31334e-33
Zm00001eb162140	768.378	-2.27102	0.183162	-12.399	2.64747e-35	1.34085e-33
new_gene198	239.028	-6.49893	0.524202	-12.3978	2.68725e-35	1.35922e-33
Zm00001eb145660	13373.6	-2.50151	0.201853	-12.3927	2.8619e-35	1.44567e-33
Zm00001eb115980	857.151	-10.2477	0.827299	-12.387	3.07358e-35	1.55058e-33
Zm00001eb144430	779.248	2.85632	0.230671	12.3826	3.24517e-35	1.63501e-33
Zm00001eb178340	472.97	-3.70118	0.299158	-12.372	3.70472e-35	1.86411e-33
Zm00001eb058050	1265.83	3.34327	0.270296	12.3689	3.85045e-35	1.93493e-33
Zm00001eb339100	3088.21	1.49252	0.12083	12.3523	4.73496e-35	2.37632e-33
Zm00001eb369000	161.879	-3.54082	0.286826	-12.3448	5.19474e-35	2.6037e-33
Zm00001eb256460	1411.78	-3.64106	0.295047	-12.3406	5.47543e-35	2.74083e-33
Zm00001eb349160	12450	1.56774	0.127081	12.3366	5.75406e-35	2.87658e-33
Zm00001eb117330	2412.32	14.8474	1.20362	12.3356	5.82207e-35	2.90683e-33
Zm00001eb070980	291.845	-2.89932	0.235311	-12.3212	6.96595e-35	3.47346e-33
Zm00001eb015720	649.926	2.94334	0.238942	12.3182	7.22854e-35	3.59976e-33
Zm00001eb319210	4203.41	2.80562	0.227767	12.3179	7.25439e-35	3.60799e-33
Zm00001eb425270	771.32	2.59175	0.210454	12.315	7.51822e-35	3.7344e-33
Zm00001eb391770	320.646	-2.60224	0.21133	-12.3137	7.646e-35	3.79301e-33
Zm00001eb076480	993.787	-10.8093	0.878111	-12.3097	8.02839e-35	3.9776e-33
Zm00001eb015160	744.028	-3.08908	0.251135	-12.3005	9.00668e-35	4.45658e-33
Zm00001eb035520	2133.29	14.67	1.19265	12.3003	9.02064e-35	4.45779e-33
new_gene11	843.716	-2.29139	0.186315	-12.2984	9.2356e-35	4.55819e-33
Zm00001eb006200	223.429	-6.74129	0.548589	-12.2884	1.0452e-34	5.15196e-33
Zm00001eb299920	302.775	-2.37564	0.193366	-12.2857	1.0809e-34	5.32114e-33
Zm00001eb164250	2006.24	1.48395	0.120862	12.278	1.18906e-34	5.84619e-33
Zm00001eb109970	124.317	-4.21242	0.343101	-12.2775	1.19663e-34	5.87595e-33
Zm00001eb246580	1792.55	1.70382	0.138779	12.2772	1.20114e-34	5.89061e-33
Zm00001eb056010	6232.63	-2.51749	0.205122	-12.2732	1.26235e-34	6.18296e-33
new_gene1343	239.113	7.04784	0.574826	12.2608	1.47026e-34	7.19218e-33
Zm00001eb264780	1621.28	-3.23662	0.26404	-12.2581	1.52057e-34	7.42893e-33
Zm00001eb131830	1626.75	4.28518	0.349588	12.2578	1.52548e-34	7.44348e-33
Zm00001eb145820	493.329	8.8966	0.725892	12.2561	1.55823e-34	7.59374e-33
Zm00001eb026670	399.59	-2.27166	0.185436	-12.2504	1.67252e-34	8.14043e-33
Zm00001eb365930	160.179	-5.76312	0.471329	-12.2274	2.21938e-34	1.07885e-32
new_gene211	6810.04	5.21644	0.426952	12.2179	2.49504e-34	1.21133e-32
Zm00001eb343590	959.7	2.29174	0.187661	12.2122	2.67659e-34	1.29785e-32
Zm00001eb359460	2142.14	-2.68207	0.21968	-12.209	2.78369e-34	1.34808e-32
new_gene891	2079.99	14.6336	1.1991	12.2038	2.96592e-34	1.43454e-32
Zm00001eb296430	4785.7	-1.5789	0.129477	-12.1945	3.32726e-34	1.6073e-32
Zm00001eb306180	179.36	5.49273	0.450549	12.1912	3.46319e-34	1.67088e-32
Zm00001eb032280	291.689	3.04813	0.250098	12.1877	3.61268e-34	1.74084e-32
Zm00001eb039190	590.305	3.78804	0.310872	12.1852	3.72737e-34	1.79386e-32
Zm00001eb360860	3868.48	1.5857	0.130164	12.1823	3.86265e-34	1.85666e-32
new_gene291	273.111	2.55438	0.209844	12.1728	4.33996e-34	2.0835e-32
Zm00001eb179070	1493.45	-3.52307	0.28969	-12.1615	4.98315e-34	2.38932e-32
Zm00001eb375570	2100.65	14.6479	1.20469	12.1591	5.13168e-34	2.45749e-32
Zm00001eb110250	1688.63	1.59524	0.131276	12.1517	5.61565e-34	2.68593e-32
Zm00001eb188240	385.368	3.04513	0.250599	12.1514	5.63835e-34	2.69346e-32
new_gene1648	347.77	-8.54252	0.70384	-12.137	6.72274e-34	3.20752e-32
Zm00001eb380860	1819.82	1.94876	0.160796	12.1194	8.33215e-34	3.9705e-32
Zm00001eb097590	752.741	-5.71016	0.471215	-12.118	8.48475e-34	4.03824e-32
Zm00001eb068160	316.537	3.17829	0.26241	12.1119	9.13193e-34	4.34092e-32
Zm00001eb415760	6386.29	1.80259	0.148937	12.103	1.01772e-33	4.83187e-32
Zm00001eb097730	2279.19	-3.20669	0.264988	-12.1013	1.03996e-33	4.93141e-32
Zm00001eb249500	298.717	4.02164	0.332438	12.0974	1.09022e-33	5.1634e-32
Zm00001eb145810	21837.4	1.66979	0.138124	12.089	1.20759e-33	5.71227e-32
Zm00001eb330650	7832.65	2.32357	0.192303	12.0829	1.30047e-33	6.14412e-32
Zm00001eb195370	810.905	1.82698	0.151341	12.0719	1.48605e-33	7.01236e-32
Zm00001eb371430	1794.95	-2.31536	0.19191	-12.0649	1.61925e-33	7.63156e-32
Zm00001eb363800	294.677	7.34864	0.609142	12.0639	1.63784e-33	7.70981e-32
Zm00001eb002390	701.222	-3.71846	0.308436	-12.0558	1.80683e-33	8.49497e-32
Zm00001eb348780	1764.01	3.96902	0.329289	12.0533	1.86327e-33	8.74969e-32
Zm00001eb188830	495.989	9.69683	0.804677	12.0506	1.92599e-33	9.03326e-32
Zm00001eb276820	454.592	3.66411	0.30412	12.0482	1.98162e-33	9.28292e-32
Zm00001eb123670	150.926	6.99454	0.580703	12.0449	2.06234e-33	9.64938e-32
Zm00001eb084810	489.179	-2.6514	0.220155	-12.0433	2.10278e-33	9.82668e-32
Zm00001eb152540	1798.59	-6.67494	0.554913	-12.0288	2.50815e-33	1.17069e-31
Zm00001eb358800	490.324	-6.04517	0.503348	-12.0099	3.15128e-33	1.4691e-31
Zm00001eb032520	228.942	5.09203	0.423989	12.0098	3.15519e-33	1.46916e-31
Zm00001eb222480	884.6	10.5299	0.877339	12.0021	3.4639e-33	1.61096e-31
Zm00001eb275490	531.885	-2.80905	0.234055	-12.0017	3.48127e-33	1.61551e-31
Zm00001eb416990	4758.89	-1.70685	0.142218	-12.0017	3.48202e-33	1.61551e-31
Zm00001eb164210	241.064	2.92601	0.243978	11.9929	3.87056e-33	1.79362e-31
Zm00001eb168830	8062.38	1.78609	0.148931	11.9928	3.8781e-33	1.79496e-31
Zm00001eb286030	3167.95	-1.47406	0.122918	-11.9922	3.90205e-33	1.80389e-31
Zm00001eb036550	290.047	-2.83213	0.23629	-11.9858	4.216e-33	1.9467e-31
Zm00001eb249520	1094.72	2.65233	0.221545	11.972	4.98378e-33	2.29848e-31
Zm00001eb025400	4014.13	1.31078	0.109525	11.9679	5.23394e-33	2.41098e-31
Zm00001eb112970	1367.33	1.98037	0.165476	11.9677	5.24436e-33	2.4129e-31
new_gene1209	275.513	5.89779	0.492892	11.9657	5.37427e-33	2.46974e-31
Zm00001eb059950	388.293	-6.05937	0.506418	-11.9652	5.40929e-33	2.48289e-31
Zm00001eb290330	401.101	-4.20836	0.352054	-11.9537	6.20637e-33	2.84537e-31
Zm00001eb169230	849.238	-2.48939	0.208377	-11.9466	6.76692e-33	3.09869e-31
Zm00001eb413730	530.538	-1.95421	0.163719	-11.9364	7.64666e-33	3.4974e-31
Zm00001eb389440	2056.61	2.06457	0.173021	11.9325	8.01391e-33	3.66104e-31
Zm00001eb173680	279.869	8.56185	0.717579	11.9316	8.10281e-33	3.69729e-31
Zm00001eb240750	221.869	2.72348	0.228319	11.9284	8.41604e-33	3.83569e-31
Zm00001eb315870	458.873	-2.11858	0.177773	-11.9173	9.61626e-33	4.37755e-31
Zm00001eb094130	176.572	-6.41687	0.538686	-11.9121	1.0239e-32	4.65556e-31
new_gene50	3333.14	2.47679	0.20794	11.9111	1.03585e-32	4.70436e-31
new_gene116	1232.58	-2.98702	0.250875	-11.9064	1.0961e-32	4.97216e-31
Zm00001eb403680	2195.41	1.29261	0.108629	11.8993	1.19278e-32	5.40439e-31
Zm00001eb096350	172.095	6.09795	0.512521	11.898	1.21268e-32	5.48814e-31
Zm00001eb365020	2715.44	-2.01094	0.169032	-11.8968	1.22984e-32	5.55928e-31
Zm00001eb100770	1582.85	14.2391	1.19708	11.8949	1.25755e-32	5.67789e-31
Zm00001eb167300	487.395	-2.50382	0.210551	-11.8918	1.30616e-32	5.89053e-31
Zm00001eb207080	7281.35	2.50927	0.211224	11.8796	1.51044e-32	6.80386e-31
Zm00001eb226280	1808.65	-2.41009	0.202896	-11.8785	1.53164e-32	6.89131e-31
Zm00001eb388960	3692.98	-1.4075	0.11857	-11.8706	1.68215e-32	7.55971e-31
Zm00001eb281410	211.424	2.97044	0.25024	11.8704	1.68666e-32	7.5624e-31
Zm00001eb130720	648.522	-2.5716	0.216639	-11.8704	1.68623e-32	7.5624e-31
Zm00001eb257670	9925.02	2.61068	0.220089	11.8619	1.86679e-32	8.36036e-31
Zm00001eb369740	296.2	-7.74868	0.653526	-11.8567	1.98577e-32	8.88294e-31
Zm00001eb193270	3804.26	-14.2069	1.19832	-11.8556	2.01188e-32	8.98934e-31
Zm00001eb228100	11304.5	2.2666	0.191195	11.8549	2.0288e-32	9.0545e-31
Zm00001eb336810	7589.11	-1.56185	0.131755	-11.8543	2.04493e-32	9.11596e-31
Zm00001eb055490	1872.25	2.724	0.229817	11.8529	2.07842e-32	9.25461e-31
Zm00001eb275090	449.992	3.42002	0.288626	11.8493	2.16977e-32	9.65024e-31
Zm00001eb338740	1539.75	14.1997	1.19845	11.8484	2.19416e-32	9.74753e-31
new_gene425	150.289	5.15497	0.435094	11.848	2.20506e-32	9.78468e-31
new_gene950	1286.89	-1.94621	0.164313	-11.8445	2.29687e-32	1.01804e-30
Zm00001eb296740	1606.04	2.34805	0.198257	11.8435	2.32614e-32	1.02984e-30
Zm00001eb406600	828.395	4.42821	0.374084	11.8375	2.49789e-32	1.10461e-30
Zm00001eb005880	154.966	-4.64105	0.392077	-11.8371	2.51029e-32	1.10883e-30
Zm00001eb405590	8428.75	3.26591	0.276291	11.8206	3.05581e-32	1.34825e-30
Zm00001eb298700	6286.65	1.59545	0.13517	11.8033	3.75397e-32	1.65305e-30
Zm00001eb280780	992.587	-1.89026	0.160147	-11.8033	3.75518e-32	1.65305e-30
Zm00001eb285500	395.108	-2.5682	0.217597	-11.8025	3.78811e-32	1.66565e-30
Zm00001eb195560	352.309	9.22846	0.781951	11.8018	3.81858e-32	1.67714e-30
Zm00001eb069330	145.479	4.5336	0.38415	11.8016	3.82864e-32	1.67965e-30
Zm00001eb150730	13080.6	1.16446	0.0987528	11.7917	4.30895e-32	1.88823e-30
Zm00001eb234100	423.905	2.66122	0.22594	11.7784	5.04385e-32	2.20777e-30
Zm00001eb016850	49109.3	2.43386	0.206736	11.7728	5.39075e-32	2.35694e-30
new_gene1172	325.62	4.7555	0.403999	11.7711	5.50256e-32	2.40311e-30
Zm00001eb058730	248.563	-4.89135	0.415543	-11.771	5.50885e-32	2.40315e-30
Zm00001eb315440	1917.8	2.37346	0.201825	11.76	6.27483e-32	2.73421e-30
Zm00001eb375640	1590.29	3.13127	0.266403	11.7539	6.74379e-32	2.93526e-30
Zm00001eb081770	769.983	-3.96195	0.337235	-11.7483	7.20278e-32	3.13151e-30
Zm00001eb055980	541.182	-1.73824	0.148029	-11.7426	7.70707e-32	3.347e-30
Zm00001eb108510	922.193	-2.99447	0.255085	-11.7391	8.03345e-32	3.48482e-30
Zm00001eb059380	22940.4	2.64193	0.225058	11.7389	8.0531e-32	3.48944e-30
Zm00001eb065660	2467.46	2.17324	0.185233	11.7325	8.68777e-32	3.76023e-30
Zm00001eb163400	198.587	3.51995	0.300025	11.7322	8.7142e-32	3.76746e-30
Zm00001eb158640	2323.95	3.4588	0.294834	11.7314	8.80191e-32	3.80113e-30
Zm00001eb354920	5198.06	1.12163	0.0956314	11.7287	9.08707e-32	3.91553e-30
Zm00001eb388190	2731.92	-1.65352	0.140981	-11.7287	9.08465e-32	3.91553e-30
new_gene240	359.036	-8.92281	0.760808	-11.7281	9.15262e-32	3.93939e-30
Zm00001eb374300	4705.24	-1.56168	0.133199	-11.7244	9.55327e-32	4.10727e-30
Zm00001eb239390	1927.94	4.01851	0.342836	11.7214	9.9048e-32	4.25368e-30
Zm00001eb327010	2053.75	-2.12132	0.181023	-11.7186	1.02392e-31	4.3924e-30
Zm00001eb108440	2395.56	-1.48784	0.126989	-11.7163	1.0518e-31	4.50701e-30
Zm00001eb056650	1936.46	14.5302	1.24085	11.7099	1.13433e-31	4.85528e-30
Zm00001eb112110	368.246	-8.95671	0.765205	-11.705	1.20178e-31	5.13829e-30
Zm00001eb020340	326.337	-6.16113	0.526552	-11.7009	1.26138e-31	5.38716e-30
Zm00001eb159120	1443	-2.36165	0.201847	-11.7002	1.2716e-31	5.42484e-30
Zm00001eb006010	303.226	-2.14875	0.18369	-11.6977	1.30997e-31	5.58236e-30
Zm00001eb317530	506.31	4.24586	0.363042	11.6952	1.3481e-31	5.73856e-30
Zm00001eb226700	290.049	-3.29527	0.281772	-11.6948	1.35447e-31	5.75931e-30
Zm00001eb377120	5495.52	2.72128	0.232717	11.6935	1.37531e-31	5.84151e-30
Zm00001eb357730	4469.29	3.45442	0.295422	11.6932	1.38129e-31	5.86049e-30
Zm00001eb387010	11515.5	1.85994	0.159094	11.6908	1.41968e-31	6.01676e-30
Zm00001eb132730	11348.7	-6.51374	0.557267	-11.6887	1.45543e-31	6.16155e-30
Zm00001eb289380	159.744	4.77659	0.40866	11.6884	1.46081e-31	6.17756e-30
Zm00001eb060810	3946.25	-2.14514	0.183545	-11.6873	1.47987e-31	6.25131e-30
Zm00001eb400200	286.869	-8.33035	0.7128	-11.6868	1.48907e-31	6.28334e-30
Zm00001eb288130	1903.49	1.52217	0.130282	11.6836	1.54536e-31	6.51374e-30
Zm00001eb406670	224.937	6.33355	0.542442	11.676	1.69074e-31	7.11877e-30
Zm00001eb151070	1128.3	-1.674	0.143426	-11.6715	1.78184e-31	7.49419e-30
Zm00001eb009010	11900.6	-3.82479	0.327911	-11.6641	1.94413e-31	8.1679e-30
Zm00001eb430610	335.377	-2.56381	0.219872	-11.6605	2.02955e-31	8.51751e-30
Zm00001eb333870	368.261	3.69784	0.317129	11.6603	2.03211e-31	8.519e-30
Zm00001eb193980	195.333	4.45886	0.382559	11.6553	2.15513e-31	9.02494e-30
Zm00001eb401160	383.158	-9.06273	0.777591	-11.6549	2.16699e-31	9.06481e-30
Zm00001eb021290	230.542	-2.80791	0.240934	-11.6543	2.1821e-31	9.11816e-30
Zm00001eb405960	241.151	3.09662	0.265772	11.6514	2.25626e-31	9.41787e-30
Zm00001eb080180	281.516	5.13278	0.440744	11.6457	2.41273e-31	1.00601e-29
Zm00001eb398740	210.811	3.13237	0.269019	11.6437	2.47102e-31	1.02921e-29
Zm00001eb332510	2525.41	-1.75836	0.151107	-11.6365	2.68704e-31	1.11798e-29
Zm00001eb057770	531.673	-4.8488	0.416929	-11.6298	2.90729e-31	1.20832e-29
Zm00001eb194160	2888.12	-1.62818	0.140054	-11.6253	3.06338e-31	1.27183e-29
Zm00001eb207400	167.93	3.04597	0.262056	11.6234	3.13495e-31	1.30015e-29
Zm00001eb230480	295.713	-2.66575	0.229403	-11.6203	3.24815e-31	1.34565e-29
Zm00001eb340190	1361.84	-9.50423	0.818124	-11.6171	3.37411e-31	1.39634e-29
Zm00001eb089490	719.551	2.21586	0.190764	11.6157	3.42876e-31	1.41744e-29
Zm00001eb217590	1368.74	1.65823	0.142821	11.6105	3.64522e-31	1.50532e-29
Zm00001eb148580	1274.68	2.94677	0.253876	11.6071	3.79111e-31	1.56389e-29
Zm00001eb297510	1181.27	-2.12367	0.182965	-11.607	3.79842e-31	1.56524e-29
Zm00001eb199720	1441.88	14.1047	1.2156	11.6031	3.97253e-31	1.63524e-29
Zm00001eb407250	627.623	-3.36001	0.289589	-11.6027	3.99383e-31	1.64227e-29
Zm00001eb028160	1460.47	14.123	1.21734	11.6015	4.04986e-31	1.66354e-29
Zm00001eb412970	358.431	3.39477	0.292668	11.5994	4.14997e-31	1.70285e-29
Zm00001eb038650	4063.71	2.84929	0.245646	11.5992	4.16132e-31	1.7057e-29
Zm00001eb353590	1321.71	13.9796	1.20548	11.5967	4.28429e-31	1.75425e-29
Zm00001eb308340	1176.4	10.6382	0.917564	11.594	4.42036e-31	1.80805e-29
Zm00001eb163120	7607.71	2.2216	0.19184	11.5805	5.17259e-31	2.1135e-29
Zm00001eb244860	4002.24	1.59292	0.137559	11.5799	5.21067e-31	2.12681e-29
Zm00001eb294630	1199.82	13.8397	1.19538	11.5776	5.35011e-31	2.18143e-29
Zm00001eb075600	1176.9	13.812	1.19303	11.5772	5.37441e-31	2.18902e-29
Zm00001eb372820	786.194	-8.25858	0.713972	-11.5671	6.04987e-31	2.46155e-29
Zm00001eb318570	2316.95	-3.74201	0.323623	-11.5629	6.35367e-31	2.58245e-29
Zm00001eb411320	40000.9	1.55902	0.134846	11.5615	6.45616e-31	2.62135e-29
Zm00001eb400620	1081.1	3.24041	0.280315	11.5599	6.58062e-31	2.66908e-29
Zm00001eb158420	1907.97	3.58709	0.310315	11.5595	6.6092e-31	2.67787e-29
Zm00001eb349930	135.48	-5.21495	0.451339	-11.5544	7.01401e-31	2.83891e-29
Zm00001eb179280	26080.3	1.83722	0.159029	11.5527	7.15003e-31	2.89094e-29
Zm00001eb084870	1406.35	-1.64218	0.142159	-11.5517	7.23897e-31	2.92385e-29
Zm00001eb267030	348.878	9.21654	0.798202	11.5466	7.67788e-31	3.09789e-29
Zm00001eb363270	371.321	-6.02716	0.522536	-11.5344	8.84738e-31	3.56605e-29
Zm00001eb322760	121.051	-4.13386	0.358498	-11.5311	9.20124e-31	3.70482e-29
Zm00001eb123620	2264.18	2.2595	0.196097	11.5223	1.01806e-30	4.09488e-29
Zm00001eb343200	397.416	4.47589	0.388586	11.5184	1.06597e-30	4.28314e-29
Zm00001eb363610	1799.51	2.30575	0.20022	11.5161	1.09458e-30	4.39352e-29
Zm00001eb327110	7400.69	-2.63763	0.229188	-11.5086	1.1947e-30	4.79044e-29
Zm00001eb283180	1290.7	-2.33825	0.203192	-11.5076	1.20774e-30	4.83773e-29
new_gene1346	1159.11	8.5867	0.746486	11.5028	1.2766e-30	5.10826e-29
new_gene515	438.997	-9.27222	0.80633	-11.4993	1.33006e-30	5.31668e-29
Zm00001eb165370	1291.03	2.50529	0.217906	11.4971	1.36357e-30	5.445e-29
Zm00001eb123870	557.642	-1.77626	0.154577	-11.4911	1.46266e-30	5.83465e-29
Zm00001eb240450	121.883	3.18159	0.277041	11.4842	1.58417e-30	6.31287e-29
Zm00001eb032620	1259.5	13.9099	1.21125	11.4839	1.58948e-30	6.32751e-29
Zm00001eb248990	221.607	-4.90221	0.426885	-11.4837	1.59337e-30	6.33649e-29
Zm00001eb050160	2806.13	-6.54431	0.569895	-11.4834	1.59925e-30	6.35333e-29
new_gene284	209.82	-6.54266	0.569902	-11.4803	1.65642e-30	6.5737e-29
Zm00001eb183400	214.301	-6.26239	0.54554	-11.4792	1.67741e-30	6.65017e-29
Zm00001eb422450	236.255	-2.62382	0.228658	-11.4749	1.76431e-30	6.98755e-29
Zm00001eb371550	181.909	-6.95878	0.60649	-11.4739	1.78528e-30	7.06334e-29
Zm00001eb008360	5868.3	-2.92783	0.255249	-11.4705	1.85622e-30	7.33652e-29
Zm00001eb334110	699.866	4.41016	0.384487	11.4702	1.86156e-30	7.35013e-29
Zm00001eb166680	156.053	4.40191	0.383792	11.4695	1.87736e-30	7.40494e-29
Zm00001eb122630	1437.31	1.85326	0.161641	11.4653	1.97133e-30	7.76768e-29
Zm00001eb020270	1307.22	13.9631	1.21792	11.4647	1.98488e-30	7.81313e-29
Zm00001eb025410	5090.67	1.68512	0.147033	11.4608	2.07471e-30	8.15842e-29
Zm00001eb348140	2490.93	-1.51551	0.132244	-11.46	2.09582e-30	8.23079e-29
Zm00001eb251130	476.144	-2.86653	0.250136	-11.4599	2.09737e-30	8.23079e-29
Zm00001eb109270	294.198	-2.33213	0.203581	-11.4556	2.20529e-30	8.64555e-29
Zm00001eb121200	662.986	-2.31102	0.201815	-11.4512	2.31955e-30	9.08426e-29
Zm00001eb260240	994.212	1.37767	0.120317	11.4504	2.34194e-30	9.1627e-29
Zm00001eb062890	829.519	3.20487	0.280106	11.4416	2.58994e-30	1.01228e-28
Zm00001eb291730	1761.57	2.3979	0.20958	11.4414	2.59589e-30	1.01358e-28
Zm00001eb318320	1728.99	1.71625	0.150012	11.4407	2.61817e-30	1.02057e-28
Zm00001eb147420	10040.8	1.54727	0.135243	11.4407	2.61908e-30	1.02057e-28
Zm00001eb122830	295.672	3.57929	0.312868	11.4403	2.63064e-30	1.02405e-28
Zm00001eb168570	7259.85	2.33922	0.204494	11.439	2.66798e-30	1.03754e-28
Zm00001eb027280	112.094	3.67257	0.321096	11.4376	2.71284e-30	1.05392e-28
Zm00001eb101860	1091.97	2.98068	0.260606	11.4375	2.71668e-30	1.05435e-28
Zm00001eb248820	273.863	8.8412	0.773051	11.4368	2.7395e-30	1.06215e-28
Zm00001eb324690	8503.63	2.07312	0.181293	11.4352	2.78913e-30	1.07923e-28
Zm00001eb305000	226.474	-4.86191	0.425168	-11.4353	2.78672e-30	1.07923e-28
Zm00001eb158080	1171.17	13.8052	1.20729	11.4348	2.80178e-30	1.08304e-28
Zm00001eb004550	1484.86	2.72902	0.238829	11.4266	3.07763e-30	1.18848e-28
Zm00001eb309160	1702.18	-2.10309	0.184101	-11.4236	3.18748e-30	1.22967e-28
Zm00001eb313030	1492.44	3.50028	0.306445	11.4222	3.23931e-30	1.24842e-28
Zm00001eb428670	1135.7	11.9111	1.04312	11.4187	3.37183e-30	1.2982e-28
Zm00001eb405860	922.967	2.68359	0.235032	11.418	3.39947e-30	1.30754e-28
Zm00001eb319510	434.359	-1.98006	0.173514	-11.4116	3.661e-30	1.40674e-28
Zm00001eb121020	629.183	-3.6416	0.31921	-11.4081	3.80749e-30	1.46158e-28
Zm00001eb350120	2612.07	-2.93198	0.257025	-11.4074	3.84191e-30	1.47333e-28
Zm00001eb118300	1077.99	13.6851	1.20057	11.3988	4.2383e-30	1.62373e-28
Zm00001eb371520	6979.79	-2.67607	0.234831	-11.3958	4.38955e-30	1.68001e-28
Zm00001eb214030	137.228	-4.01349	0.352342	-11.3909	4.64152e-30	1.77469e-28
Zm00001eb110720	299.887	-8.7028	0.764321	-11.3863	4.89243e-30	1.86878e-28
Zm00001eb242560	1679.57	14.3247	1.25873	11.3803	5.24227e-30	2.00044e-28
Zm00001eb179400	315.461	2.36186	0.207557	11.3793	5.30157e-30	2.02107e-28
Zm00001eb320170	411.148	-9.10175	0.7999	-11.3786	5.34458e-30	2.03546e-28
new_gene558	163	4.16356	0.36597	11.3768	5.4572e-30	2.07631e-28
Zm00001eb248020	565.904	-1.6501	0.145058	-11.3754	5.54356e-30	2.1071e-28
Zm00001eb254340	4250.39	1.37192	0.120638	11.3722	5.75115e-30	2.18386e-28
Zm00001eb015270	986.693	1.98112	0.174288	11.367	6.10583e-30	2.31627e-28
Zm00001eb071090	749.856	5.38136	0.473512	11.3648	6.26166e-30	2.37305e-28
Zm00001eb222660	2278.98	2.43927	0.21467	11.3629	6.39972e-30	2.423e-28
new_gene1211	173.906	7.1729	0.631264	11.3628	6.40872e-30	2.42404e-28
Zm00001eb043400	2133.5	-3.03774	0.267458	-11.3578	6.77935e-30	2.56172e-28
Zm00001eb398920	158.346	-4.04111	0.356091	-11.3486	7.54001e-30	2.84637e-28
Zm00001eb405440	562.393	-3.06542	0.270144	-11.3473	7.64637e-30	2.88371e-28
Zm00001eb437760	172.149	2.65624	0.23411	11.3461	7.7519e-30	2.92066e-28
Zm00001eb156920	872.515	-1.83692	0.161917	-11.3448	7.86988e-30	2.96223e-28
Zm00001eb210300	190.054	-6.41985	0.565917	-11.3442	7.92829e-30	2.98131e-28
Zm00001eb313100	538.387	-9.92454	0.875403	-11.3371	8.59402e-30	3.22852e-28
Zm00001eb145750	3530.73	2.24037	0.197866	11.3226	1.01383e-29	3.80497e-28
Zm00001eb322950	725.41	-2.03597	0.179866	-11.3194	1.05173e-29	3.94337e-28
Zm00001eb193020	143.952	-5.94807	0.525501	-11.3189	1.05844e-29	3.96468e-28
Zm00001eb406490	3366.29	-2.80327	0.247734	-11.3157	1.09774e-29	4.10791e-28
Zm00001eb117470	455.713	2.22989	0.197082	11.3145	1.11252e-29	4.15921e-28
Zm00001eb010100	105.587	-4.575	0.404517	-11.3098	1.17375e-29	4.38388e-28
Zm00001eb225430	486.685	3.53667	0.312961	11.3007	1.30218e-29	4.85889e-28
Zm00001eb046580	3092.3	-1.68781	0.149374	-11.2992	1.32394e-29	4.93532e-28
Zm00001eb318020	918.199	5.39892	0.477857	11.2982	1.33948e-29	4.98844e-28
Zm00001eb438270	142.326	2.9513	0.261319	11.2938	1.40758e-29	5.23699e-28
Zm00001eb220700	6541.98	-2.57026	0.227582	-11.2937	1.40914e-29	5.23779e-28
Zm00001eb162780	1310.59	-2.67041	0.236465	-11.293	1.42029e-29	5.27415e-28
Zm00001eb171160	272.158	3.16616	0.280413	11.291	1.45291e-29	5.39013e-28
Zm00001eb017260	1134.13	-2.92887	0.259402	-11.2909	1.45588e-29	5.39596e-28
Zm00001eb083790	3325.02	-9.65028	0.85483	-11.2891	1.48527e-29	5.49961e-28
Zm00001eb415840	395.938	2.00959	0.178025	11.2882	1.49997e-29	5.54875e-28
Zm00001eb430390	277.623	2.97722	0.263965	11.2789	1.66889e-29	6.1677e-28
Zm00001eb064350	3398.64	-2.44738	0.217096	-11.2733	1.7784e-29	6.56615e-28
Zm00001eb122300	333.593	2.26476	0.200975	11.2689	1.86911e-29	6.8945e-28
Zm00001eb233300	3321.56	1.73565	0.154037	11.2678	1.89297e-29	6.97587e-28
Zm00001eb038190	2667.21	-1.92548	0.170916	-11.2656	1.93945e-29	7.14035e-28
Zm00001eb331360	2236.56	-1.42433	0.126532	-11.2567	2.14685e-29	7.89639e-28
Zm00001eb151170	208.627	-3.78497	0.336253	-11.2563	2.1563e-29	7.92364e-28
Zm00001eb322200	168.579	-5.77842	0.51356	-11.2517	2.27184e-29	8.34027e-28
Zm00001eb196090	238.529	-3.63258	0.323288	-11.2364	2.70306e-29	9.91394e-28
Zm00001eb344850	2226.81	-2.21404	0.197226	-11.2259	3.04355e-29	1.11522e-27
Zm00001eb033120	1063.03	-2.89046	0.25773	-11.2151	3.43868e-29	1.25881e-27
Zm00001eb257490	1068.11	-6.33435	0.564993	-11.2114	3.58608e-29	1.31153e-27
Zm00001eb059370	1953.79	-2.46071	0.219512	-11.2099	3.64415e-29	1.33151e-27
Zm00001eb149850	5828.04	-1.18217	0.105461	-11.2096	3.65859e-29	1.33552e-27
Zm00001eb193670	890.37	13.4094	1.19664	11.2058	3.8186e-29	1.39262e-27
Zm00001eb416690	257.002	-5.45102	0.486521	-11.2041	3.89447e-29	1.41895e-27
Zm00001eb033850	704.212	-4.77463	0.426159	-11.2039	3.90305e-29	1.42074e-27
Zm00001eb036590	5468.17	-2.28763	0.204225	-11.2015	4.00709e-29	1.45724e-27
new_gene944	404.941	6.08883	0.543696	11.199	4.1254e-29	1.49886e-27
Zm00001eb276930	150.861	-6.2314	0.556576	-11.196	4.26753e-29	1.54904e-27
Zm00001eb359240	12020.7	5.64749	0.504434	11.1957	4.27961e-29	1.55197e-27
Zm00001eb047280	10725.5	-2.26772	0.202596	-11.1933	4.39859e-29	1.59363e-27
Zm00001eb250540	3060.99	2.8429	0.25413	11.1868	4.73185e-29	1.71276e-27
Zm00001eb319820	8375.56	2.7827	0.24882	11.1836	4.90612e-29	1.77418e-27
Zm00001eb086870	1745.73	-2.69456	0.240973	-11.182	4.99702e-29	1.80537e-27
Zm00001eb426900	959.448	-2.96831	0.265495	-11.1803	5.09339e-29	1.83847e-27
Zm00001eb109450	1000.77	5.19597	0.465026	11.1735	5.49773e-29	1.98256e-27
Zm00001eb174380	917.054	11.6017	1.03841	11.1725	5.5604e-29	2.0033e-27
Zm00001eb104640	1136.14	2.4858	0.222535	11.1704	5.69551e-29	2.05006e-27
Zm00001eb381450	661.539	1.59351	0.142832	11.1566	6.65196e-29	2.39211e-27
Zm00001eb071120	1183.83	1.76032	0.157791	11.156	6.6912e-29	2.40399e-27
Zm00001eb218180	220.479	3.78776	0.339578	11.1543	6.82104e-29	2.44836e-27
Zm00001eb309220	164.945	-5.21662	0.467717	-11.1534	6.89492e-29	2.47258e-27
Zm00001eb349710	1117.61	-3.14585	0.282088	-11.152	6.99988e-29	2.5079e-27
Zm00001eb410260	1674.62	1.98856	0.178355	11.1494	7.2058e-29	2.57929e-27
Zm00001eb280730	454.923	3.19482	0.286638	11.1458	7.50285e-29	2.68314e-27
Zm00001eb308980	1794.65	-1.9884	0.178415	-11.1448	7.59212e-29	2.71255e-27
new_gene1165	4890.37	-1.41857	0.127287	-11.1447	7.60241e-29	2.71372e-27
Zm00001eb360420	915.774	13.4497	1.20739	11.1395	8.05986e-29	2.87436e-27
Zm00001eb338510	5654.4	2.04142	0.183268	11.139	8.10471e-29	2.88769e-27
Zm00001eb400720	888.876	2.6676	0.239566	11.1351	8.46093e-29	3.01184e-27
Zm00001eb113900	343.006	4.72232	0.424545	11.1232	9.66959e-29	3.43892e-27
Zm00001eb166450	1133.32	-1.82416	0.164029	-11.121	9.91852e-29	3.52422e-27
Zm00001eb066890	2007.11	1.88398	0.169484	11.116	1.04841e-28	3.72089e-27
Zm00001eb369330	5151.81	1.76485	0.158768	11.116	1.04913e-28	3.72089e-27
Zm00001eb290320	1533.45	-2.16954	0.195221	-11.1132	1.08179e-28	3.83323e-27
new_gene1298	350.237	9.22602	0.830401	11.1103	1.11767e-28	3.95674e-27
Zm00001eb094100	164.767	-6.43819	0.579717	-11.1057	1.17651e-28	4.16122e-27
Zm00001eb137500	203.646	2.74912	0.247676	11.0997	1.25881e-28	4.44825e-27
Zm00001eb378090	424.167	-4.47109	0.402894	-11.0975	1.29068e-28	4.55672e-27
Zm00001eb296270	710.495	2.25486	0.203195	11.097	1.29664e-28	4.57357e-27
Zm00001eb150040	796.084	13.2476	1.1939	11.0961	1.31086e-28	4.61952e-27
Zm00001eb117010	537.903	2.98815	0.269314	11.0954	1.32047e-28	4.64914e-27
Zm00001eb107370	562.805	-1.82993	0.164961	-11.093	1.35585e-28	4.76939e-27
Zm00001eb182810	311.822	-4.80683	0.433402	-11.0909	1.38842e-28	4.87951e-27
new_gene903	1085.36	-1.69462	0.152796	-11.0907	1.39184e-28	4.88709e-27
Zm00001eb119920	712.729	-3.16338	0.285433	-11.0827	1.52151e-28	5.33755e-27
new_gene581	836.329	4.44796	0.401424	11.0805	1.56042e-28	5.46912e-27
Zm00001eb255550	328.254	2.17212	0.196046	11.0796	1.57504e-28	5.51536e-27
Zm00001eb295520	550.869	-2.11944	0.191344	-11.0766	1.62954e-28	5.70104e-27
Zm00001eb288420	5874.31	-1.4541	0.131298	-11.0748	1.66226e-28	5.81025e-27
Zm00001eb032500	185.595	-2.76491	0.249676	-11.074	1.67785e-28	5.85946e-27
Zm00001eb075980	1276.7	6.70851	0.605848	11.0729	1.69766e-28	5.9233e-27
Zm00001eb011930	8040.72	-3.56863	0.322292	-11.0727	1.70258e-28	5.9351e-27
Zm00001eb304830	262.138	-8.5102	0.768653	-11.0716	1.72325e-28	6.00176e-27
Zm00001eb069310	202.894	3.85213	0.34802	11.0687	1.78001e-28	6.19385e-27
Zm00001eb221780	331.02	-2.71423	0.245368	-11.0618	1.92101e-28	6.67849e-27
Zm00001eb086840	233.195	-3.03614	0.274524	-11.0597	1.96844e-28	6.83725e-27
Zm00001eb185040	882.657	-2.26904	0.205187	-11.0584	1.99689e-28	6.92985e-27
Zm00001eb437300	268.059	2.90606	0.262804	11.0579	2.0076e-28	6.96076e-27
Zm00001eb421960	7361.03	-7.02563	0.636021	-11.0462	2.28657e-28	7.9209e-27
Zm00001eb069490	673.247	-2.18167	0.197541	-11.0441	2.33997e-28	8.09863e-27
Zm00001eb411000	11372.4	2.06299	0.186822	11.0425	2.38297e-28	8.22852e-27
Zm00001eb011060	228.079	-3.21788	0.291409	-11.0425	2.38388e-28	8.22852e-27
Zm00001eb337380	2034.42	1.81778	0.164616	11.0425	2.38279e-28	8.22852e-27
Zm00001eb389700	2156.26	2.60231	0.235686	11.0415	2.41103e-28	8.31482e-27
Zm00001eb004630	13104	2.0062	0.181776	11.0367	2.54337e-28	8.76343e-27
Zm00001eb151030	3381.33	-2.00974	0.182115	-11.0355	2.57507e-28	8.86476e-27
Zm00001eb292990	870.831	2.84646	0.25806	11.0302	2.73157e-28	9.39513e-27
Zm00001eb147970	2829.16	-2.14021	0.194037	-11.0299	2.74079e-28	9.41849e-27
Zm00001eb171270	136.868	-5.98581	0.542775	-11.0282	2.79518e-28	9.59686e-27
new_gene1418	145.811	4.62976	0.419816	11.0281	2.79824e-28	9.59884e-27
Zm00001eb154580	33197.5	1.31816	0.119559	11.0252	2.89004e-28	9.90499e-27
new_gene1011	287.912	-8.65333	0.785137	-11.0214	3.01254e-28	1.03157e-26
new_gene830	1446.62	13.1475	1.19403	11.011	3.38249e-28	1.15722e-26
Zm00001eb435330	135.918	2.83079	0.257102	11.0103	3.40716e-28	1.16463e-26
Zm00001eb004490	7662.75	2.37052	0.215339	11.0083	3.48375e-28	1.18976e-26
Zm00001eb430380	1800.19	2.52236	0.229158	11.0071	3.53238e-28	1.20531e-26
Zm00001eb275540	965.013	-13.1897	1.19856	-11.0047	3.62836e-28	1.23697e-26
Zm00001eb072360	1078.32	-2.23901	0.203475	-11.0039	3.66107e-28	1.24702e-26
Zm00001eb234120	9296.97	1.56221	0.141995	11.0019	3.74346e-28	1.27396e-26
Zm00001eb043930	404.019	3.13942	0.285581	10.9931	4.12525e-28	1.40266e-26
Zm00001eb406960	122.886	4.72099	0.429483	10.9923	4.16382e-28	1.41453e-26
Zm00001eb335910	233.677	7.16899	0.652378	10.989	4.31653e-28	1.46512e-26
Zm00001eb194330	5341.53	1.83102	0.166705	10.9836	4.58154e-28	1.55371e-26
new_gene1580	202.585	-5.67665	0.51688	-10.9825	4.63715e-28	1.57119e-26
Zm00001eb200220	750.425	-6.75476	0.615095	-10.9816	4.68297e-28	1.58533e-26
Zm00001eb138400	774.451	13.2076	1.20291	10.9797	4.78649e-28	1.61895e-26
Zm00001eb341590	925.474	-13.1296	1.19668	-10.9717	5.23068e-28	1.76765e-26
Zm00001eb002950	223.92	8.56178	0.780597	10.9682	5.43176e-28	1.834e-26
Zm00001eb109890	1425.01	-1.56478	0.142689	-10.9664	5.54245e-28	1.86974e-26
Zm00001eb050170	3966.48	-6.74591	0.615185	-10.9657	5.58923e-28	1.88388e-26
Zm00001eb055390	1121.56	13.7423	1.25353	10.9629	5.76327e-28	1.94085e-26
Zm00001eb232000	2868.25	2.66692	0.243373	10.9581	6.07388e-28	2.04368e-26
Zm00001eb180080	870.317	3.14494	0.287058	10.9558	6.23592e-28	2.09637e-26
Zm00001eb229670	1229.72	2.12099	0.1936	10.9555	6.25076e-28	2.09845e-26
Zm00001eb208650	725.229	13.1137	1.197	10.9555	6.25293e-28	2.09845e-26
Zm00001eb012910	715.995	4.73446	0.432324	10.9512	6.55875e-28	2.19917e-26
Zm00001eb074350	27598.9	1.60289	0.146434	10.9462	6.92792e-28	2.32094e-26
Zm00001eb236270	4919.87	-1.39124	0.127104	-10.9457	6.96877e-28	2.33261e-26
Zm00001eb357250	202.863	6.61983	0.604821	10.9451	7.0133e-28	2.34549e-26
Zm00001eb176620	2361.91	1.97572	0.180571	10.9415	7.29702e-28	2.43826e-26
Zm00001eb221660	775.163	13.2092	1.20747	10.9395	7.45703e-28	2.48958e-26
Zm00001eb171520	747.05	-3.43506	0.314345	-10.9277	8.49869e-28	2.8349e-26
Zm00001eb127930	1862.47	-1.37049	0.125436	-10.9258	8.67965e-28	2.89277e-26
Zm00001eb005060	562.299	2.20685	0.202003	10.9248	8.77286e-28	2.92132e-26
Zm00001eb259960	36055.1	2.52523	0.23121	10.9218	9.07086e-28	3.01795e-26
Zm00001eb170080	4548.83	-2.33013	0.213379	-10.9201	9.23485e-28	3.06987e-26
Zm00001eb260590	823.78	4.29499	0.393329	10.9196	9.2939e-28	3.08685e-26
Zm00001eb144940	415.598	3.71891	0.340641	10.9174	9.52007e-28	3.15926e-26
Zm00001eb270220	100.997	5.81627	0.53296	10.9132	9.97368e-28	3.30696e-26
Zm00001eb149340	3320.73	-1.98034	0.181545	-10.9083	1.0525e-27	3.48675e-26
new_gene1404	546.039	-2.85065	0.261338	-10.9079	1.05678e-27	3.49794e-26
Zm00001eb006430	1537.3	-4.60039	0.422117	-10.8984	1.17342e-27	3.88072e-26
Zm00001eb380880	126.61	6.41446	0.58859	10.898	1.17798e-27	3.89245e-26
Zm00001eb393250	2989.79	-1.84962	0.169754	-10.8959	1.2062e-27	3.98232e-26
new_gene767	160.186	-5.81851	0.534081	-10.8944	1.22529e-27	4.04188e-26
new_gene1070	119.847	3.88419	0.356589	10.8926	1.25001e-27	4.11992e-26
Zm00001eb052020	722.065	-2.64867	0.243254	-10.8885	1.30768e-27	4.30633e-26
Zm00001eb427780	2687.11	-1.41982	0.130499	-10.8799	1.43723e-27	4.72892e-26
Zm00001eb203940	313.568	-2.43838	0.22412	-10.8798	1.43875e-27	4.7299e-26
Zm00001eb005240	300.162	-4.38545	0.403475	-10.8692	1.61611e-27	5.30845e-26
Zm00001eb244010	80.8605	4.44849	0.409329	10.8678	1.64199e-27	5.3889e-26
Zm00001eb336990	644.56	2.51727	0.231653	10.8665	1.66378e-27	5.45577e-26
Zm00001eb362030	4961.67	-1.53365	0.141228	-10.8594	1.79943e-27	5.89562e-26
Zm00001eb151240	220.147	4.24839	0.391238	10.8589	1.80988e-27	5.92485e-26
Zm00001eb122410	2467.59	1.76866	0.162941	10.8546	1.89626e-27	6.20235e-26
Zm00001eb190950	26194.6	-3.54736	0.326856	-10.853	1.93058e-27	6.30926e-26
Zm00001eb276140	1824.53	-2.44642	0.225507	-10.8485	2.02721e-27	6.61947e-26
Zm00001eb229830	1102.17	-1.48886	0.137258	-10.8472	2.05675e-27	6.71029e-26
Zm00001eb337700	118.646	4.12626	0.380543	10.8431	2.15114e-27	7.01233e-26
Zm00001eb217990	836.644	2.50392	0.231004	10.8393	2.24244e-27	7.29763e-26
new_gene1437	203.683	-6.20491	0.572633	-10.8358	2.33021e-27	7.57691e-26
Zm00001eb125340	2234.71	-1.75993	0.162537	-10.8278	2.54137e-27	8.25658e-26
Zm00001eb044090	273.526	-3.19796	0.295438	-10.8245	2.63643e-27	8.55823e-26
Zm00001eb414030	3415.6	1.29477	0.119627	10.8234	2.66778e-27	8.65273e-26
Zm00001eb248610	379.427	-8.78076	0.811344	-10.8225	2.69378e-27	8.72594e-26
Zm00001eb190120	907.892	-2.57802	0.238211	-10.8224	2.69486e-27	8.72594e-26
Zm00001eb078360	1313.67	2.71309	0.250726	10.8209	2.73945e-27	8.86289e-26
Zm00001eb069320	398.552	3.73255	0.344964	10.8201	2.76447e-27	8.93637e-26
Zm00001eb038890	925.4	-1.9862	0.18362	-10.8169	2.86392e-27	9.25012e-26
new_gene904	177.713	-7.57065	0.699902	-10.8167	2.86837e-27	9.25678e-26
Zm00001eb295750	10210.8	1.89385	0.175116	10.8149	2.92745e-27	9.43955e-26
new_gene1299	117.316	6.61805	0.612186	10.8105	3.0689e-27	9.88744e-26
Zm00001eb233220	145.71	2.57626	0.238316	10.8103	3.07667e-27	9.90422e-26
Zm00001eb097380	578.029	3.81734	0.35313	10.81	3.08599e-27	9.92597e-26
Zm00001eb220040	658.67	12.9744	1.20049	10.8076	3.16979e-27	1.0187e-25
Zm00001eb378440	1621.38	-1.59194	0.147362	-10.803	3.33287e-27	1.07022e-25
Zm00001eb231510	410.988	-2.6969	0.249672	-10.8018	3.37568e-27	1.08307e-25
Zm00001eb147980	17531.7	3.09504	0.286588	10.7996	3.45641e-27	1.10806e-25
Zm00001eb413920	345.553	-8.84042	0.819199	-10.7916	3.77369e-27	1.20877e-25
Zm00001eb101770	4680.26	-2.20044	0.203976	-10.7877	3.93441e-27	1.2592e-25
Zm00001eb413400	2383.76	-4.78867	0.444015	-10.7849	4.05496e-27	1.29672e-25
new_gene867	131.961	4.05474	0.376008	10.7837	4.11168e-27	1.31377e-25
Zm00001eb032010	234.215	-8.33868	0.773769	-10.7767	4.43476e-27	1.41583e-25
Zm00001eb187330	816.65	3.5248	0.327134	10.7748	4.52815e-27	1.44445e-25
Zm00001eb181170	684.101	13.0285	1.20957	10.7712	4.70846e-27	1.50073e-25
Zm00001eb061750	313.027	3.7359	0.346977	10.767	4.92846e-27	1.56956e-25
Zm00001eb173420	4070.27	1.24895	0.116014	10.7655	5.00648e-27	1.5931e-25
Zm00001eb405670	529.913	1.64979	0.153257	10.7648	5.04673e-27	1.60459e-25
Zm00001eb204320	779.679	-2.97594	0.276495	-10.7631	5.14189e-27	1.6335e-25
Zm00001eb346880	523.806	4.74246	0.440694	10.7613	5.23981e-27	1.66324e-25
Zm00001eb066970	164.62	3.54252	0.329232	10.76	5.31863e-27	1.68688e-25
Zm00001eb125050	762.045	13.1854	1.22575	10.7569	5.49621e-27	1.74177e-25
new_gene1175	914.298	-2.03713	0.189382	-10.7567	5.50949e-27	1.74455e-25
Zm00001eb426910	850.741	-13.0078	1.20986	-10.7515	5.83207e-27	1.84519e-25
Zm00001eb433800	529.932	-3.20752	0.29836	-10.7505	5.89399e-27	1.86325e-25
Zm00001eb279810	332.453	-2.53407	0.235921	-10.7412	6.52176e-27	2.06003e-25
new_gene520	146.509	4.64658	0.432629	10.7403	6.57983e-27	2.07667e-25
Zm00001eb269490	1337.81	-3.59242	0.334589	-10.7368	6.83674e-27	2.156e-25
Zm00001eb117090	343.603	-2.98027	0.277662	-10.7334	7.09028e-27	2.23332e-25
Zm00001eb035770	2649.01	-1.77196	0.165088	-10.7334	7.09348e-27	2.23332e-25
new_gene761	646.208	12.9465	1.20631	10.7323	7.1776e-27	2.25797e-25
Zm00001eb174390	733.708	13.1303	1.22361	10.7307	7.30258e-27	2.29542e-25
Zm00001eb100400	619.506	12.8866	1.20097	10.7302	7.34673e-27	2.30742e-25
Zm00001eb277550	1480.04	1.67871	0.156485	10.7276	7.55358e-27	2.37046e-25
Zm00001eb360630	405.681	5.84806	0.545263	10.7252	7.7522e-27	2.43082e-25
Zm00001eb021790	13145.1	-2.72561	0.254198	-10.7224	7.99185e-27	2.50394e-25
Zm00001eb040640	596.474	12.8316	1.19689	10.7208	8.12584e-27	2.5418e-25
Zm00001eb402870	429.763	2.25121	0.209984	10.7208	8.12562e-27	2.5418e-25
Zm00001eb035620	236.464	-8.34052	0.778024	-10.7201	8.18904e-27	2.55951e-25
Zm00001eb331950	414.185	-3.31349	0.309197	-10.7164	8.52306e-27	2.66175e-25
Zm00001eb416290	170.165	4.06887	0.379812	10.7128	8.85975e-27	2.76467e-25
Zm00001eb114120	685.764	13.0327	1.21656	10.7127	8.86935e-27	2.76544e-25
new_gene1856	684.47	11.1769	1.04335	10.7125	8.89396e-27	2.77088e-25
Zm00001eb241530	427.864	4.18224	0.390667	10.7054	9.60331e-27	2.98947e-25
Zm00001eb180650	162.783	7.77723	0.726541	10.7045	9.69982e-27	3.01708e-25
Zm00001eb019480	1739.36	-8.83366	0.825255	-10.7042	9.73077e-27	3.02428e-25
Zm00001eb059220	4778.12	1.07445	0.100394	10.7024	9.92284e-27	3.08149e-25
Zm00001eb270110	2809.52	-2.00218	0.187098	-10.7012	1.0044e-26	3.11663e-25
Zm00001eb113970	122.012	-5.33632	0.498751	-10.6994	1.02468e-26	3.17699e-25
new_gene1356	763.967	-12.8526	1.20232	-10.6898	1.13558e-26	3.51804e-25
Zm00001eb421370	917.184	-2.02073	0.189064	-10.6881	1.15776e-26	3.58385e-25
Zm00001eb060310	215.949	8.50941	0.796546	10.6829	1.22398e-26	3.78584e-25
Zm00001eb425590	821.492	-2.01653	0.188801	-10.6807	1.25315e-26	3.87295e-25
Zm00001eb008040	610.311	12.8644	1.20469	10.6786	1.28219e-26	3.95953e-25
Zm00001eb061780	859.612	13.3586	1.25134	10.6755	1.32613e-26	4.09197e-25
Zm00001eb289870	957.992	-1.63272	0.152989	-10.6721	1.37424e-26	4.23703e-25
Zm00001eb319350	2729.49	-1.65835	0.1554	-10.6715	1.38359e-26	4.26247e-25
new_gene161	148.364	6.16424	0.577666	10.6709	1.39201e-26	4.28501e-25
Zm00001eb169880	4217.8	-7.95698	0.745827	-10.6687	1.42667e-26	4.38819e-25
Zm00001eb108830	1384.95	-1.35376	0.126892	-10.6685	1.42841e-26	4.39005e-25
Zm00001eb336170	915.703	-13.114	1.22933	-10.6676	1.44332e-26	4.43238e-25
Zm00001eb215990	3301.41	2.23645	0.209827	10.6586	1.59046e-26	4.88036e-25
Zm00001eb159730	5060.33	1.64116	0.154	10.6569	1.61875e-26	4.96105e-25
Zm00001eb112590	1507.64	-1.99111	0.186838	-10.6569	1.61932e-26	4.96105e-25
Zm00001eb370650	2971.87	-2.0856	0.195856	-10.6487	1.76901e-26	5.41536e-25
Zm00001eb047660	639.063	12.9304	1.21434	10.6481	1.77865e-26	5.44055e-25
Zm00001eb017960	110.095	6.53808	0.614122	10.6462	1.81583e-26	5.54991e-25
Zm00001eb322350	114.967	-3.86951	0.36373	-10.6384	1.97513e-26	6.03201e-25
Zm00001eb042870	287.094	-6.55828	0.616485	-10.6382	1.97943e-26	6.04039e-25
Zm00001eb005930	454.149	1.93443	0.181884	10.6356	2.03607e-26	6.20833e-25
Zm00001eb228330	3841.64	1.77658	0.167049	10.6351	2.04665e-26	6.23566e-25
Zm00001eb419270	577.15	12.7843	1.20212	10.6348	2.0526e-26	6.24887e-25
Zm00001eb365700	1712.96	-1.92673	0.181234	-10.6312	2.13388e-26	6.49123e-25
Zm00001eb357800	1367.64	-4.99752	0.470202	-10.6285	2.19707e-26	6.6782e-25
Zm00001eb216450	478.827	3.55716	0.334781	10.6254	2.2714e-26	6.89871e-25
Zm00001eb286490	5082.63	2.09003	0.196758	10.6223	2.34662e-26	7.12157e-25
Zm00001eb365690	562.967	3.34503	0.314969	10.6202	2.40082e-26	7.28036e-25
Zm00001eb319250	1703.28	1.10294	0.103857	10.6198	2.41016e-26	7.30296e-25
Zm00001eb362560	7382.33	2.69701	0.253968	10.6195	2.41926e-26	7.32481e-25
Zm00001eb127280	749.226	2.57144	0.242227	10.6158	2.51586e-26	7.60535e-25
Zm00001eb411520	917.629	-11.3137	1.06574	-10.6158	2.515e-26	7.60535e-25
Zm00001eb371090	851.871	-2.16337	0.203925	-10.6087	2.71566e-26	8.20296e-25
Zm00001eb154940	111.012	-4.45875	0.42053	-10.6027	2.8949e-26	8.73753e-25
Zm00001eb119820	677.194	-1.68415	0.158845	-10.6025	2.90021e-26	8.74674e-25
Zm00001eb314090	1322.21	1.76074	0.166125	10.5989	3.0144e-26	9.08406e-25
Zm00001eb110330	7253.52	1.50297	0.141841	10.5962	3.10396e-26	9.34665e-25
Zm00001eb363950	428.039	-1.6223	0.153149	-10.5929	3.21353e-26	9.66908e-25
Zm00001eb405880	1760.7	1.52119	0.143626	10.5913	3.27038e-26	9.83248e-25
Zm00001eb125820	3620.8	2.24745	0.212211	10.5906	3.29319e-26	9.89337e-25
Zm00001eb078710	1059.19	-3.98936	0.377028	-10.5811	3.64734e-26	1.09488e-24
Zm00001eb215670	700.535	13.064	1.2347	10.5807	3.66164e-26	1.09832e-24
Zm00001eb162190	571.336	12.7688	1.20769	10.5729	3.97822e-26	1.19236e-24
new_gene1761	539.471	12.6863	1.20006	10.5714	4.04477e-26	1.21136e-24
Zm00001eb215320	2210.44	2.38305	0.225463	10.5696	4.12327e-26	1.23392e-24
Zm00001eb264470	677.847	-12.6802	1.20003	-10.5666	4.25781e-26	1.2732e-24
Zm00001eb202240	173.948	3.70417	0.350731	10.5613	4.50548e-26	1.34622e-24
Zm00001eb381920	926.287	4.19419	0.39714	10.561	4.51881e-26	1.34916e-24
Zm00001eb328090	125.985	4.51992	0.428022	10.56	4.56639e-26	1.36231e-24
Zm00001eb432170	23704.8	1.36233	0.12903	10.5583	4.65095e-26	1.38647e-24
Zm00001eb049730	992.954	-2.94844	0.279334	-10.5553	4.80292e-26	1.43067e-24
Zm00001eb070410	730.02	1.69812	0.16095	10.5506	5.04785e-26	1.50247e-24
Zm00001eb172350	356.265	-4.7081	0.446267	-10.55	5.08241e-26	1.5116e-24
Zm00001eb055840	251.301	-2.11369	0.200393	-10.5477	5.20445e-26	1.54671e-24
Zm00001eb063060	569.873	12.7649	1.21126	10.5385	5.73865e-26	1.70415e-24
Zm00001eb078120	7506.85	1.97705	0.187623	10.5374	5.81023e-26	1.72409e-24
Zm00001eb000490	623.674	-2.56482	0.243407	-10.5372	5.82314e-26	1.7266e-24
Zm00001eb263000	721.368	2.32603	0.220811	10.5341	6.01833e-26	1.7831e-24
Zm00001eb084290	3540.68	3.05255	0.289785	10.5338	6.03173e-26	1.78571e-24
Zm00001eb295070	6257.01	-1.33016	0.126315	-10.5305	6.25161e-26	1.84939e-24
Zm00001eb306020	5412.04	-1.48233	0.140771	-10.5301	6.27842e-26	1.8559e-24
Zm00001eb401000	223.495	-6.40595	0.608575	-10.5261	6.54642e-26	1.93364e-24
Zm00001eb169190	492.026	-1.65043	0.156814	-10.5248	6.64008e-26	1.95981e-24
Zm00001eb275480	186.43	8.29262	0.788051	10.523	6.7719e-26	1.99719e-24
Zm00001eb407150	4948.73	-2.11477	0.201022	-10.5201	6.98034e-26	2.0571e-24
Zm00001eb156820	240.018	2.08159	0.197899	10.5185	7.1031e-26	2.09168e-24
Zm00001eb325320	300.904	-3.49359	0.332209	-10.5162	7.27334e-26	2.14019e-24
Zm00001eb417940	101.073	4.16074	0.395655	10.5161	7.28555e-26	2.14215e-24
new_gene1146	621.012	-12.5539	1.19407	-10.5136	7.48214e-26	2.19828e-24
Zm00001eb211220	1914.2	1.22616	0.116652	10.5112	7.66908e-26	2.2515e-24
Zm00001eb099980	1601.86	-2.47918	0.235863	-10.5111	7.6763e-26	2.25191e-24
Zm00001eb119150	4318.51	-1.53629	0.146198	-10.5083	7.90868e-26	2.31832e-24
Zm00001eb028030	35448.8	2.88988	0.275259	10.4988	8.75059e-26	2.56318e-24
Zm00001eb174410	501.65	12.5821	1.19861	10.4972	8.89758e-26	2.60032e-24
Zm00001eb296510	307.33	-2.98025	0.283907	-10.4973	8.89131e-26	2.60032e-24
Zm00001eb063050	168.659	6.93263	0.66042	10.4973	8.8882e-26	2.60032e-24
Zm00001eb104770	632.886	10.0997	0.962371	10.4946	9.14993e-26	2.67004e-24
new_gene1551	497.363	12.5696	1.19772	10.4946	9.14981e-26	2.67004e-24
Zm00001eb279820	853.763	2.61805	0.249497	10.4933	9.26923e-26	2.70282e-24
Zm00001eb345080	510.427	12.606	1.20139	10.4928	9.31975e-26	2.7155e-24
Zm00001eb210530	2590.89	-1.10076	0.104958	-10.4877	9.84355e-26	2.86596e-24
Zm00001eb217070	3383.46	-1.27393	0.121476	-10.4871	9.90026e-26	2.88031e-24
Zm00001eb376840	412.338	2.40934	0.22976	10.4863	9.98215e-26	2.90195e-24
Zm00001eb360380	652.816	-12.6258	1.20404	-10.4862	9.99528e-26	2.90358e-24
new_gene1795	631.363	-12.5779	1.19952	-10.4857	1.00452e-25	2.91591e-24
Zm00001eb439940	436.917	3.39073	0.323408	10.4844	1.01943e-25	2.95697e-24
Zm00001eb280490	263.054	2.58769	0.246849	10.4829	1.03541e-25	3.00107e-24
Zm00001eb423250	755.995	1.68717	0.160999	10.4794	1.0744e-25	3.11175e-24
Zm00001eb401550	486.687	-1.87191	0.17866	-10.4775	1.09606e-25	3.1721e-24
Zm00001eb414990	1632.16	-1.50288	0.143442	-10.4773	1.09862e-25	3.17713e-24
Zm00001eb277840	2712.38	-2.06586	0.197178	-10.4771	1.10013e-25	3.17911e-24
new_gene1435	894.612	13.4158	1.28069	10.4755	1.11994e-25	3.23394e-24
Zm00001eb436880	136.02	2.75892	0.263398	10.4744	1.13308e-25	3.26945e-24
new_gene1358	600.886	-12.5063	1.19409	-10.4735	1.14342e-25	3.29682e-24
Zm00001eb027580	12508	-6.19321	0.591723	-10.4664	1.23233e-25	3.55055e-24
Zm00001eb392080	139.473	-3.27973	0.313364	-10.4662	1.23493e-25	3.55539e-24
Zm00001eb378150	147.303	3.19741	0.305505	10.466	1.23797e-25	3.56148e-24
Zm00001eb261510	258.994	4.7118	0.45043	10.4607	1.30922e-25	3.76366e-24
Zm00001eb287810	14556.6	1.13082	0.108105	10.4604	1.31318e-25	3.77225e-24
Zm00001eb190590	152.866	-3.90214	0.373284	-10.4535	1.41146e-25	4.05156e-24
Zm00001eb434120	863.601	2.48413	0.237674	10.4519	1.43681e-25	4.12127e-24
Zm00001eb276730	415.123	-2.55186	0.244221	-10.449	1.48082e-25	4.24435e-24
Zm00001eb098080	487.021	-1.92886	0.184613	-10.4481	1.49491e-25	4.28158e-24
Zm00001eb102290	469.441	-3.31055	0.317096	-10.4402	1.62446e-25	4.64918e-24
Zm00001eb002650	101.079	4.1167	0.394331	10.4397	1.63298e-25	4.67011e-24
Zm00001eb157090	641.534	-2.08013	0.199261	-10.4392	1.64142e-25	4.69077e-24
Zm00001eb075040	2051.09	-2.0819	0.199434	-10.439	1.64533e-25	4.69849e-24
Zm00001eb163510	1216.03	1.42796	0.136824	10.4365	1.69011e-25	4.8228e-24
Zm00001eb295120	3180.08	1.08735	0.104191	10.4361	1.69582e-25	4.83554e-24
Zm00001eb321790	26680.7	1.19674	0.11469	10.4345	1.72466e-25	4.91415e-24
Zm00001eb149490	6391.94	-2.66538	0.255448	-10.4341	1.73215e-25	4.92823e-24
Zm00001eb157430	2266.99	3.10098	0.297195	10.4341	1.73161e-25	4.92823e-24
Zm00001eb433310	7104.15	1.52938	0.14664	10.4295	1.81929e-25	5.17236e-24
Zm00001eb171570	219.833	-7.13009	0.683667	-10.4292	1.82459e-25	5.1836e-24
Zm00001eb187570	622.117	2.57858	0.247327	10.4258	1.89105e-25	5.36846e-24
Zm00001eb316540	5947.68	-2.18754	0.209972	-10.4182	2.04745e-25	5.80821e-24
Zm00001eb000650	271.304	-2.14983	0.206364	-10.4177	2.05893e-25	5.8365e-24
Zm00001eb395260	489.014	1.67558	0.160891	10.4144	2.13168e-25	6.03832e-24
Zm00001eb261440	2178.83	1.70857	0.164075	10.4133	2.1551e-25	6.10018e-24
Zm00001eb223800	1379.88	3.41235	0.32771	10.4127	2.16961e-25	6.13675e-24
Zm00001eb104820	336.9	-5.04542	0.484727	-10.4088	2.26106e-25	6.39076e-24
Zm00001eb221970	5063.82	2.65433	0.255088	10.4055	2.33974e-25	6.60689e-24
Zm00001eb373990	7324.62	1.2896	0.123935	10.4055	2.34094e-25	6.60689e-24
Zm00001eb243560	415.391	3.80066	0.365259	10.4054	2.34331e-25	6.60876e-24
Zm00001eb108670	529.676	-4.33149	0.416306	-10.4046	2.36306e-25	6.65961e-24
Zm00001eb118250	497.171	-1.57967	0.151839	-10.4036	2.38633e-25	6.72027e-24
Zm00001eb403690	304.343	2.64314	0.254089	10.4024	2.41706e-25	6.80186e-24
new_gene1445	161.551	-7.42489	0.714163	-10.3966	2.56862e-25	7.22313e-24
Zm00001eb178950	187.531	-6.72585	0.646948	-10.3963	2.57796e-25	7.24413e-24
new_gene108	499.278	12.5743	1.20985	10.3932	2.66248e-25	7.47619e-24
new_gene916	495.269	12.563	1.209	10.3913	2.71742e-25	7.62494e-24
Zm00001eb212450	118.262	4.16125	0.400492	10.3903	2.74362e-25	7.69288e-24
Zm00001eb310930	1164.01	-1.42593	0.137315	-10.3843	2.92204e-25	8.18721e-24
Zm00001eb121900	15651.6	-1.92287	0.1852	-10.3827	2.97228e-25	8.32195e-24
Zm00001eb078100	16257.7	1.38643	0.133536	10.3824	2.9806e-25	8.33921e-24
Zm00001eb299680	217.325	-6.21373	0.598559	-10.3811	3.02147e-25	8.44744e-24
Zm00001eb107900	383.476	-1.77547	0.171036	-10.3807	3.03638e-25	8.48302e-24
Zm00001eb012250	166.317	-3.2627	0.314483	-10.3748	3.22844e-25	9.01309e-24
Zm00001eb046990	990.101	2.52056	0.242972	10.3739	3.26071e-25	9.09661e-24
Zm00001eb173030	188.764	-3.63765	0.350791	-10.3699	3.39972e-25	9.47757e-24
Zm00001eb108660	1414.85	2.26492	0.218446	10.3683	3.45524e-25	9.62541e-24
Zm00001eb359210	935.104	2.37134	0.228725	10.3677	3.47897e-25	9.68455e-24
Zm00001eb236860	216.573	2.6819	0.258703	10.3667	3.5134e-25	9.77336e-24
Zm00001eb232120	690.768	2.82528	0.272609	10.3639	3.62071e-25	1.00646e-23
Zm00001eb413770	124.65	3.38759	0.326918	10.3622	3.68303e-25	1.02305e-23
Zm00001eb428430	3481.49	-1.02862	0.0992761	-10.3613	3.72058e-25	1.03274e-23
Zm00001eb100380	979.387	3.06607	0.295991	10.3587	3.82282e-25	1.06036e-23
Zm00001eb257520	568.232	-2.34265	0.226191	-10.3569	3.89218e-25	1.07882e-23
Zm00001eb351560	398.141	-3.46452	0.33455	-10.3558	3.93953e-25	1.09117e-23
Zm00001eb357570	792.782	-1.42413	0.137577	-10.3515	4.11975e-25	1.14027e-23
new_gene1025	441.926	12.3987	1.19813	10.3483	4.25816e-25	1.17774e-23
Zm00001eb297870	273.525	-3.23315	0.312534	-10.3449	4.41185e-25	1.21937e-23
new_gene858	624.733	-12.5624	1.21461	-10.3427	4.51441e-25	1.24683e-23
Zm00001eb218500	764.44	2.39414	0.231489	10.3423	4.53321e-25	1.25113e-23
Zm00001eb153420	245.897	-7.51531	0.726785	-10.3405	4.62189e-25	1.27469e-23
Zm00001eb029530	1114.29	-2.25768	0.218341	-10.3402	4.63805e-25	1.27824e-23
Zm00001eb061810	1531.25	3.14541	0.304212	10.3395	4.66809e-25	1.2856e-23
Zm00001eb385480	3862.16	5.75157	0.556635	10.3328	5.01031e-25	1.3781e-23
new_gene1688	304.84	-6.43052	0.622344	-10.3327	5.0111e-25	1.3781e-23
Zm00001eb292740	504.02	-3.99628	0.387008	-10.3261	5.37068e-25	1.47594e-23
Zm00001eb169050	3524.64	-1.70689	0.165319	-10.3248	5.44135e-25	1.4943e-23
Zm00001eb204540	624.381	2.4725	0.239565	10.3208	5.67537e-25	1.55636e-23
Zm00001eb442380	200.069	3.26799	0.316641	10.3208	5.67341e-25	1.55636e-23
Zm00001eb073350	1794.59	2.19649	0.212888	10.3176	5.86742e-25	1.60789e-23
Zm00001eb074650	2768.57	-1.5269	0.147997	-10.3171	5.89547e-25	1.61443e-23
Zm00001eb072110	426.636	12.3476	1.19709	10.3146	6.05047e-25	1.65571e-23
Zm00001eb216660	342.095	-2.25234	0.218367	-10.3145	6.06182e-25	1.65764e-23
Zm00001eb317210	409.865	-2.79887	0.271371	-10.3138	6.10497e-25	1.66826e-23
Zm00001eb410240	503.977	2.83577	0.27517	10.3055	6.65453e-25	1.81715e-23
Zm00001eb217360	176.406	-6.42102	0.623087	-10.3052	6.67665e-25	1.82191e-23
Zm00001eb343630	2381.21	-1.59859	0.155239	-10.2976	7.22375e-25	1.96981e-23
Zm00001eb433670	439.564	-1.99132	0.193448	-10.2938	7.51182e-25	2.04692e-23
new_gene1480	1390.92	14.0529	1.36557	10.2909	7.74686e-25	2.10948e-23
Zm00001eb011000	1536.32	-2.61684	0.254351	-10.2883	7.95641e-25	2.16502e-23
Zm00001eb117420	261.753	-3.06632	0.298104	-10.2861	8.14333e-25	2.21432e-23
Zm00001eb351350	3319.17	-1.15655	0.112447	-10.2853	8.21217e-25	2.23147e-23
Zm00001eb129160	1820.66	-8.86976	0.86273	-10.281	8.57948e-25	2.32964e-23
Zm00001eb153820	731.799	7.52535	0.732111	10.279	8.76526e-25	2.37842e-23
new_gene661	169.366	3.93153	0.382526	10.2778	8.8712e-25	2.40548e-23
Zm00001eb280200	115.245	2.91415	0.283544	10.2776	8.89182e-25	2.40939e-23
Zm00001eb066830	13806.6	-1.93787	0.188607	-10.2747	9.16477e-25	2.48161e-23
Zm00001eb324320	92.6965	5.07356	0.493812	10.2743	9.20236e-25	2.49004e-23
Zm00001eb212260	2044.97	1.28713	0.12532	10.2708	9.54208e-25	2.58016e-23
new_gene19	1476.75	-4.39613	0.428084	-10.2693	9.68891e-25	2.61804e-23
Zm00001eb417740	1311.18	3.37868	0.329113	10.266	1.00254e-24	2.70708e-23
Zm00001eb294570	3823.09	1.70645	0.166263	10.2636	1.02844e-24	2.77505e-23
Zm00001eb288330	529.583	-2.2921	0.223393	-10.2604	1.06252e-24	2.86502e-23
Zm00001eb040620	541.789	12.6926	1.23713	10.2597	1.07049e-24	2.8845e-23
Zm00001eb371880	161.229	-3.99183	0.389106	-10.259	1.07842e-24	2.90385e-23
Zm00001eb073750	577.754	-1.86507	0.181815	-10.2581	1.08814e-24	2.92799e-23
Zm00001eb070610	502.021	12.5832	1.22694	10.2558	1.11498e-24	2.99812e-23
Zm00001eb100700	287.674	-2.30454	0.224839	-10.2497	1.18685e-24	3.18917e-23
[truncated: 12,112 more rows]

## Sheet: Y7_JA-VS-Y7_WT
	baseMean	log2FoldChange	lfcSE	stat	pvalue	padj
[truncated: 12,061 more rows]

[truncated: 1 more sheets: Y8-JA-VS-Y8_WT]
