# Supplementary material for: Transcriptome analysis reveals the role of jasmonate in regulating maize spikelet opening and seed set under high temperature stress
Source: Front Plant Sci. 2026 Mar 4;17:1710459. doi: 10.3389/fpls.2026.1710459 (PMC12995804; doi:10.3389/fpls.2026.1710459)
Supplement: Supplementary file 1 [file Supplementaryfile1.zip › Table S4.xlsx]

## Sheet: Intersection 1
KEGG_A_class	KEGG_B_class	Pathway	out (471)	All (7663)	Pvalue	Qvalue	Pathway ID	Genes	K_IDs
Metabolism	Global and overview maps	Metabolic pathways	275	3431	6.53614e-10	8.23554e-08	ko01100	Zm00001eb156570;Zm00001eb416700;Zm00001eb370590;Zm00001eb183680;Zm00001eb358390;Zm00001eb238780;Zm00001eb111640;Zm00001eb398750;Zm00001eb058380;Zm00001eb342070;Zm00001eb285730;Zm00001eb256260;Zm00001eb288100;Zm00001eb374550;Zm00001eb246370;Zm00001eb435670;Zm00001eb214880;Zm00001eb018960;Zm00001eb080510;Zm00001eb384110;Zm00001eb284760;Zm00001eb348180;Zm00001eb435210;Zm00001eb202380;Zm00001eb256380…	K15918+K01592+K01595+K05280+K00122+K00430+K13648+K15397+K00799+K00430+K10527+K10534+K00799+K13065+K00134+K05582+K05349+K01626+K01658+K01188+K11808+K00591+K05582+K09480+K00799+K01115+K01193+K05350+K11426+K02140+K00700+K00799+K15919+K00225+K14157+K01254+K13679+K01592+K01681+K00705+K00454+K00430+K02114+K00799+K01674+K13082+K13679+K12640+K01179+K00430+K01213+K13648+K09699+K01923+K00422+K01193+K02641+…
Metabolism	Global and overview maps	Biosynthesis of secondary metabolites	163	1849	8.21414e-08	5.17491e-06	ko01110	Zm00001eb156570;Zm00001eb416700;Zm00001eb205510;Zm00001eb183680;Zm00001eb238780;Zm00001eb398750;Zm00001eb342070;Zm00001eb322090;Zm00001eb285730;Zm00001eb374550;Zm00001eb246370;Zm00001eb214880;Zm00001eb018960;Zm00001eb080510;Zm00001eb384110;Zm00001eb284760;Zm00001eb348180;Zm00001eb180150;Zm00001eb242820;Zm00001eb054240;Zm00001eb242610;Zm00001eb418680;Zm00001eb025280;Zm00001eb048040;Zm00001eb378140…	K15918+K01592+K15639+K05280+K00430+K15397+K00430+K17212+K10527+K13065+K00134+K05349+K01626+K01658+K01188+K11808+K00591+K01115+K01193+K05350+K00700+K15919+K00225+K14157+K13679+K01592+K01681+K00705+K00454+K00430+K13082+K13679+K12640+K00430+K09699+K01923+K00422+K01193+K00430+K00827+K10760+K01858+K00660+K05350+K00235+K13051+K00927+K00234+K03403+K03787+K00430+K01915+K13811+K09843+K01835+K01834+K15397+…
Metabolism	Biosynthesis of other secondary metabolites	Flavonoid biosynthesis	11	46	7.85956e-05	0.00330102	ko00941	Zm00001eb183680;Zm00001eb374550;Zm00001eb159020;Zm00001eb198030;Zm00001eb067380;Zm00001eb245960;Zm00001eb098190;Zm00001eb285030;Zm00001eb313190;new_gene525;Zm00001eb431500	K05280+K13065+K13082+K00660+K00475+K05280+K13065+K00487+K13065+K05278+K08695
Metabolism	Biosynthesis of other secondary metabolites	Phenylpropanoid biosynthesis	26	207	0.000371103	0.0116898	ko00940	Zm00001eb238780;Zm00001eb342070;Zm00001eb374550;Zm00001eb017950;Zm00001eb043100;Zm00001eb022050;Zm00001eb417330;Zm00001eb330580;Zm00001eb118090;Zm00001eb004200;Zm00001eb417340;Zm00001eb328770;Zm00001eb185260;Zm00001eb179780;Zm00001eb130940;Zm00001eb160830;Zm00001eb098190;Zm00001eb285030;Zm00001eb313190;Zm00001eb070170;Zm00001eb354680;Zm00001eb140290;Zm00001eb083110;Zm00001eb340440;Zm00001eb043700…	K00430+K00430+K13065+K00430+K00430+K00430+K00430+K00430+K00430+K00430+K00430+K11188+K10775+K09753+K00430+K12355+K13065+K00487+K13065+K00083+K00430+K00430+K01904+K00430+K09755+K01904
Metabolism	Lipid metabolism	Linoleic acid metabolism	6	19	0.000711824	0.0159216	ko00591	Zm00001eb144930;Zm00001eb067710;Zm00001eb134020;Zm00001eb278860;Zm00001eb035010;Zm00001eb016710	K15718+K15718+K00454+K14674+K00454+K14674
Metabolism	Energy metabolism	Oxidative phosphorylation	31	276	0.000758172	0.0159216	ko00190	Zm00001eb435670;Zm00001eb435210;Zm00001eb154630;Zm00001eb435400;Zm00001eb039120;Zm00001eb440980;Zm00001eb384510;Zm00001eb069360;Zm00001eb337870;Zm00001eb434650;Zm00001eb435030;Zm00001eb275100;Zm00001eb282610;Zm00001eb306710;Zm00001eb018220;Zm00001eb422230;Zm00001eb415610;Zm00001eb437200;Zm00001eb039090;Zm00001eb116500;Zm00001eb435660;Zm00001eb435410;Zm00001eb435040;Zm00001eb434760;Zm00001eb435200…	K05582+K05582+K02140+K02114+K05582+K05582+K02262+K00235+K00234+K02262+K05582+K01535+K01507+K02265+K00234+K00234+K03939+K05582+K05582+K01535+K02114+K05582+K02114+K02262+K02114+K05582+K02114+K02114+K01535+K02148+K02262
Metabolism	Lipid metabolism	Biosynthesis of unsaturated fatty acids	9	43	0.00100003	0.0180006	ko01040	Zm00001eb300570;Zm00001eb200160;Zm00001eb413570;Zm00001eb409690;Zm00001eb409700;new_gene63;Zm00001eb317790;Zm00001eb025490;Zm00001eb026580	K10258+K00232+K03921+K10256+K10256+K07513+K03921+K03921+K03921
Metabolism	Biosynthesis of other secondary metabolites	Biosynthesis of various plant secondary metabolites	12	71	0.00116384	0.0183306	ko00999	Zm00001eb214880;Zm00001eb384110;Zm00001eb054240;Zm00001eb334460;Zm00001eb169520;Zm00001eb411680;Zm00001eb365690;Zm00001eb179360;Zm00001eb411380;Zm00001eb165560;Zm00001eb226140;Zm00001eb165550	K05349+K01188+K05350+K05350+K13230+K01188+K01188+K14271+K01188+K13225+K05350+K13224
Metabolism	Lipid metabolism	alpha-Linolenic acid metabolism	10	57	0.00221073	0.0309501	ko00592	Zm00001eb285730;Zm00001eb134020;Zm00001eb199360;Zm00001eb373030;Zm00001eb200160;Zm00001eb278860;Zm00001eb279210;Zm00001eb035010;new_gene63;Zm00001eb016710	K10527+K00454+K08241+K05894+K00232+K14674+K05894+K00454+K07513+K14674
Metabolism	Carbohydrate metabolism	Pentose and glucuronate interconversions	12	86	0.00603084	0.0696135	ko00040	new_gene1256;Zm00001eb061770;Zm00001eb132550;Zm00001eb239250;Zm00001eb236200;Zm00001eb236170;Zm00001eb068950;Zm00001eb177120;Zm00001eb046690;Zm00001eb050080;Zm00001eb236220;Zm00001eb359060	K01213+K01184+K01213+K01051+K01213+K01213+K01051+K01051+K01728+K00012+K01213+K01051
Metabolism	Carbohydrate metabolism	Starch and sucrose metabolism	23	214	0.00607737	0.0696135	ko00500	Zm00001eb214880;Zm00001eb384110;Zm00001eb242820;Zm00001eb054240;Zm00001eb242610;Zm00001eb378140;Zm00001eb016430;Zm00001eb000080;Zm00001eb319480;Zm00001eb083790;Zm00001eb334460;Zm00001eb274560;Zm00001eb249690;Zm00001eb411680;Zm00001eb365690;Zm00001eb190590;Zm00001eb411380;Zm00001eb421960;Zm00001eb226140;Zm00001eb038060;new_gene1844;Zm00001eb364620;Zm00001eb347690	K05349+K01188+K01193+K05350+K00700+K13679+K00705+K13679+K01179+K01193+K05350+K01835+K01087+K01188+K01188+K00695+K01188+K01193+K05350+K01176+K01193+K00696+K01177
Metabolism	Metabolism of other amino acids	Cyanoamino acid metabolism	9	57	0.0074386	0.0781053	ko00460	Zm00001eb214880;Zm00001eb384110;Zm00001eb054240;Zm00001eb334460;Zm00001eb068280;Zm00001eb411680;Zm00001eb365690;Zm00001eb411380;Zm00001eb226140	K05349+K01188+K05350+K05350+K13051+K01188+K01188+K01188+K05350
Metabolism	Biosynthesis of other secondary metabolites	Stilbenoid, diarylheptanoid and gingerol biosynthesis	5	28	0.0260677	0.236524	ko00945	Zm00001eb322090;Zm00001eb374550;Zm00001eb098190;Zm00001eb285030;Zm00001eb313190	K17212+K13065+K13065+K00487+K13065
Metabolism	Biosynthesis of other secondary metabolites	Benzoxazinoid biosynthesis	3	11	0.0262804	0.236524	ko00402	Zm00001eb169520;Zm00001eb165560;Zm00001eb165550	K13230+K13225+K13224
Metabolism	Lipid metabolism	Steroid biosynthesis	7	49	0.0289179	0.24291	ko00100	new_gene995;Zm00001eb232070;Zm00001eb208140;Zm00001eb278860;Zm00001eb126960;Zm00001eb016710;Zm00001eb212480	K01052+K01853+K01853+K14674+K01824+K14674+K00559
Metabolism	Metabolism of other amino acids	Glutathione metabolism	14	133	0.0334349	0.2633	ko00480	Zm00001eb058380;Zm00001eb288100;Zm00001eb256380;Zm00001eb404580;Zm00001eb021600;Zm00001eb328770;Zm00001eb012910;Zm00001eb141020;Zm00001eb167510;Zm00001eb186820;Zm00001eb383120;Zm00001eb354650;Zm00001eb012930;Zm00001eb266670	K00799+K00799+K00799+K00799+K00799+K11188+K00799+K00799+K00799+K00432+K00797+K00799+K00799+K00799
Metabolism	Global and overview maps	Fatty acid metabolism	12	111	0.039283	0.291082	ko01212	Zm00001eb285730;Zm00001eb300570;Zm00001eb200160;Zm00001eb392890;Zm00001eb413570;Zm00001eb409690;Zm00001eb046870;Zm00001eb409700;new_gene63;Zm00001eb317790;Zm00001eb025490;Zm00001eb026580	K10527+K10258+K00232+K09458+K03921+K10256+K00059+K10256+K07513+K03921+K03921+K03921
Metabolism	Metabolism of terpenoids and polyketides	Sesquiterpenoid and triterpenoid biosynthesis	3	13	0.0415831	0.291082	ko00909	Zm00001eb412960;Zm00001eb412980;Zm00001eb071090	K15797+K15797+K15793
Metabolism	Biosynthesis of other secondary metabolites	Flavone and flavonol biosynthesis	2	6	0.0479363	0.317894	ko00944	Zm00001eb183680;Zm00001eb245960	K05280+K05280
Metabolism	Carbohydrate metabolism	Galactose metabolism	10	94	0.0620627	0.390995	ko00052	Zm00001eb242820;Zm00001eb083790;Zm00001eb016850;Zm00001eb274560;Zm00001eb309880;Zm00001eb018480;Zm00001eb350090;Zm00001eb306310;Zm00001eb421960;new_gene1844	K01193+K01193+K01784+K01835+K01784+K01785+K00850+K07407+K01193+K01193
Metabolism	Lipid metabolism	Arachidonic acid metabolism	3	16	0.0711014	0.402751	ko00590	Zm00001eb160290;Zm00001eb278860;Zm00001eb016710	K01254+K14674+K14674
Metabolism	Biosynthesis of other secondary metabolites	Isoquinoline alkaloid biosynthesis	4	26	0.0720107	0.402751	ko00950	Zm00001eb416700;Zm00001eb006440;Zm00001eb431220;Zm00001eb006420	K01592+K01592+K00422+K01592
Environmental Information Processing	Signal transduction	Plant hormone signal transduction	38	487	0.0735181	0.402751	ko04075	Zm00001eb010460;Zm00001eb190570;Zm00001eb048780;Zm00001eb060950;Zm00001eb022180;Zm00001eb336930;Zm00001eb100010;Zm00001eb174180;Zm00001eb135570;Zm00001eb168680;Zm00001eb332400;Zm00001eb332870;Zm00001eb186060;Zm00001eb031560;Zm00001eb121040;Zm00001eb399860;Zm00001eb275100;Zm00001eb207400;Zm00001eb135440;Zm00001eb149160;Zm00001eb227970;Zm00001eb168710;Zm00001eb111680;Zm00001eb307250;Zm00001eb256180…	K13946+K13412+K13464+K14484+K13412+K14484+K14488+K14484+K14484+K11816+K12126+K11816+K14488+K16189+K14508+K01915+K01535+K14488+K11816+K14496+K14488+K11816+K14514+K14505+K14488+K13412+K14510+K11816+K01535+K14484+K14497+K13464+K11816+K02183+K13412+K14499+K01535+K14490
Metabolism	Amino acid metabolism	Tyrosine metabolism	6	49	0.0780102	0.409554	ko00350	Zm00001eb416700;Zm00001eb006440;Zm00001eb431220;Zm00001eb232960;Zm00001eb006760;Zm00001eb006420	K01592+K01592+K00422+K00457+K00121+K01592
Genetic Information Processing	Replication and repair	DNA replication	13	145	0.108894	0.548827	ko03030	new_gene493;Zm00001eb346380;new_gene478;Zm00001eb346080;Zm00001eb043670;Zm00001eb179700;Zm00001eb257900;Zm00001eb135070;Zm00001eb415390;Zm00001eb007300;Zm00001eb198520;Zm00001eb043660;new_gene447	K07466+K02684+K07466+K07466+K07466+K02324+K02209+K02324+K03505+K10740+K10740+K07466+K07466
Metabolism	Amino acid metabolism	Glycine, serine and threonine metabolism	10	108	0.126404	0.612572	ko00260	Zm00001eb156570;Zm00001eb418680;Zm00001eb016230;Zm00001eb266900;Zm00001eb284240;Zm00001eb194260;Zm00001eb157510;Zm00001eb389520;Zm00001eb426650;Zm00001eb192190	K15918+K15919+K00827+K01834+K01733+K01834+K00827+K00058+K01620+K01834
Metabolism	Carbohydrate metabolism	Glycolysis / Gluconeogenesis	16	192	0.131691	0.614557	ko00010	Zm00001eb246370;Zm00001eb150720;Zm00001eb274560;Zm00001eb266900;Zm00001eb351810;Zm00001eb252630;Zm00001eb194260;Zm00001eb018480;Zm00001eb350090;Zm00001eb188910;Zm00001eb006760;Zm00001eb349810;new_gene1575;Zm00001eb192190;Zm00001eb333390;Zm00001eb398370	K00134+K00927+K01835+K01834+K01568+K00895+K01834+K01785+K00850+K00895+K00121+K01006+K01689+K01834+K01610+K01610
Metabolism	Carbohydrate metabolism	Citrate cycle (TCA cycle)	10	112	0.149699	0.649397	ko00020	Zm00001eb234010;Zm00001eb069360;Zm00001eb337870;Zm00001eb013280;Zm00001eb018220;Zm00001eb422230;Zm00001eb074700;Zm00001eb234020;Zm00001eb333390;Zm00001eb398370	K01681+K00235+K00234+K00030+K00234+K00234+K00025+K01681+K01610+K01610
Metabolism	Metabolism of terpenoids and polyketides	Carotenoid biosynthesis	5	47	0.159998	0.649397	ko00906	Zm00001eb314900;Zm00001eb188280;Zm00001eb403700;Zm00001eb031940;Zm00001eb140800	K09843+K09840+K15746+K09840+K09840
Genetic Information Processing	Replication and repair	Homologous recombination	12	142	0.162786	0.649397	ko03440	Zm00001eb325310;new_gene493;new_gene478;Zm00001eb346080;Zm00001eb068550;Zm00001eb043670;Zm00001eb415390;Zm00001eb007300;Zm00001eb198520;Zm00001eb292490;Zm00001eb043660;new_gene447	K04482+K07466+K07466+K07466+K10882+K07466+K03505+K10740+K10740+K10683+K07466+K07466
Metabolism	Amino acid metabolism	Alanine, aspartate and glutamate metabolism	8	87	0.164614	0.649397	ko00250	Zm00001eb016230;Zm00001eb068280;Zm00001eb399860;Zm00001eb163240;Zm00001eb157510;Zm00001eb028030;Zm00001eb055490;Zm00001eb013430	K00827+K13051+K01915+K01953+K00827+K00814+K01580+K01953
Metabolism	Carbohydrate metabolism	Amino sugar and nucleotide sugar metabolism	17	215	0.170503	0.649397	ko00520	Zm00001eb111640;Zm00001eb144690;Zm00001eb071360;Zm00001eb228510;Zm00001eb016850;Zm00001eb317540;Zm00001eb274560;Zm00001eb137540;Zm00001eb002620;Zm00001eb397360;Zm00001eb395570;Zm00001eb280450;Zm00001eb050080;Zm00001eb367780;Zm00001eb309880;Zm00001eb228500;Zm00001eb103470	K13648+K13648+K18677+K20547+K01784+K08679+K01835+K12449+K20547+K08678+K13648+K08679+K00012+K00966+K01784+K20547+K13648
Metabolism	Glycan biosynthesis and metabolism	Mannose type O-glycan biosynthesis	1	3	0.173312	0.649397	ko00515	Zm00001eb125950	K18207
Metabolism	Amino acid metabolism	Tryptophan metabolism	6	62	0.179556	0.649397	ko00380	Zm00001eb168680;Zm00001eb332870;Zm00001eb135440;Zm00001eb168710;Zm00001eb030320;Zm00001eb031030	K11816+K11816+K11816+K11816+K11816+K11816
Metabolism	Metabolism of other amino acids	Taurine and hypotaurine metabolism	3	24	0.180388	0.649397	ko00430	Zm00001eb320970;Zm00001eb121630;Zm00001eb055490	K00485+K10712+K01580
Metabolism	Metabolism of terpenoids and polyketides	Brassinosteroid biosynthesis	2	13	0.188298	0.659044	ko00905	Zm00001eb205510;Zm00001eb050010	K15639+K12640
Metabolism	Metabolism of cofactors and vitamins	Ubiquinone and other terpenoid-quinone biosynthesis	6	64	0.198531	0.676078	ko00130	Zm00001eb348180;Zm00001eb232960;Zm00001eb282340;Zm00001eb285030;Zm00001eb083110;Zm00001eb178360	K00591+K00457+K03809+K00487+K01904+K01904
Genetic Information Processing	Replication and repair	Mismatch repair	10	123	0.223673	0.741653	ko03430	new_gene493;new_gene478;Zm00001eb346080;Zm00001eb043670;Zm00001eb079080;Zm00001eb415390;Zm00001eb007300;Zm00001eb198520;Zm00001eb043660;new_gene447	K07466+K07466+K07466+K07466+K08735+K03505+K10740+K10740+K07466+K07466
Metabolism	Metabolism of cofactors and vitamins	Vitamin B6 metabolism	2	15	0.234455	0.757471	ko00750	Zm00001eb284240;Zm00001eb118250	K01733+K06215
Metabolism	Lipid metabolism	Fatty acid elongation	4	42	0.256674	0.761206	ko00062	Zm00001eb398750;Zm00001eb026670;Zm00001eb300570;Zm00001eb190120	K15397+K15397+K10258+K15397
Organismal Systems	Environmental adaptation	Plant-pathogen interaction	19	262	0.258203	0.761206	ko04626	Zm00001eb190570;Zm00001eb398750;Zm00001eb022180;Zm00001eb070510;Zm00001eb113660;Zm00001eb264470;Zm00001eb424710;Zm00001eb026670;Zm00001eb361020;Zm00001eb079950;Zm00001eb190120;Zm00001eb084880;Zm00001eb113620;Zm00001eb430950;Zm00001eb218670;Zm00001eb150260;Zm00001eb217170;Zm00001eb418610;Zm00001eb125050	K13412+K15397+K13412+K13420+K13447+K09487+K18835+K15397+K13412+K18835+K15397+K13448+K13447+K13424+K05391+K02183+K13412+K04079+K13448
Metabolism	Lipid metabolism	Fatty acid biosynthesis	6	70	0.259358	0.761206	ko00061	Zm00001eb392890;Zm00001eb413570;Zm00001eb046870;Zm00001eb317790;Zm00001eb025490;Zm00001eb026580	K09458+K03921+K00059+K03921+K03921+K03921
Metabolism	Metabolism of other amino acids	beta-Alanine metabolism	5	56	0.259777	0.761206	ko00410	Zm00001eb155140;Zm00001eb273170;Zm00001eb200160;Zm00001eb055490;Zm00001eb283140	K12259+K17839+K00232+K01580+K17839
Metabolism	Amino acid metabolism	Valine, leucine and isoleucine degradation	5	61	0.320434	0.917608	ko00280	Zm00001eb130640;Zm00001eb016230;Zm00001eb157510;new_gene63;Zm00001eb103070	K09699+K00827+K00827+K07513+K01641
Metabolism	Lipid metabolism	Cutin, suberine and wax biosynthesis	3	33	0.331125	0.923875	ko00073	Zm00001eb213100;Zm00001eb009010;Zm00001eb371550	K15398+K17991+K17991
Metabolism	Metabolism of cofactors and vitamins	Pantothenate and CoA biosynthesis	4	48	0.341114	0.923875	ko00770	Zm00001eb273170;Zm00001eb154700;Zm00001eb283140;Zm00001eb373930	K17839+K00053+K17839+K01598
Metabolism	Global and overview maps	Carbon metabolism	27	405	0.357175	0.923875	ko01200	Zm00001eb156570;Zm00001eb370590;Zm00001eb358390;Zm00001eb246370;Zm00001eb418680;Zm00001eb234010;Zm00001eb069360;Zm00001eb150720;Zm00001eb337870;Zm00001eb266900;Zm00001eb013280;Zm00001eb109380;Zm00001eb194260;Zm00001eb018220;Zm00001eb422230;Zm00001eb350090;Zm00001eb200160;Zm00001eb006760;Zm00001eb349810;Zm00001eb028030;Zm00001eb389520;Zm00001eb074700;new_gene1575;Zm00001eb192190;Zm00001eb234020;Zm…	K15918+K01595+K00122+K00134+K15919+K01681+K00235+K00927+K00234+K01834+K00030+K00122+K01834+K00234+K00234+K00850+K00232+K00121+K01006+K00814+K00058+K00025+K01689+K01834+K01681+K01610+K01610
Metabolism	Metabolism of cofactors and vitamins	Folate biosynthesis	3	35	0.365471	0.923875	ko00790	Zm00001eb299330;Zm00001eb027080;Zm00001eb353180	K01930+K13998+K01307
Metabolism	Lipid metabolism	Ether lipid metabolism	4	50	0.369628	0.923875	ko00565	Zm00001eb180150;Zm00001eb097160;Zm00001eb278860;Zm00001eb016710	K01115+K01115+K14674+K14674
Metabolism	Biosynthesis of other secondary metabolites	Monobactam biosynthesis	2	21	0.373239	0.923875	ko00261	Zm00001eb423250;Zm00001eb402870	K13811+K13811
Metabolism	Global and overview maps	Biosynthesis of amino acids	24	361	0.373949	0.923875	ko01230	Zm00001eb246370;Zm00001eb018960;Zm00001eb080510;Zm00001eb234010;Zm00001eb150720;Zm00001eb399860;Zm00001eb266900;Zm00001eb013280;Zm00001eb227560;Zm00001eb257230;Zm00001eb163240;Zm00001eb284240;Zm00001eb194260;Zm00001eb350090;Zm00001eb028030;Zm00001eb154700;Zm00001eb389520;Zm00001eb426650;Zm00001eb424380;Zm00001eb179760;new_gene1575;Zm00001eb192190;Zm00001eb234020;Zm00001eb013430	K00134+K01626+K01658+K01681+K00927+K01915+K01834+K00030+K15227+K00611+K01953+K01733+K01834+K00850+K00814+K00053+K00058+K01620+K01658+K01850+K01689+K01834+K01681+K01953
Metabolism	Global and overview maps	Biosynthesis of nucleotide sugars	10	144	0.391994	0.928398	ko01250	Zm00001eb071360;Zm00001eb016850;Zm00001eb317540;Zm00001eb274560;Zm00001eb137540;Zm00001eb397360;Zm00001eb280450;Zm00001eb050080;Zm00001eb367780;Zm00001eb309880	K18677+K01784+K08679+K01835+K12449+K08678+K08679+K00012+K00966+K01784
Metabolism	Amino acid metabolism	Phenylalanine, tyrosine and tryptophan biosynthesis	5	67	0.39495	0.928398	ko00400	Zm00001eb018960;Zm00001eb080510;Zm00001eb227560;Zm00001eb424380;Zm00001eb179760	K01626+K01658+K15227+K01658+K01850
Environmental Information Processing	Signal transduction	MAPK signaling pathway - plant	12	176	0.397885	0.928398	ko04016	Zm00001eb070510;Zm00001eb113660;Zm00001eb228510;Zm00001eb002620;Zm00001eb149160;Zm00001eb111680;Zm00001eb242490;Zm00001eb228500;Zm00001eb359460;Zm00001eb113620;Zm00001eb430950;Zm00001eb150260	K13420+K13447+K20547+K20547+K14496+K14514+K14510+K20547+K14497+K13447+K13424+K02183
Cellular Processes	Transport and catabolism	Phagosome	10	148	0.42574	0.975332	ko04145	Zm00001eb273450;Zm00001eb333250;Zm00001eb372070;Zm00001eb304290;Zm00001eb000490;Zm00001eb076550;Zm00001eb063080;Zm00001eb096980;Zm00001eb390670;Zm00001eb345260	K01365+K07375+K04392+K08057+K07375+K00921+K07374+K08057+K07889+K02148
Environmental Information Processing	Membrane transport	ABC transporters	3	40	0.449536	0.994017	ko02010	Zm00001eb162880;Zm00001eb097510;Zm00001eb155860	K05658+K05658+K05658
Metabolism	Glycan biosynthesis and metabolism	Other glycan degradation	2	25	0.460233	0.994017	ko00511	Zm00001eb265990;new_gene721	K01191+K01191
Genetic Information Processing	Replication and repair	Nucleotide excision repair	12	186	0.474368	0.994017	ko03420	new_gene493;Zm00001eb138580;new_gene478;Zm00001eb346080;Zm00001eb043670;Zm00001eb179700;Zm00001eb135070;Zm00001eb415390;Zm00001eb007300;Zm00001eb198520;Zm00001eb043660;new_gene447	K07466+K03017+K07466+K07466+K07466+K02324+K02324+K03505+K10740+K10740+K07466+K07466
Metabolism	Energy metabolism	Carbon fixation by Calvin cycle	8	122	0.477997	0.994017	ko00710	Zm00001eb370590;Zm00001eb246370;Zm00001eb150720;Zm00001eb349810;Zm00001eb028030;Zm00001eb074700;Zm00001eb333390;Zm00001eb398370	K01595+K00134+K00927+K01006+K00814+K00025+K01610+K01610
Metabolism	Metabolism of other amino acids	Selenocompound metabolism	2	26	0.480879	0.994017	ko00450	Zm00001eb423250;Zm00001eb402870	K13811+K13811
Metabolism	Energy metabolism	Photosynthesis	10	156	0.492773	0.994017	ko00195	Zm00001eb435400;Zm00001eb362640;Zm00001eb395230;Zm00001eb435660;Zm00001eb435040;Zm00001eb435200;Zm00001eb039160;Zm00001eb436760;Zm00001eb409220;Zm00001eb039130	K02114+K02641+K08902+K02114+K02114+K02114+K02634+K02114+K02701+K02114
Metabolism	Metabolism of cofactors and vitamins	Biotin metabolism	2	27	0.501032	0.994017	ko00780	Zm00001eb392890;Zm00001eb046870	K09458+K00059
Metabolism	Carbohydrate metabolism	Glyoxylate and dicarboxylate metabolism	8	125	0.505883	0.994017	ko00630	Zm00001eb156570;Zm00001eb358390;Zm00001eb418680;Zm00001eb234010;Zm00001eb399860;Zm00001eb109380;Zm00001eb074700;Zm00001eb234020	K15918+K00122+K15919+K01681+K01915+K00122+K00025+K01681
Metabolism	Lipid metabolism	Fatty acid degradation	4	60	0.508407	0.994017	ko00071	Zm00001eb285730;Zm00001eb200160;Zm00001eb006760;new_gene63	K10527+K00232+K00121+K07513
Cellular Processes	Transport and catabolism	Efferocytosis	5	77	0.516357	0.994017	ko04148	new_gene995;Zm00001eb372070;Zm00001eb304290;Zm00001eb096980;Zm00001eb390670	K01052+K04392+K08057+K08057+K07889
Metabolism	Metabolism of terpenoids and polyketides	Diterpenoid biosynthesis	2	28	0.520675	0.994017	ko00904	Zm00001eb298190;Zm00001eb176190	K04125+K04121
Metabolism	Energy metabolism	Nitrogen metabolism	4	62	0.534619	0.999992	ko00910	Zm00001eb256260;Zm00001eb037940;Zm00001eb399860;Zm00001eb245550	K10534+K01674+K01915+K10534
Metabolism	Metabolism of terpenoids and polyketides	Zeatin biosynthesis	2	30	0.55838	0.999992	ko00908	Zm00001eb294970;Zm00001eb074370	K10760+K13495
Metabolism	Glycan biosynthesis and metabolism	Glycosphingolipid biosynthesis - globo and isoglobo series	1	13	0.561902	0.999992	ko00603	Zm00001eb306310	K07407
Metabolism	Carbohydrate metabolism	Ascorbate and aldarate metabolism	4	65	0.57258	0.999992	ko00053	Zm00001eb025280;Zm00001eb317540;Zm00001eb280450;Zm00001eb050080	K00225+K08679+K08679+K00012
Metabolism	Metabolism of cofactors and vitamins	Thiamine metabolism	2	31	0.576425	0.999992	ko00730	Zm00001eb411760;Zm00001eb285500	K00939+K00949
Metabolism	Metabolism of terpenoids and polyketides	Terpenoid backbone biosynthesis	5	83	0.584164	0.999992	ko00900	Zm00001eb306790;Zm00001eb071090;Zm00001eb342550;Zm00001eb306810;Zm00001eb103070	K11778+K15793+K00787+K15889+K01641
Metabolism	Global and overview maps	2-Oxocarboxylic acid metabolism	8	135	0.594816	0.999992	ko01210	Zm00001eb234010;Zm00001eb130640;Zm00001eb016230;Zm00001eb013280;Zm00001eb157510;Zm00001eb028030;Zm00001eb154700;Zm00001eb234020	K01681+K09699+K00827+K00030+K00827+K00814+K00053+K01681
Metabolism	Metabolism of cofactors and vitamins	Nicotinate and nicotinamide metabolism	2	33	0.610881	0.999992	ko00760	Zm00001eb413500;Zm00001eb320780	K03787+K00767
Genetic Information Processing	Folding, sorting and degradation	Protein processing in endoplasmic reticulum	20	341	0.621266	0.999992	ko04141	Zm00001eb160450;Zm00001eb257130;Zm00001eb374980;Zm00001eb372830;Zm00001eb081770;Zm00001eb264470;Zm00001eb365020;Zm00001eb160440;Zm00001eb304290;new_gene956;Zm00001eb064100;Zm00001eb103670;Zm00001eb178950;Zm00001eb188750;Zm00001eb034050;Zm00001eb372740;Zm00001eb096980;Zm00001eb011930;Zm00001eb397940;Zm00001eb418610	K03094+K13993+K10601+K13993+K13993+K09487+K12667+K03094+K08057+K09503+K12275+K09503+K13525+K09486+K13993+K13525+K08057+K13993+K13993+K04079
Metabolism	Lipid metabolism	Sphingolipid metabolism	5	87	0.626393	0.999992	ko00600	Zm00001eb292140;Zm00001eb168900;Zm00001eb306310;Zm00001eb201300;Zm00001eb342140	K04713+K12382+K07407+K00654+K00654
Metabolism	Amino acid metabolism	Phenylalanine metabolism	2	34	0.62729	0.999992	ko00360	Zm00001eb232960;Zm00001eb185260	K00457+K10775
Metabolism	Carbohydrate metabolism	Butanoate metabolism	2	34	0.62729	0.999992	ko00650	Zm00001eb055490;Zm00001eb103070	K01580+K01641
Cellular Processes	Transport and catabolism	Endocytosis	17	293	0.634876	0.999992	ko04144	Zm00001eb057670;Zm00001eb398300;Zm00001eb175580;Zm00001eb180150;Zm00001eb398280;Zm00001eb022290;Zm00001eb097160;Zm00001eb317870;Zm00001eb398310;Zm00001eb398290;Zm00001eb390670;Zm00001eb057650;Zm00001eb398320;Zm00001eb319220;Zm00001eb302220;Zm00001eb057680;Zm00001eb135020	K19476+K19476+K12471+K01115+K19476+K07937+K01115+K04646+K19476+K19476+K07889+K19476+K19476+K07904+K05756+K19476+K04646
Metabolism	Nucleotide metabolism	Purine metabolism	9	159	0.649842	0.999992	ko00230	Zm00001eb284760;Zm00001eb297960;Zm00001eb413500;Zm00001eb423250;Zm00001eb274560;Zm00001eb129980;Zm00001eb411760;Zm00001eb402870;Zm00001eb184610	K11808+K01923+K03787+K13811+K01835+K14641+K00939+K13811+K00759
Metabolism	Amino acid metabolism	Arginine and proline metabolism	4	74	0.675185	0.999992	ko00330	Zm00001eb155140;Zm00001eb273170;Zm00001eb283140;Zm00001eb383120	K12259+K17839+K17839+K00797
Metabolism	Lipid metabolism	Glycerolipid metabolism	5	92	0.675391	0.999992	ko00561	Zm00001eb156570;Zm00001eb202380;Zm00001eb278860;Zm00001eb306310;Zm00001eb016710	K15918+K09480+K14674+K07407+K14674
Genetic Information Processing	Replication and repair	Base excision repair	4	75	0.685464	0.999992	ko03410	Zm00001eb179700;Zm00001eb135070;Zm00001eb415390;Zm00001eb106820	K02324+K02324+K03505+K10802
Metabolism	Amino acid metabolism	Arginine biosynthesis	3	58	0.70096	0.999992	ko00220	Zm00001eb399860;Zm00001eb257230;Zm00001eb028030	K01915+K00611+K00814
Metabolism	Amino acid metabolism	Lysine degradation	3	58	0.70096	0.999992	ko00310	Zm00001eb002880;Zm00001eb048040;Zm00001eb413710	K11426+K14157+K11426
Metabolism	Carbohydrate metabolism	Pyruvate metabolism	7	131	0.702894	0.999992	ko00620	Zm00001eb370590;Zm00001eb006760;Zm00001eb237230;Zm00001eb349810;Zm00001eb074700;Zm00001eb333390;Zm00001eb398370	K01595+K00121+K01759+K01006+K00025+K01610+K01610
Genetic Information Processing	Translation	Ribosome	32	563	0.708907	0.999992	ko03010	Zm00001eb226420;Zm00001eb440780;Zm00001eb347390;Zm00001eb437740;Zm00001eb281330;Zm00001eb437960;Zm00001eb437150;Zm00001eb174410;Zm00001eb270360;Zm00001eb437080;Zm00001eb435640;Zm00001eb442130;Zm00001eb439940;Zm00001eb439960;Zm00001eb056700;Zm00001eb402400;Zm00001eb039190;Zm00001eb192140;Zm00001eb169000;Zm00001eb203250;Zm00001eb037660;Zm00001eb434870;new_gene53;Zm00001eb078130;Zm00001eb097380;Zm00…	K02967+K02982+K02870+K02992+K02987+K02982+K02890+K02947+K02987+K02992+K02982+K02992+K02982+K02982+K02946+K02911+K02982+K02956+K02987+K02987+K02987+K02982+K02987+K02949+K02982+K02922+K02890+K02961+K02974+K02995+K02874+K02982
Metabolism	Biosynthesis of other secondary metabolites	Tropane, piperidine and pyridine alkaloid biosynthesis	1	20	0.719256	0.999992	ko00960	Zm00001eb198030	K00660
Cellular Processes	Cell motility	Cytoskeleton in muscle cells	1	20	0.719256	0.999992	ko04820	new_gene1575	K01689
Metabolism	Global and overview maps	Biosynthesis of cofactors	18	331	0.741451	0.999992	ko01240	Zm00001eb348180;Zm00001eb025280;Zm00001eb299330;Zm00001eb232960;Zm00001eb317540;Zm00001eb320780;Zm00001eb027080;Zm00001eb280450;Zm00001eb282340;Zm00001eb050080;Zm00001eb367780;Zm00001eb411760;Zm00001eb392890;Zm00001eb046870;Zm00001eb285500;Zm00001eb373930;Zm00001eb353180;Zm00001eb118250	K00591+K00225+K01930+K00457+K08679+K00767+K13998+K08679+K03809+K00012+K00966+K00939+K09458+K00059+K00949+K01598+K01307+K06215
Metabolism	Carbohydrate metabolism	Propanoate metabolism	2	44	0.762725	0.999992	ko00640	Zm00001eb130640;Zm00001eb200160	K09699+K00232
Metabolism	Carbohydrate metabolism	Pentose phosphate pathway	4	84	0.767631	0.999992	ko00030	Zm00001eb274560;Zm00001eb252630;Zm00001eb350090;Zm00001eb188910	K01835+K00895+K00850+K00895
Metabolism	Metabolism of cofactors and vitamins	One carbon pool by folate	1	23	0.768032	0.999992	ko00670	Zm00001eb027080	K13998
Metabolism	Metabolism of cofactors and vitamins	Riboflavin metabolism	1	24	0.782332	0.999992	ko00740	Zm00001eb010130	K14379
Metabolism	Lipid metabolism	Glycerophospholipid metabolism	7	144	0.790474	0.999992	ko00564	Zm00001eb180150;Zm00001eb098040;Zm00001eb097160;Zm00001eb326890;Zm00001eb278860;Zm00001eb254310;Zm00001eb016710	K01115+K00981+K01115+K01126+K14674+K08730+K14674
Metabolism	Energy metabolism	Sulfur metabolism	2	49	0.812887	0.999992	ko00920	Zm00001eb423250;Zm00001eb402870	K13811+K13811
Metabolism	Amino acid metabolism	Valine, leucine and isoleucine biosynthesis	1	29	0.84167	0.999992	ko00290	Zm00001eb154700	K00053
Genetic Information Processing	Translation	Nucleocytoplasmic transport	8	173	0.84291	0.999992	ko03013	Zm00001eb158970;Zm00001eb242170;Zm00001eb207160;Zm00001eb072120;Zm00001eb104230;Zm00001eb255180;Zm00001eb072150;Zm00001eb109040	K14298+K14297+K12876+K20223+K14297+K14312+K14297+K14288
Metabolism	Energy metabolism	Photosynthesis - antenna proteins	1	31	0.860605	0.999992	ko00196	Zm00001eb106810	K08915
Metabolism	Glycan biosynthesis and metabolism	Glycosylphosphatidylinositol (GPI)-anchor biosynthesis	1	31	0.860605	0.999992	ko00563	Zm00001eb002240	K05287
Cellular Processes	Cell motility	Motor proteins	7	158	0.861471	0.999992	ko04814	Zm00001eb339830;Zm00001eb293720;Zm00001eb333250;Zm00001eb059040;Zm00001eb000490;Zm00001eb063080;Zm00001eb065250	K10398+K10406+K07375+K10401+K07375+K07374+K10357
Metabolism	Carbohydrate metabolism	Fructose and mannose metabolism	4	99	0.866142	0.999992	ko00051	Zm00001eb252630;Zm00001eb367780;Zm00001eb350090;Zm00001eb188910	K00895+K00966+K00850+K00895
Metabolism	Amino acid metabolism	Cysteine and methionine metabolism	6	144	0.88505	0.999992	ko00270	Zm00001eb016230;Zm00001eb157510;Zm00001eb389520;Zm00001eb074700;Zm00001eb383120;Zm00001eb193360	K00827+K00827+K00058+K00025+K00797+K05933
Environmental Information Processing	Signal transduction	Phosphatidylinositol signaling system	4	105	0.894143	0.999992	ko04070	Zm00001eb098040;Zm00001eb076550;Zm00001eb215950;Zm00001eb150260	K00981+K00921+K18081+K02183
Genetic Information Processing	Folding, sorting and degradation	Protein export	3	84	0.897211	0.999992	ko03060	Zm00001eb064100;Zm00001eb146090;Zm00001eb218840	K12275+K13431+K03116
Genetic Information Processing	Chromosome	Polycomb repressive complex	3	87	0.910038	0.999992	ko03083	Zm00001eb160450;Zm00001eb175050;Zm00001eb160440	K03094+K11844+K03094
Genetic Information Processing	Transcription	Basal transcription factors	2	69	0.931519	0.999992	ko03022	Zm00001eb211560;Zm00001eb068820	K03132+K03132
Metabolism	Metabolism of cofactors and vitamins	Porphyrin metabolism	2	71	0.938304	0.999992	ko00860	Zm00001eb066400;Zm00001eb129000	K03403+K04035
Genetic Information Processing	Chromosome	ATP-dependent chromatin remodeling	4	119	0.940378	0.999992	ko03082	Zm00001eb409640;Zm00001eb341920;Zm00001eb175830;new_gene1081	K11251+K11251+K05610+K11723
Genetic Information Processing	Transcription	RNA polymerase	3	97	0.942986	0.999992	ko03020	Zm00001eb138580;new_gene1425;Zm00001eb176250	K03017+K14721+K14721
Metabolism	Global and overview maps	Nucleotide metabolism	5	145	0.948916	0.999992	ko01232	Zm00001eb413500;Zm00001eb027080;Zm00001eb129980;Zm00001eb411760;Zm00001eb184610	K03787+K13998+K14641+K00939+K00759
Metabolism	Carbohydrate metabolism	Inositol phosphate metabolism	3	102	0.95489	0.999992	ko00562	Zm00001eb008360;Zm00001eb076550;Zm00001eb215950	K01858+K00921+K18081
Metabolism	Metabolism of cofactors and vitamins	Lipoic acid metabolism	1	51	0.961074	0.999992	ko00785	Zm00001eb130640	K09699
Genetic Information Processing	Information processing in viruses	Viral life cycle - HIV-1	1	52	0.963483	0.999992	ko03250	Zm00001eb106800	K09578
Organismal Systems	Environmental adaptation	Circadian rhythm - plant	2	82	0.965577	0.999992	ko04712	Zm00001eb198030;Zm00001eb332400	K00660+K12126
Metabolism	Nucleotide metabolism	Pyrimidine metabolism	3	109	0.967699	0.999992	ko00240	Zm00001eb413500;Zm00001eb027080;Zm00001eb129980	K03787+K13998+K14641
Metabolism	Glycan biosynthesis and metabolism	Various types of N-glycan biosynthesis	1	55	0.969852	0.999992	ko00513	Zm00001eb365020	K12667
Cellular Processes	Transport and catabolism	Peroxisome	4	136	0.97154	0.999992	ko04146	Zm00001eb138000;Zm00001eb394700;Zm00001eb200160;new_gene63	K13348+K04565+K00232+K07513
Metabolism	Glycan biosynthesis and metabolism	N-Glycan biosynthesis	1	61	0.979457	0.999992	ko00510	Zm00001eb365020	K12667
Genetic Information Processing	Folding, sorting and degradation	Proteasome	2	96	0.98394	0.999992	ko03050	Zm00001eb072040;Zm00001eb355470	K03039+K02732
Genetic Information Processing	Folding, sorting and degradation	Ubiquitin mediated proteolysis	6	205	0.988927	0.999992	ko04120	Zm00001eb160450;Zm00001eb374980;Zm00001eb125780;Zm00001eb169170;Zm00001eb160440;Zm00001eb092550	K03094+K10601+K04506+K08770+K03094+K08770
Genetic Information Processing	Folding, sorting and degradation	RNA degradation	6	218	0.993657	0.999992	ko03018	Zm00001eb417060;Zm00001eb133360;Zm00001eb386170;Zm00001eb350090;Zm00001eb131800;new_gene1575	K10643+K12591+K13126+K00850+K12604+K01689
Genetic Information Processing	Translation	Ribosome biogenesis in eukaryotes	3	142	0.993817	0.999992	ko03008	Zm00001eb332570;Zm00001eb215430;Zm00001eb026410	K03264+K14548+K11883
Genetic Information Processing	Translation	Aminoacyl-tRNA biosynthesis	1	82	0.994648	0.999992	ko00970	Zm00001eb033310	K01872
Genetic Information Processing	Translation	mRNA surveillance pathway	4	198	0.998552	0.999992	ko03015	new_gene1517;Zm00001eb386170;Zm00001eb385400;Zm00001eb207160	K06100+K13126+K06269+K12876
Genetic Information Processing	Transcription	Spliceosome	4	294	0.999992	0.999992	ko03040	Zm00001eb282350;Zm00001eb207160;Zm00001eb019350;Zm00001eb216840	K12896+K12876+K12816+K12817

## Sheet: Intersection 2
KEGG_A_class	KEGG_B_class	Pathway	out (956)	All (7663)	Pvalue	Qvalue	Pathway ID	Genes	K_IDs
Metabolism	Global and overview maps	Metabolic pathways	534	3431	1.3335e-13	1.76023e-11	ko01100	Zm00001eb327910;Zm00001eb335970;Zm00001eb131000;Zm00001eb399940;new_gene1563;Zm00001eb039180;Zm00001eb199950;Zm00001eb144240;Zm00001eb218680;Zm00001eb016290;Zm00001eb257590;Zm00001eb112690;Zm00001eb258610;Zm00001eb073290;Zm00001eb055430;Zm00001eb391600;Zm00001eb030440;Zm00001eb379490;Zm00001eb022500;Zm00001eb440810;Zm00001eb231510;Zm00001eb433900;Zm00001eb156190;Zm00001eb111020;Zm00001eb402640;Zm…	K01087+K18592+K00430+K00547+K03517+K02111+K00021+K01623+K09840+K00695+K08679+K14641+K15397+K01762+K01054+K01087+K00759+K00232+K20547+K02111+K02201+K01466+K00799+K01805+K00799+K00485+K01800+K00430+K00457+K01115+K00889+K01426+K13366+K01177+K01723+K00058+K04712+K19355+K01738+K00016+K05582+K01662+K01915+K01213+K05349+K00815+K01188+K00696+K11816+K01183+K01051+K11808+K00591+K00963+K04122+K05582+K01756+…
Metabolism	Global and overview maps	Biosynthesis of secondary metabolites	306	1849	1.95369e-09	1.28944e-07	ko01110	Zm00001eb327910;Zm00001eb131000;Zm00001eb399940;Zm00001eb199950;Zm00001eb144240;Zm00001eb218680;Zm00001eb016290;Zm00001eb112690;Zm00001eb258610;Zm00001eb073290;Zm00001eb337920;Zm00001eb391600;Zm00001eb379490;Zm00001eb342070;Zm00001eb221970;Zm00001eb392550;Zm00001eb003440;Zm00001eb009340;Zm00001eb040890;Zm00001eb083230;Zm00001eb229440;Zm00001eb287860;Zm00001eb432580;Zm00001eb214880;Zm00001eb113920…	K01087+K00430+K00547+K00021+K01623+K09840+K00695+K14641+K15397+K01762+K00279+K01087+K00232+K00430+K15404+K01115+K01177+K01723+K00058+K01738+K00016+K01662+K01915+K05349+K00815+K13356+K01188+K00696+K11808+K00591+K00963+K13071+K04122+K01756+K00696+K01115+K00895+K01047+K00547+K00083+K00430+K01188+K01115+K00279+K00430+K03787+K13679+K11778+K01601+K01592+K00993+K00430+K00454+K01592+K16055+K08099+K01087+…
Organismal Systems	Environmental adaptation	Plant-pathogen interaction	59	262	2.98163e-06	0.000131191	ko04626	Zm00001eb190570;Zm00001eb258610;Zm00001eb230910;Zm00001eb013100;Zm00001eb290350;Zm00001eb175870;Zm00001eb205910;Zm00001eb200700;Zm00001eb078790;Zm00001eb411450;Zm00001eb018600;Zm00001eb093410;Zm00001eb102690;Zm00001eb439810;Zm00001eb111620;Zm00001eb296590;Zm00001eb130850;Zm00001eb330780;Zm00001eb247260;Zm00001eb408020;Zm00001eb318330;Zm00001eb196210;Zm00001eb395260;Zm00001eb026670;Zm00001eb213240…	K13412+K15397+K13412+K20536+K13424+K13448+K13448+K13457+K13448+K13412+K15397+K13412+K13412+K13412+K13448+K15397+K13436+K13448+K01373+K13412+K13412+K13412+K13448+K15397+K13412+K13448+K02183+K05391+K13412+K13448+K05391+K13412+K18835+K13430+K15397+K02183+K05391+K13412+K04079+K15397+K13424+K05391+K13412+K15397+K15397+K05391+K13448+K13448+K13412+K13412+K02183+K13412+K13412+K13412+K04079+K13448+K13448+…
Metabolism	Carbohydrate metabolism	Pentose and glucuronate interconversions	26	86	9.66588e-06	0.000318974	ko00040	Zm00001eb111020;Zm00001eb275900;Zm00001eb029140;Zm00001eb141640;Zm00001eb236180;new_gene1256;Zm00001eb088830;Zm00001eb130480;Zm00001eb132550;Zm00001eb236200;Zm00001eb236170;Zm00001eb205310;Zm00001eb236250;Zm00001eb270510;Zm00001eb068950;Zm00001eb239280;Zm00001eb177120;Zm00001eb046690;Zm00001eb230070;Zm00001eb236220;Zm00001eb385510;Zm00001eb276070;Zm00001eb014020;Zm00001eb341870;Zm00001eb276050;Zm…	K01805+K01213+K01051+K00963+K01213+K01213+K01728+K01051+K01213+K01213+K01213+K01728+K01213+K01728+K01051+K01051+K01051+K01728+K00963+K01213+K01728+K01213+K01051+K01213+K01213+K01805
Metabolism	Lipid metabolism	Glycerophospholipid metabolism	36	144	2.51883e-05	0.000664971	ko00564	Zm00001eb392550;Zm00001eb180150;Zm00001eb216590;Zm00001eb283150;Zm00001eb230240;Zm00001eb020260;Zm00001eb063420;Zm00001eb104020;Zm00001eb415600;Zm00001eb125990;Zm00001eb115970;Zm00001eb414050;Zm00001eb127520;Zm00001eb069350;Zm00001eb147550;Zm00001eb336850;Zm00001eb293970;Zm00001eb122690;Zm00001eb339870;Zm00001eb097160;Zm00001eb413000;Zm00001eb326890;Zm00001eb136910;Zm00001eb050070;Zm00001eb172180…	K01115+K01115+K01047+K01115+K00993+K00901+K13508+K01115+K00968+K08730+K13508+K00967+K13508+K00901+K13508+K06130+K14156+K06130+K01115+K01115+K00901+K01126+K13508+K01126+K00968+K16860+K13508+K01115+K01115+K13510+K13510+K01115+K01114+K06124+K08730+K01115
Metabolism	Lipid metabolism	Ether lipid metabolism	16	50	0.000239162	0.00403273	ko00565	Zm00001eb392550;Zm00001eb180150;Zm00001eb216590;Zm00001eb283150;Zm00001eb230240;Zm00001eb104020;Zm00001eb339870;Zm00001eb097160;Zm00001eb337170;Zm00001eb001370;Zm00001eb360410;Zm00001eb130340;Zm00001eb227780;Zm00001eb019050;Zm00001eb064750;Zm00001eb103990	K01115+K01115+K01047+K01115+K00993+K01115+K01115+K01115+K16860+K01115+K01115+K13510+K13510+K01115+K01114+K01115
Environmental Information Processing	Signal transduction	Plant hormone signal transduction	87	487	0.000243143	0.00403273	ko04075	Zm00001eb158020;Zm00001eb390480;Zm00001eb190570;Zm00001eb051060;Zm00001eb230910;Zm00001eb013100;Zm00001eb060950;Zm00001eb288800;Zm00001eb214180;Zm00001eb419870;Zm00001eb432580;Zm00001eb144290;Zm00001eb168690;Zm00001eb411450;Zm00001eb294200;Zm00001eb168700;Zm00001eb281900;Zm00001eb336930;Zm00001eb375570;Zm00001eb038010;Zm00001eb100010;Zm00001eb093410;Zm00001eb102690;Zm00001eb439810;Zm00001eb135570…	K14497+K14496+K13412+K14484+K13412+K20536+K14484+K13946+K14498+K14497+K01915+K14491+K11816+K13412+K14497+K11816+K16903+K14484+K14484+K14432+K14488+K13412+K13412+K13412+K14484+K11816+K11816+K14497+K01535+K14492+K01915+K14488+K13412+K13464+K13412+K13412+K13464+K13412+K02183+K14432+K13463+K13464+K01535+K14488+K13412+K14487+K11816+K14505+K13412+K14484+K14488+K16903+K13464+K02183+K14484+K14484+K14487+…
Metabolism	Carbohydrate metabolism	Starch and sucrose metabolism	45	214	0.000244408	0.00403273	ko00500	Zm00001eb327910;Zm00001eb016290;Zm00001eb391600;Zm00001eb003440;Zm00001eb214880;Zm00001eb384110;Zm00001eb143360;Zm00001eb141640;Zm00001eb387040;Zm00001eb149960;Zm00001eb378140;Zm00001eb353280;Zm00001eb042260;Zm00001eb083790;Zm00001eb329980;Zm00001eb098910;Zm00001eb426510;Zm00001eb059230;Zm00001eb274560;Zm00001eb363200;Zm00001eb138350;Zm00001eb307700;Zm00001eb361940;Zm00001eb017580;Zm00001eb288750…	K01087+K00695+K01087+K01177+K05349+K01188+K00696+K00963+K00696+K01188+K13679+K16055+K01087+K01193+K00705+K16055+K05350+K01810+K01835+K00844+K01188+K01177+K16055+K00975+K05349+K00695+K01177+K00963+K00696+K01214+K01177+K01177+K01087+K01193+K00688+K00705+K05350+K01193+K00696+K01087+K00705+K01087+K01835+K16055+K00705
Metabolism	Metabolism of other amino acids	Taurine and hypotaurine metabolism	10	24	0.000327695	0.00480619	ko00430	Zm00001eb335970;Zm00001eb167020;Zm00001eb309740;Zm00001eb320970;Zm00001eb081550;Zm00001eb055490;Zm00001eb032280;Zm00001eb037690;Zm00001eb088290;Zm00001eb081600	K18592+K00485+K10712+K00485+K01580+K01580+K10712+K01580+K00485+K01580
Metabolism	Biosynthesis of other secondary metabolites	Phenylpropanoid biosynthesis	43	207	0.000438813	0.00579233	ko00940	Zm00001eb131000;Zm00001eb342070;Zm00001eb088800;Zm00001eb226370;Zm00001eb067730;Zm00001eb328820;Zm00001eb047120;Zm00001eb277100;Zm00001eb101680;Zm00001eb140320;Zm00001eb022050;Zm00001eb330530;Zm00001eb307060;Zm00001eb403150;Zm00001eb124170;Zm00001eb157370;Zm00001eb004200;Zm00001eb374630;Zm00001eb312060;Zm00001eb076180;Zm00001eb225230;Zm00001eb187910;Zm00001eb185260;Zm00001eb179780;Zm00001eb413850…	K00430+K00430+K00083+K00430+K00430+K00430+K00430+K12355+K00588+K00430+K00430+K00430+K09753+K00430+K13065+K00430+K00430+K09753+K00083+K00430+K00430+K01904+K10775+K09753+K00083+K00430+K00430+K00430+K12355+K00430+K13065+K00588+K00430+K00083+K09755+K01904+K00430+K00430+K09753+K00430+K13065+K00083+K00430
Metabolism	Carbohydrate metabolism	Glyoxylate and dicarboxylate metabolism	29	125	0.000586848	0.00668542	ko00630	Zm00001eb432580;Zm00001eb435390;Zm00001eb439980;Zm00001eb105870;Zm00001eb399860;Zm00001eb304640;Zm00001eb380210;Zm00001eb434910;Zm00001eb323090;Zm00001eb435060;Zm00001eb419110;Zm00001eb207290;Zm00001eb233090;Zm00001eb437190;Zm00001eb440790;Zm00001eb179730;Zm00001eb440340;Zm00001eb079170;Zm00001eb009090;Zm00001eb437970;Zm00001eb425540;Zm00001eb440970;Zm00001eb263030;Zm00001eb435650;Zm00001eb236450…	K01915+K01601+K01601+K01681+K01915+K00025+K01601+K01601+K01637+K01601+K01681+K02437+K02437+K01601+K01601+K00026+K01601+K01638+K01915+K01601+K19269+K01601+K00281+K01601+K01647+K01681+K01601+K01601+K01915
Cellular Processes	Transport and catabolism	Endocytosis	56	293	0.000607766	0.00668542	ko04144	Zm00001eb106960;Zm00001eb037010;Zm00001eb392550;Zm00001eb394480;Zm00001eb241540;Zm00001eb398940;Zm00001eb180150;Zm00001eb283150;Zm00001eb238940;Zm00001eb438640;Zm00001eb017280;Zm00001eb309950;Zm00001eb126990;Zm00001eb390370;Zm00001eb093110;Zm00001eb351340;Zm00001eb104020;Zm00001eb398280;Zm00001eb019960;Zm00001eb062910;Zm00001eb066880;Zm00001eb012610;Zm00001eb238960;Zm00001eb253120;Zm00001eb189140…	K12486+K12489+K01115+K00889+K12486+K19366+K01115+K01115+K05756+K05756+K00889+K07904+K12198+K12493+K00889+K03283+K01115+K19476+K07901+K07904+K12483+K12492+K05756+K12486+K12486+K00889+K07897+K01115+K12185+K01115+K01528+K19476+K19476+K07904+K07937+K07937+K07904+K05756+K00889+K19476+K12489+K00889+K12471+K05756+K01115+K01115+K07904+K01115+K03283+K05756+K12486+K18443+K12486+K01115+K12489+K07904
Environmental Information Processing	Signal transduction	Phosphatidylinositol signaling system	24	105	0.00209362	0.0212583	ko04070	Zm00001eb394480;Zm00001eb013380;Zm00001eb017280;Zm00001eb020260;Zm00001eb093110;Zm00001eb037590;Zm00001eb146180;Zm00001eb069350;Zm00001eb093450;Zm00001eb151610;Zm00001eb076550;Zm00001eb017290;Zm00001eb413000;Zm00001eb019420;Zm00001eb399350;Zm00001eb395750;Zm00001eb221960;Zm00001eb312210;Zm00001eb054420;Zm00001eb110730;Zm00001eb395970;Zm00001eb242280;Zm00001eb216400;Zm00001eb196020	K00889+K05857+K00889+K00901+K00889+K00921+K00921+K00901+K02183+K13024+K00921+K00889+K00901+K00921+K00913+K02183+K00915+K00921+K00889+K00889+K02183+K00915+K00888+K02183
Cellular Processes	Cell motility	Motor proteins	32	158	0.00344527	0.0324839	ko04814	Zm00001eb092070;Zm00001eb372280;Zm00001eb107490;Zm00001eb369310;Zm00001eb103350;Zm00001eb254320;Zm00001eb115940;Zm00001eb055850;Zm00001eb150420;Zm00001eb215710;Zm00001eb325230;Zm00001eb165280;Zm00001eb057290;Zm00001eb129360;Zm00001eb213610;Zm00001eb373600;Zm00001eb153560;Zm00001eb055330;Zm00001eb052540;Zm00001eb218000;Zm00001eb306830;Zm00001eb202400;Zm00001eb237570;Zm00001eb223530;Zm00001eb065250…	K10355+K10357+K07374+K07375+K11498+K10395+K10406+K07374+K07375+K07374+K07374+K10406+K07375+K07375+K07375+K11498+K10406+K10355+K07375+K07375+K10355+K10355+K10418+K10357+K10357+K10400+K10395+K10406+K11498+K10355+K07375+K07374
Metabolism	Metabolism of terpenoids and polyketides	Diterpenoid biosynthesis	9	28	0.00533772	0.0469719	ko00904	Zm00001eb385070;Zm00001eb133200;Zm00001eb379120;Zm00001eb247830;Zm00001eb283860;Zm00001eb048020;Zm00001eb298190;Zm00001eb021200;Zm00001eb120250	K04122+K04121+K04123+K04125+K04125+K04120+K04125+K04120+K04125
Metabolism	Amino acid metabolism	Tyrosine metabolism	13	49	0.00575846	0.0475073	ko00350	Zm00001eb244170;Zm00001eb304950;Zm00001eb113920;Zm00001eb379510;Zm00001eb006440;Zm00001eb048560;Zm00001eb006770;Zm00001eb292480;Zm00001eb232960;Zm00001eb420190;Zm00001eb413300;Zm00001eb107350;Zm00001eb006420	K01800+K00457+K00815+K00451+K01592+K01592+K00121+K01592+K00457+K00276+K00422+K00276+K01592
Metabolism	Energy metabolism	Carbon fixation by Calvin cycle	25	122	0.00780758	0.0606235	ko00710	Zm00001eb144240;Zm00001eb435390;Zm00001eb383680;Zm00001eb126420;Zm00001eb439980;Zm00001eb301210;Zm00001eb304640;Zm00001eb380210;Zm00001eb434910;Zm00001eb287770;Zm00001eb435060;Zm00001eb283570;Zm00001eb349990;Zm00001eb437190;Zm00001eb440790;Zm00001eb179730;Zm00001eb440340;Zm00001eb437970;Zm00001eb440970;Zm00001eb220780;Zm00001eb435650;Zm00001eb398370;Zm00001eb386660;Zm00001eb105250;Zm00001eb435180	K01623+K01601+K01595+K01595+K01601+K01807+K00025+K01601+K01601+K01006+K01601+K00029+K00029+K01601+K01601+K00026+K01601+K01601+K01601+K00028+K01601+K01610+K01623+K01601+K01601
Metabolism	Carbohydrate metabolism	Galactose metabolism	20	94	0.0108323	0.0784159	ko00052	Zm00001eb141640;Zm00001eb083790;Zm00001eb044860;Zm00001eb015130;Zm00001eb016850;Zm00001eb274560;Zm00001eb363200;Zm00001eb061880;Zm00001eb395600;Zm00001eb044840;Zm00001eb230070;Zm00001eb018480;Zm00001eb350090;Zm00001eb421960;Zm00001eb042670;new_gene1844;Zm00001eb033870;Zm00001eb424010;Zm00001eb442280;Zm00001eb219880	K00963+K01193+K07407+K18819+K01784+K01835+K00844+K06617+K18819+K07407+K00963+K01785+K00850+K01193+K01784+K01193+K06617+K01785+K01835+K01785
Metabolism	Biosynthesis of other secondary metabolites	Isoquinoline alkaloid biosynthesis	8	26	0.0112871	0.0784159	ko00950	Zm00001eb113920;Zm00001eb006440;Zm00001eb048560;Zm00001eb292480;Zm00001eb420190;Zm00001eb413300;Zm00001eb107350;Zm00001eb006420	K00815+K01592+K01592+K01592+K00276+K00422+K00276+K01592
Cellular Processes	Transport and catabolism	Phagosome	28	148	0.015066	0.0994359	ko04145	Zm00001eb208230;Zm00001eb107490;Zm00001eb369310;Zm00001eb055850;Zm00001eb150420;Zm00001eb215710;Zm00001eb325230;Zm00001eb037590;Zm00001eb146180;Zm00001eb057290;Zm00001eb129360;Zm00001eb127720;Zm00001eb213610;Zm00001eb076550;Zm00001eb392140;Zm00001eb427770;Zm00001eb292740;Zm00001eb052540;Zm00001eb019420;Zm00001eb218000;new_gene163;Zm00001eb096980;Zm00001eb312210;Zm00001eb169850;Zm00001eb169880;Zm0…	K04392+K07374+K07375+K07374+K07375+K07374+K07374+K00921+K00921+K07375+K07375+K08488+K07375+K00921+K07897+K02154+K04392+K07375+K00921+K07375+K08517+K08057+K00921+K01365+K01365+K07375+K07374+K04392
Metabolism	Lipid metabolism	Cutin, suberine and wax biosynthesis	9	33	0.016829	0.104439	ko00073	Zm00001eb221970;Zm00001eb308150;Zm00001eb146710;Zm00001eb371580;Zm00001eb253750;Zm00001eb147560;Zm00001eb280730;Zm00001eb201250;Zm00001eb009010	K15404+K13356+K15400+K17991+K17991+K15401+K17991+K13356+K17991
Metabolism	Metabolism of other amino acids	Phosphonate and phosphinate metabolism	4	9	0.0180713	0.104439	ko00440	Zm00001eb230240;Zm00001eb415600;Zm00001eb414050;Zm00001eb172180	K00993+K00968+K00967+K00968
Metabolism	Metabolism of other amino acids	beta-Alanine metabolism	13	56	0.0181978	0.104439	ko00410	Zm00001eb379490;Zm00001eb008300;Zm00001eb008280;Zm00001eb100180;Zm00001eb409740;Zm00001eb081550;Zm00001eb420190;Zm00001eb123620;Zm00001eb433420;Zm00001eb055490;Zm00001eb037690;Zm00001eb081600;Zm00001eb107350	K00232+K13366+K13366+K14085+K05605+K01580+K00276+K00232+K17839+K01580+K01580+K01580+K00276
Metabolism	Carbohydrate metabolism	Inositol phosphate metabolism	20	102	0.0254926	0.140209	ko00562	Zm00001eb394480;Zm00001eb013380;Zm00001eb017280;Zm00001eb223960;Zm00001eb093110;Zm00001eb008360;Zm00001eb037590;Zm00001eb146180;Zm00001eb076550;Zm00001eb017290;Zm00001eb019420;Zm00001eb399350;Zm00001eb221960;Zm00001eb312210;Zm00001eb027730;Zm00001eb054420;Zm00001eb110730;Zm00001eb064750;Zm00001eb242280;Zm00001eb216400	K00889+K05857+K00889+K01858+K00889+K01858+K00921+K00921+K00921+K00889+K00921+K00913+K00915+K00921+K01858+K00889+K00889+K01114+K00915+K00888
Cellular Processes	Cell motility	Cytoskeleton in muscle cells	6	20	0.0307142	0.162171	ko04820	Zm00001eb136230;Zm00001eb185900;Zm00001eb098760;Zm00001eb029610;Zm00001eb421480;Zm00001eb248550	K02184+K09377+K01689+K02184+K01689+K09377
Metabolism	Biosynthesis of other secondary metabolites	Flavonoid biosynthesis	10	46	0.053753	0.2729	ko00941	Zm00001eb101680;Zm00001eb198030;Zm00001eb124170;Zm00001eb098190;Zm00001eb199490;Zm00001eb394210;Zm00001eb124190;Zm00001eb183650;Zm00001eb229190;Zm00001eb431500	K00588+K00660+K13065+K13065+K00588+K13083+K13065+K05280+K05277+K08695
Metabolism	Carbohydrate metabolism	Amino sugar and nucleotide sugar metabolism	35	215	0.0577727	0.282444	ko00520	Zm00001eb257590;Zm00001eb022500;Zm00001eb167340;Zm00001eb141640;Zm00001eb252270;Zm00001eb278370;Zm00001eb272090;Zm00001eb365840;Zm00001eb078740;Zm00001eb007850;Zm00001eb284390;Zm00001eb015760;Zm00001eb016850;Zm00001eb330810;Zm00001eb374410;Zm00001eb059230;Zm00001eb274560;Zm00001eb363200;Zm00001eb002620;Zm00001eb397360;Zm00001eb017580;Zm00001eb425600;Zm00001eb078720;Zm00001eb230070;Zm00001eb339760…	K08679+K20547+K01183+K00963+K08679+K08679+K20547+K12373+K01183+K20547+K12450+K13648+K01784+K13648+K08679+K01810+K01835+K00844+K20547+K08678+K00975+K01183+K01183+K00963+K15920+K20547+K20547+K01183+K01784+K01183+K13648+K00966+K01183+K12449+K01835
Metabolism	Lipid metabolism	Glycerolipid metabolism	17	92	0.0609498	0.287335	ko00561	Zm00001eb055430;Zm00001eb020260;Zm00001eb063420;Zm00001eb044860;Zm00001eb335670;Zm00001eb115970;Zm00001eb100180;Zm00001eb127520;Zm00001eb069350;Zm00001eb147550;Zm00001eb044840;Zm00001eb413000;Zm00001eb136910;Zm00001eb258130;Zm00001eb342120;Zm00001eb159140;Zm00001eb012010	K01054+K00901+K13508+K07407+K06119+K13508+K14085+K13508+K00901+K13508+K07407+K00901+K13508+K03715+K00679+K13508+K09480
Metabolism	Metabolism of terpenoids and polyketides	Sesquiterpenoid and triterpenoid biosynthesis	4	13	0.0683846	0.311268	ko00909	Zm00001eb412960;Zm00001eb412980;Zm00001eb071090;Zm00001eb412970	K15797+K15797+K15793+K15797
Metabolism	Metabolism of terpenoids and polyketides	Zeatin biosynthesis	7	30	0.0715238	0.314705	ko00908	Zm00001eb337920;Zm00001eb337910;Zm00001eb205180;Zm00001eb074330;Zm00001eb151670;Zm00001eb121500;Zm00001eb074370	K00279+K00279+K00279+K13495+K00279+K00279+K13495
Metabolism	Global and overview maps	Carbon metabolism	60	405	0.0849667	0.361794	ko01200	Zm00001eb144240;Zm00001eb379490;Zm00001eb040890;Zm00001eb083230;Zm00001eb435390;Zm00001eb383680;Zm00001eb281930;Zm00001eb006770;Zm00001eb126420;Zm00001eb439980;Zm00001eb376900;Zm00001eb105870;Zm00001eb409740;Zm00001eb301210;Zm00001eb304640;Zm00001eb059230;Zm00001eb363200;Zm00001eb088500;Zm00001eb266900;Zm00001eb013280;Zm00001eb098760;Zm00001eb380210;Zm00001eb434910;Zm00001eb287770;Zm00001eb323090…	K01623+K00232+K00058+K01738+K01601+K01595+K15633+K00121+K01595+K01601+K01738+K01681+K05605+K01807+K00025+K01810+K00844+K13034+K01834+K00030+K01689+K01601+K01601+K01006+K01637+K00161+K01601+K01681+K00234+K00850+K02437+K02437+K00029+K00029+K01601+K01601+K00026+K01601+K00232+K00234+K01638+K01601+K00058+K19269+K01601+K00028+K01689+K01834+K00281+K15634+K01601+K01647+K00234+K01610+K01681+K01623+K01601+…
Metabolism	Lipid metabolism	alpha-Linolenic acid metabolism	11	57	0.0913809	0.376946	ko00592	Zm00001eb379490;Zm00001eb009340;Zm00001eb216590;Zm00001eb134020;Zm00001eb209760;Zm00001eb267640;Zm00001eb040310;Zm00001eb123620;Zm00001eb279210;Zm00001eb020680;Zm00001eb214000	K00232+K01723+K01047+K00454+K10528+K08241+K05894+K00232+K05894+K10525+K01723
Metabolism	Metabolism of other amino acids	Glutathione metabolism	22	133	0.100022	0.400089	ko00480	Zm00001eb335970;Zm00001eb156190;Zm00001eb402640;Zm00001eb256380;Zm00001eb241570;Zm00001eb021600;Zm00001eb021590;Zm00001eb021650;Zm00001eb404570;Zm00001eb397280;Zm00001eb035440;Zm00001eb156150;Zm00001eb419190;Zm00001eb156130;Zm00001eb114090;Zm00001eb016270;Zm00001eb012930;Zm00001eb162390;Zm00001eb404590;Zm00001eb002950;Zm00001eb021620;Zm00001eb048110	K18592+K00799+K00799+K00799+K01255+K00799+K00799+K00799+K00799+K00799+K00434+K00799+K00799+K00799+K01581+K00432+K00799+K00799+K00799+K00799+K00799+K00799
Metabolism	Amino acid metabolism	Phenylalanine metabolism	7	34	0.122821	0.476835	ko00360	Zm00001eb304950;Zm00001eb087630;Zm00001eb113920;Zm00001eb232960;Zm00001eb420190;Zm00001eb185260;Zm00001eb107350	K00457+K01426+K00815+K00457+K00276+K10775+K00276
Metabolism	Amino acid metabolism	Tryptophan metabolism	11	62	0.143494	0.531289	ko00380	Zm00001eb087630;Zm00001eb168690;Zm00001eb168700;Zm00001eb281900;Zm00001eb168680;Zm00001eb332870;Zm00001eb100180;Zm00001eb168710;Zm00001eb336530;Zm00001eb085130;Zm00001eb137310	K01426+K11816+K11816+K16903+K11816+K11816+K14085+K11816+K16903+K00658+K16903
Metabolism	Lipid metabolism	Fatty acid elongation	8	42	0.145164	0.531289	ko00062	Zm00001eb258610;Zm00001eb018600;Zm00001eb296590;Zm00001eb026670;Zm00001eb310760;Zm00001eb341960;Zm00001eb047970;Zm00001eb222980	K15397+K15397+K15397+K15397+K15397+K15397+K15397+K15397
Metabolism	Biosynthesis of other secondary metabolites	Benzoxazinoid biosynthesis	3	11	0.148922	0.531289	ko00402	Zm00001eb165580;Zm00001eb165560;Zm00001eb165550	K13226+K13225+K13224
Metabolism	Lipid metabolism	Biosynthesis of unsaturated fatty acids	8	43	0.16009	0.536184	ko01040	Zm00001eb379490;Zm00001eb364580;Zm00001eb366200;Zm00001eb123620;Zm00001eb413570;Zm00001eb409690;Zm00001eb409700;Zm00001eb026580	K00232+K03921+K03921+K00232+K03921+K10256+K10256+K03921
Metabolism	Energy metabolism	Photosynthesis	24	156	0.160984	0.536184	ko00195	Zm00001eb039180;Zm00001eb440810;Zm00001eb366870;Zm00001eb435400;Zm00001eb435450;Zm00001eb362640;Zm00001eb435690;Zm00001eb436800;Zm00001eb106430;Zm00001eb435430;Zm00001eb435720;Zm00001eb140530;Zm00001eb395230;Zm00001eb435010;Zm00001eb101660;Zm00001eb435660;Zm00001eb123000;Zm00001eb441570;Zm00001eb435040;Zm00001eb437230;Zm00001eb435200;Zm00001eb039160;Zm00001eb409220;Zm00001eb039130	K02111+K02111+K02639+K02114+K02111+K02641+K02689+K02111+K08901+K02689+K02111+K02641+K08902+K02689+K08905+K02114+K02699+K02111+K02114+K02111+K02114+K02634+K02701+K02114
Metabolism	Biosynthesis of other secondary metabolites	Flavone and flavonol biosynthesis	2	6	0.165931	0.536184	ko00944	Zm00001eb394210;Zm00001eb183650	K13083+K05280
Metabolism	Metabolism of other amino acids	Cyanoamino acid metabolism	10	57	0.166542	0.536184	ko00460	Zm00001eb335970;Zm00001eb214880;Zm00001eb384110;Zm00001eb149960;Zm00001eb068280;Zm00001eb426510;Zm00001eb088500;Zm00001eb138350;Zm00001eb288750;Zm00001eb226140	K18592+K05349+K01188+K01188+K13051+K05350+K13034+K01188+K05349+K05350
Metabolism	Energy metabolism	Oxidative phosphorylation	40	276	0.172791	0.543057	ko00190	Zm00001eb039180;Zm00001eb223280;Zm00001eb440810;Zm00001eb435670;Zm00001eb435210;Zm00001eb154630;Zm00001eb024750;Zm00001eb435400;Zm00001eb435450;Zm00001eb384490;Zm00001eb039120;Zm00001eb440980;Zm00001eb192290;Zm00001eb435030;Zm00001eb436800;Zm00001eb435720;Zm00001eb002300;Zm00001eb375040;Zm00001eb384430;Zm00001eb427770;Zm00001eb306710;Zm00001eb196190;Zm00001eb422230;Zm00001eb145520;Zm00001eb437920…	K02111+K01507+K02111+K05582+K05582+K02140+K03966+K02114+K02111+K03883+K05582+K05582+K01535+K05582+K02111+K02111+K01535+K01507+K03883+K02154+K02265+K00419+K00234+K08738+K03883+K03939+K05582+K05582+K00234+K02114+K02111+K05582+K02114+K02111+K02114+K05582+K00234+K01535+K02114+K01535
Metabolism	Amino acid metabolism	Alanine, aspartate and glutamate metabolism	14	87	0.190843	0.581827	ko00250	Zm00001eb432580;Zm00001eb395810;Zm00001eb068280;Zm00001eb081550;Zm00001eb399860;Zm00001eb233590;Zm00001eb231540;Zm00001eb163240;Zm00001eb009090;Zm00001eb055490;Zm00001eb013430;Zm00001eb037690;Zm00001eb081600;Zm00001eb190340	K01915+K01756+K13051+K01580+K01915+K16871+K00278+K01953+K01915+K01580+K01953+K01580+K01580+K01915
Metabolism	Glycan biosynthesis and metabolism	Other glycan degradation	5	25	0.193942	0.581827	ko00511	Zm00001eb318780;Zm00001eb026240;Zm00001eb365840;Zm00001eb103040;Zm00001eb026330	K01206+K01191+K12373+K01206+K01191
Environmental Information Processing	Signal transduction	MAPK signaling pathway - plant	26	176	0.204073	0.598614	ko04016	Zm00001eb158020;Zm00001eb390480;Zm00001eb022500;Zm00001eb013100;Zm00001eb290350;Zm00001eb214180;Zm00001eb419870;Zm00001eb294200;Zm00001eb272090;Zm00001eb007850;Zm00001eb098220;Zm00001eb074380;Zm00001eb002620;Zm00001eb093450;Zm00001eb395750;Zm00001eb272050;Zm00001eb228500;Zm00001eb390330;Zm00001eb430950;Zm00001eb309920;Zm00001eb344210;Zm00001eb092090;Zm00001eb395970;Zm00001eb024330;Zm00001eb327780…	K14497+K14496+K20547+K20536+K13424+K14498+K14497+K14497+K20547+K20547+K14497+K17686+K20547+K02183+K02183+K20547+K20547+K13422+K13424+K14497+K14497+K20557+K02183+K13422+K14498+K02183
Metabolism	Glycan biosynthesis and metabolism	Glycosphingolipid biosynthesis - globo and isoglobo series	3	13	0.214933	0.603642	ko00603	Zm00001eb365840;Zm00001eb044860;Zm00001eb044840	K12373+K07407+K07407
Metabolism	Metabolism of terpenoids and polyketides	Brassinosteroid biosynthesis	3	13	0.214933	0.603642	ko00905	new_gene1766;Zm00001eb050010;Zm00001eb122680	K09587+K12640+K15639
Metabolism	Metabolism of cofactors and vitamins	Nicotinate and nicotinamide metabolism	6	33	0.223018	0.613299	ko00760	new_gene1563;Zm00001eb082880;Zm00001eb155170;Zm00001eb063350;Zm00001eb231540;Zm00001eb082870	K03517+K00763+K03787+K18551+K00278+K00763
Metabolism	Biosynthesis of other secondary metabolites	Tropane, piperidine and pyridine alkaloid biosynthesis	4	20	0.233392	0.617657	ko00960	Zm00001eb113920;Zm00001eb198030;Zm00001eb420190;Zm00001eb107350	K00815+K00660+K00276+K00276
Metabolism	Biosynthesis of other secondary metabolites	Betalain biosynthesis	1	2	0.233961	0.617657	ko00965	Zm00001eb145870	K15777
Metabolism	Carbohydrate metabolism	Butanoate metabolism	6	34	0.244489	0.632794	ko00650	Zm00001eb184310;Zm00001eb081550;Zm00001eb233590;Zm00001eb055490;Zm00001eb037690;Zm00001eb081600	K01653+K01580+K16871+K01580+K01580+K01580
Metabolism	Biosynthesis of other secondary metabolites	Stilbenoid, diarylheptanoid and gingerol biosynthesis	5	28	0.26613	0.67556	ko00945	Zm00001eb101680;Zm00001eb124170;Zm00001eb098190;Zm00001eb199490;Zm00001eb124190	K00588+K13065+K13065+K00588+K13065
Metabolism	Metabolism of cofactors and vitamins	Lipoic acid metabolism	8	51	0.300291	0.747895	ko00785	Zm00001eb030760;Zm00001eb371680;Zm00001eb207290;Zm00001eb233090;Zm00001eb409040;Zm00001eb117100;Zm00001eb263030;Zm00001eb085130	K03801+K00161+K02437+K02437+K00166+K00167+K00281+K00658
Metabolism	Carbohydrate metabolism	Glycolysis / Gluconeogenesis	26	192	0.357476	0.870893	ko00010	Zm00001eb144240;Zm00001eb229440;Zm00001eb381920;Zm00001eb281930;Zm00001eb006770;Zm00001eb100180;Zm00001eb059230;Zm00001eb274560;Zm00001eb363200;Zm00001eb266900;Zm00001eb098760;Zm00001eb287770;Zm00001eb371680;Zm00001eb309240;Zm00001eb018480;Zm00001eb350090;Zm00001eb067700;Zm00001eb421480;Zm00001eb192190;Zm00001eb196320;Zm00001eb424010;Zm00001eb398370;Zm00001eb386660;Zm00001eb442280;Zm00001eb219880…	K01623+K00016+K00895+K15633+K00121+K14085+K01810+K01835+K00844+K01834+K01689+K01006+K00161+K00895+K01785+K00850+K01792+K01689+K01834+K15634+K01785+K01610+K01623+K01835+K01785+K15633
Metabolism	Energy metabolism	Nitrogen metabolism	9	62	0.367506	0.870893	ko00910	Zm00001eb432580;Zm00001eb197090;Zm00001eb092650;Zm00001eb399860;Zm00001eb124130;Zm00001eb176620;Zm00001eb009090;Zm00001eb190340;Zm00001eb100420	K01915+K01674+K01674+K01915+K10534+K01674+K01915+K01915+K01674
Metabolism	Amino acid metabolism	Glycine, serine and threonine metabolism	15	108	0.36947	0.870893	ko00260	Zm00001eb040890;Zm00001eb281930;Zm00001eb100180;Zm00001eb387730;Zm00001eb266900;Zm00001eb420190;Zm00001eb207290;Zm00001eb233090;Zm00001eb064530;Zm00001eb389520;Zm00001eb192190;Zm00001eb263030;Zm00001eb196320;Zm00001eb107350;Zm00001eb123700	K00058+K15633+K14085+K06001+K01834+K00276+K02437+K02437+K00928+K00058+K01834+K00281+K15634+K00276+K15633
Metabolism	Biosynthesis of other secondary metabolites	Biosynthesis of various plant secondary metabolites	10	71	0.392176	0.908196	ko00999	Zm00001eb214880;Zm00001eb384110;Zm00001eb149960;Zm00001eb426510;Zm00001eb138350;Zm00001eb288750;Zm00001eb165580;Zm00001eb165560;Zm00001eb226140;Zm00001eb165550	K05349+K01188+K01188+K05350+K01188+K05349+K13226+K13225+K05350+K13224
Metabolism	Nucleotide metabolism	Purine metabolism	21	159	0.424924	0.967068	ko00230	Zm00001eb112690;Zm00001eb030440;Zm00001eb433900;Zm00001eb284760;Zm00001eb395810;Zm00001eb155170;Zm00001eb018380;Zm00001eb168170;Zm00001eb247050;Zm00001eb233910;Zm00001eb274560;Zm00001eb077200;Zm00001eb041370;Zm00001eb392190;Zm00001eb180620;Zm00001eb166390;Zm00001eb078070;Zm00001eb111660;Zm00001eb320790;Zm00001eb325100;Zm00001eb442280	K14641+K00759+K01466+K11808+K01756+K03787+K01510+K14641+K00759+K07023+K01835+K06966+K01510+K01510+K01519+K00860+K00759+K14641+K18453+K00860+K01835
Metabolism	Global and overview maps	Biosynthesis of nucleotide sugars	19	144	0.433936	0.967433	ko01250	Zm00001eb257590;Zm00001eb141640;Zm00001eb252270;Zm00001eb278370;Zm00001eb284390;Zm00001eb016850;Zm00001eb374410;Zm00001eb059230;Zm00001eb274560;Zm00001eb363200;Zm00001eb397360;Zm00001eb207770;Zm00001eb017580;Zm00001eb230070;Zm00001eb042670;Zm00001eb012020;Zm00001eb362330;Zm00001eb442280;Zm00001eb138330	K08679+K00963+K08679+K08679+K12450+K01784+K08679+K01810+K01835+K00844+K08678+K06041+K00975+K00963+K01784+K00966+K12449+K01835+K01627
Metabolism	Amino acid metabolism	Arginine and proline metabolism	10	74	0.445096	0.967433	ko00330	Zm00001eb087630;Zm00001eb008300;Zm00001eb259330;Zm00001eb008280;Zm00001eb100180;Zm00001eb313390;Zm00001eb078440;Zm00001eb058220;Zm00001eb433420;Zm00001eb114090	K01426+K13366+K00472+K13366+K14085+K01611+K01611+K00472+K17839+K01581
Metabolism	Metabolism of cofactors and vitamins	Folate biosynthesis	5	35	0.447071	0.967433	ko00790	Zm00001eb299330;Zm00001eb245810;Zm00001eb353180;Zm00001eb137120;Zm00001eb432940	K01930+K01113+K01307+K20457+K01495
Metabolism	Carbohydrate metabolism	Propanoate metabolism	6	44	0.474967	1	ko00640	Zm00001eb379490;Zm00001eb229440;Zm00001eb409740;Zm00001eb123620;Zm00001eb409040;Zm00001eb117100	K00232+K00016+K05605+K00232+K00166+K00167
Metabolism	Lipid metabolism	Fatty acid degradation	8	60	0.478124	1	ko00071	Zm00001eb379490;Zm00001eb006770;Zm00001eb100180;Zm00001eb196590;Zm00001eb147560;Zm00001eb123620;Zm00001eb064380;Zm00001eb156650	K00232+K00121+K14085+K01897+K15401+K00232+K01897+K01897
Genetic Information Processing	Folding, sorting and degradation	Protein processing in endoplasmic reticulum	43	341	0.495133	1	ko04141	Zm00001eb429820;Zm00001eb360240;Zm00001eb340880;Zm00001eb257130;Zm00001eb337690;Zm00001eb395330;Zm00001eb340170;Zm00001eb081770;Zm00001eb149640;Zm00001eb091890;Zm00001eb395360;Zm00001eb434600;Zm00001eb018130;Zm00001eb012160;Zm00001eb351340;Zm00001eb100620;Zm00001eb371530;new_gene956;Zm00001eb193940;Zm00001eb103670;Zm00001eb368940;Zm00001eb213310;Zm00001eb016700;Zm00001eb034050;Zm00001eb423300;Zm0…	K09503+K14005+K09517+K13993+K13993+K13993+K10666+K13993+K06689+K09503+K13993+K10601+K09503+K09562+K03283+K09584+K13993+K09503+K13993+K09503+K06689+K09503+K09503+K13993+K13993+K06689+K07151+K09503+K09503+K13993+K08057+K09503+K13993+K09503+K09584+K04079+K14006+K13993+K10666+K03283+K10666+K13993+K04079
Metabolism	Metabolism of terpenoids and polyketides	Monoterpenoid biosynthesis	2	13	0.495504	1	ko00902	Zm00001eb230440;Zm00001eb427320	K15086+K15095
Metabolism	Amino acid metabolism	Cysteine and methionine metabolism	18	144	0.534939	1	ko00270	Zm00001eb399940;Zm00001eb073290;Zm00001eb040890;Zm00001eb083230;Zm00001eb229440;Zm00001eb113920;Zm00001eb151780;Zm00001eb418140;Zm00001eb376900;Zm00001eb313390;Zm00001eb304640;Zm00001eb088500;Zm00001eb314610;Zm00001eb078440;Zm00001eb179730;Zm00001eb064530;Zm00001eb389520;Zm00001eb418070	K00547+K01762+K00058+K01738+K00016+K00815+K00547+K05933+K01738+K01611+K00025+K13034+K05933+K01611+K00026+K00928+K00058+K17398
Metabolism	Global and overview maps	Nucleotide metabolism	18	145	0.547468	1	ko01232	Zm00001eb112690;Zm00001eb030440;Zm00001eb395810;Zm00001eb359410;Zm00001eb155170;Zm00001eb018380;Zm00001eb168170;Zm00001eb247050;Zm00001eb233910;Zm00001eb077200;Zm00001eb162140;Zm00001eb041370;Zm00001eb392190;Zm00001eb180620;Zm00001eb078070;Zm00001eb111660;Zm00001eb241110;Zm00001eb229170	K14641+K00759+K01756+K01937+K03787+K01510+K14641+K00759+K07023+K06966+K01937+K01510+K01510+K01519+K00759+K14641+K16904+K00876
Metabolism	Energy metabolism	Photosynthesis - antenna proteins	4	31	0.552243	1	ko00196	Zm00001eb106810;Zm00001eb161390;Zm00001eb207130;Zm00001eb161410	K08915+K08912+K08907+K08912
Metabolism	Metabolism of cofactors and vitamins	Ubiquinone and other terpenoid-quinone biosynthesis	8	64	0.554642	1	ko00130	Zm00001eb304950;Zm00001eb113920;Zm00001eb348180;Zm00001eb195790;Zm00001eb321480;Zm00001eb232960;Zm00001eb187910;Zm00001eb025180	K00457+K00815+K00591+K12501+K01661+K00457+K01904+K01904
Metabolism	Metabolism of cofactors and vitamins	Pantothenate and CoA biosynthesis	6	48	0.563578	1	ko00770	Zm00001eb231510;Zm00001eb184310;Zm00001eb182920;Zm00001eb319630;Zm00001eb433420;Zm00001eb373930	K02201+K01653+K01922+K09680+K17839+K01598
Metabolism	Carbohydrate metabolism	Pyruvate metabolism	16	131	0.576749	1	ko00620	Zm00001eb229440;Zm00001eb383680;Zm00001eb006770;Zm00001eb237220;Zm00001eb126420;Zm00001eb100180;Zm00001eb304640;Zm00001eb287770;Zm00001eb371680;Zm00001eb283570;Zm00001eb349990;Zm00001eb179730;Zm00001eb079170;Zm00001eb220780;Zm00001eb398370;Zm00001eb405040	K00016+K01595+K00121+K01759+K01595+K14085+K00025+K01006+K00161+K00029+K00029+K00026+K01638+K00028+K01610+K01649
Metabolism	Lipid metabolism	Steroid biosynthesis	6	49	0.584609	1	ko00100	new_gene995;Zm00001eb414010;Zm00001eb372580;Zm00001eb126960;Zm00001eb362010;Zm00001eb190720	K01052+K01853+K00559+K01824+K14424+K09828
Metabolism	Metabolism of cofactors and vitamins	Riboflavin metabolism	3	24	0.590747	1	ko00740	Zm00001eb010130;Zm00001eb001180;Zm00001eb320790	K14379+K11752+K18453
Metabolism	Metabolism of terpenoids and polyketides	Terpenoid backbone biosynthesis	10	83	0.597415	1	ko00900	Zm00001eb199950;Zm00001eb287860;Zm00001eb008090;Zm00001eb257840;Zm00001eb071090;Zm00001eb368390;Zm00001eb296730;Zm00001eb145390;Zm00001eb344470;Zm00001eb188880	K00021+K01662+K11778+K01597+K15793+K15892+K15889+K00991+K15889+K00021
Metabolism	Glycan biosynthesis and metabolism	Glycosphingolipid biosynthesis - ganglio series	1	7	0.606688	1	ko00604	Zm00001eb365840	K12373
Metabolism	Amino acid metabolism	Phenylalanine, tyrosine and tryptophan biosynthesis	8	67	0.608773	1	ko00400	Zm00001eb113920;Zm00001eb069000;Zm00001eb199100;Zm00001eb387730;Zm00001eb424380;Zm00001eb211420;Zm00001eb322550;Zm00001eb066090	K00815+K00891+K01626+K06001+K01658+K01657+K05359+K01658
Metabolism	Lipid metabolism	Arachidonic acid metabolism	2	16	0.611196	1	ko00590	Zm00001eb335970;Zm00001eb216590	K18592+K01047
Metabolism	Carbohydrate metabolism	Pentose phosphate pathway	10	84	0.613162	1	ko00030	Zm00001eb144240;Zm00001eb381920;Zm00001eb157500;Zm00001eb301210;Zm00001eb059230;Zm00001eb274560;Zm00001eb309240;Zm00001eb350090;Zm00001eb386660;Zm00001eb442280	K01623+K00895+K00852+K01807+K01810+K01835+K00895+K00850+K01623+K01835
Metabolism	Nucleotide metabolism	Pyrimidine metabolism	13	109	0.613285	1	ko00240	Zm00001eb112690;Zm00001eb359410;Zm00001eb155170;Zm00001eb018380;Zm00001eb168170;Zm00001eb233910;Zm00001eb077200;Zm00001eb162140;Zm00001eb041370;Zm00001eb392190;Zm00001eb111660;Zm00001eb241110;Zm00001eb229170	K14641+K01937+K03787+K01510+K14641+K07023+K06966+K01937+K01510+K01510+K14641+K16904+K00876
Genetic Information Processing	Folding, sorting and degradation	SNARE interactions in vesicular transport	7	59	0.616089	1	ko04130	Zm00001eb127720;Zm00001eb277080;Zm00001eb099480;Zm00001eb386140;new_gene163;Zm00001eb258160;Zm00001eb205380	K08488+K08486+K08495+K08486+K08517+K08515+K08486
Cellular Processes	Transport and catabolism	Efferocytosis	9	77	0.6352	1	ko04148	new_gene995;Zm00001eb208230;Zm00001eb015530;Zm00001eb392140;Zm00001eb292740;Zm00001eb096980;Zm00001eb114090;Zm00001eb418070;Zm00001eb230300	K01052+K04392+K14802+K07897+K04392+K08057+K01581+K17398+K04392
Metabolism	Carbohydrate metabolism	Citrate cycle (TCA cycle)	13	112	0.653417	1	ko00020	Zm00001eb105870;Zm00001eb304640;Zm00001eb013280;Zm00001eb371680;Zm00001eb419110;Zm00001eb422230;Zm00001eb179730;Zm00001eb017710;Zm00001eb236450;Zm00001eb306180;Zm00001eb398370;Zm00001eb402710;Zm00001eb085130	K01681+K00025+K00030+K00161+K01681+K00234+K00026+K00234+K01647+K00234+K01610+K01681+K00658
Metabolism	Lipid metabolism	Fatty acid biosynthesis	8	70	0.65931	1	ko00061	Zm00001eb196590;Zm00001eb364580;Zm00001eb366200;Zm00001eb413570;Zm00001eb270390;Zm00001eb064380;Zm00001eb026580;Zm00001eb156650	K01897+K03921+K03921+K03921+K10781+K01897+K03921+K01897
Metabolism	Glycan biosynthesis and metabolism	Glycosaminoglycan degradation	2	18	0.676385	1	ko00531	Zm00001eb008440;Zm00001eb365840	K07964+K12373
Genetic Information Processing	Transcription	RNA polymerase	11	97	0.679242	1	ko03020	Zm00001eb435480;Zm00001eb436830;Zm00001eb437130;new_gene1274;Zm00001eb438310;Zm00001eb418100;Zm00001eb435750;Zm00001eb437780;Zm00001eb435270;Zm00001eb437260;Zm00001eb314280	K03046+K03046+K03046+K03006+K03046+K03046+K03046+K03046+K03046+K03046+K03046
Metabolism	Lipid metabolism	Linoleic acid metabolism	2	19	0.705494	1	ko00591	Zm00001eb216590;Zm00001eb134020	K01047+K00454
Metabolism	Metabolism of terpenoids and polyketides	Carotenoid biosynthesis	5	47	0.714442	1	ko00906	Zm00001eb218680;Zm00001eb212270;Zm00001eb314900;Zm00001eb117480;Zm00001eb331980	K09840+K09841+K09843+K09840+K09840
Metabolism	Carbohydrate metabolism	Ascorbate and aldarate metabolism	7	65	0.717578	1	ko00053	Zm00001eb257590;Zm00001eb252270;Zm00001eb278370;Zm00001eb100180;Zm00001eb374410;Zm00001eb035440;Zm00001eb384970	K08679+K08679+K08679+K14085+K08679+K00434+K00423
Metabolism	Biosynthesis of other secondary metabolites	Neomycin, kanamycin and gentamicin biosynthesis	1	10	0.736409	1	ko00524	Zm00001eb363200	K00844
Metabolism	Global and overview maps	Fatty acid metabolism	12	111	0.745322	1	ko01212	Zm00001eb379490;Zm00001eb196590;Zm00001eb364580;Zm00001eb366200;Zm00001eb123620;Zm00001eb413570;Zm00001eb409690;Zm00001eb270390;Zm00001eb409700;Zm00001eb064380;Zm00001eb026580;Zm00001eb156650	K00232+K01897+K03921+K03921+K00232+K03921+K10256+K10781+K10256+K01897+K03921+K01897
Metabolism	Energy metabolism	Sulfur metabolism	5	49	0.748732	1	ko00920	Zm00001eb083230;Zm00001eb376900;Zm00001eb088500;Zm00001eb166390;Zm00001eb325100	K01738+K01738+K13034+K00860+K00860
Metabolism	Biosynthesis of other secondary metabolites	Monobactam biosynthesis	2	21	0.757158	1	ko00261	Zm00001eb073410;Zm00001eb064530	K01714+K00928
Metabolism	Carbohydrate metabolism	C5-Branched dibasic acid metabolism	1	11	0.769336	1	ko00660	Zm00001eb184310	K01653
Genetic Information Processing	Replication and repair	Non-homologous end-joining	1	11	0.769336	1	ko03450	Zm00001eb211370	K04799
Metabolism	Amino acid metabolism	Valine, leucine and isoleucine degradation	6	61	0.789659	1	ko00280	Zm00001eb100180;Zm00001eb409740;Zm00001eb031330;Zm00001eb409040;Zm00001eb117100;Zm00001eb265270	K14085+K05605+K01968+K00166+K00167+K00253
Metabolism	Amino acid metabolism	Lysine biosynthesis	2	23	0.800794	1	ko00300	Zm00001eb073410;Zm00001eb064530	K01714+K00928
Metabolism	Carbohydrate metabolism	Fructose and mannose metabolism	10	99	0.806316	1	ko00051	Zm00001eb144240;Zm00001eb111020;Zm00001eb153010;Zm00001eb381920;Zm00001eb363200;Zm00001eb309240;Zm00001eb350090;Zm00001eb012020;Zm00001eb386660;Zm00001eb330180	K01623+K01805+K19355+K00895+K00844+K00895+K00850+K00966+K01623+K01805
Metabolism	Amino acid metabolism	Histidine metabolism	2	25	0.837327	1	ko00340	Zm00001eb181690;Zm00001eb100180	K01590+K14085
Genetic Information Processing	Replication and repair	Base excision repair	7	75	0.842806	1	ko03410	Zm00001eb211370;Zm00001eb037700;Zm00001eb258230;Zm00001eb425930;Zm00001eb150740;Zm00001eb279940;Zm00001eb007940	K04799+K02325+K04802+K01246+K01246+K10773+K01246
Metabolism	Lipid metabolism	Sphingolipid metabolism	8	87	0.865654	1	ko00600	Zm00001eb075800;Zm00001eb365840;Zm00001eb044860;Zm00001eb157880;Zm00001eb159440;Zm00001eb109800;Zm00001eb044840;Zm00001eb113010	K04712+K12373+K07407+K04713+K12349+K04713+K07407+K00654
Environmental Information Processing	Membrane transport	ABC transporters	3	40	0.891404	1	ko02010	Zm00001eb187760;Zm00001eb072510;Zm00001eb155860	K05658+K05665+K05658
Metabolism	Metabolism of cofactors and vitamins	Porphyrin metabolism	6	71	0.892572	1	ko00860	Zm00001eb003760;Zm00001eb307720;Zm00001eb276750;Zm00001eb097250;Zm00001eb414590;Zm00001eb332650	K13071+K08099+K00510+K00510+K00510+K04035
Metabolism	Global and overview maps	Biosynthesis of amino acids	38	361	0.892628	1	ko01230	Zm00001eb144240;Zm00001eb040890;Zm00001eb083230;Zm00001eb432580;Zm00001eb184310;Zm00001eb069000;Zm00001eb199100;Zm00001eb281930;Zm00001eb376900;Zm00001eb105870;Zm00001eb301210;Zm00001eb387730;Zm00001eb399860;Zm00001eb088500;Zm00001eb266900;Zm00001eb013280;Zm00001eb073410;Zm00001eb098760;Zm00001eb163240;Zm00001eb419110;Zm00001eb350090;Zm00001eb064530;Zm00001eb009090;Zm00001eb389520;Zm00001eb424380…	K01623+K00058+K01738+K01915+K01653+K00891+K01626+K15633+K01738+K01681+K01807+K06001+K01915+K13034+K01834+K00030+K01714+K01689+K01953+K01681+K00850+K00928+K01915+K00058+K01658+K01689+K01657+K01834+K05359+K15634+K01953+K01647+K01649+K01681+K01623+K01915+K01658+K15633
Metabolism	Amino acid metabolism	Valine, leucine and isoleucine biosynthesis	2	29	0.892761	1	ko00290	Zm00001eb184310;Zm00001eb405040	K01653+K01649
Metabolism	Glycan biosynthesis and metabolism	N-Glycan biosynthesis	5	61	0.892803	1	ko00510	Zm00001eb087200;Zm00001eb183710;Zm00001eb135990;Zm00001eb152990;Zm00001eb246020	K07441+K00737+K00737+K07151+K00737
Metabolism	Global and overview maps	2-Oxocarboxylic acid metabolism	12	135	0.925369	1	ko01210	Zm00001eb184310;Zm00001eb105870;Zm00001eb013280;Zm00001eb371680;Zm00001eb419110;Zm00001eb064530;Zm00001eb409040;Zm00001eb117100;Zm00001eb236450;Zm00001eb405040;Zm00001eb402710;Zm00001eb085130	K01653+K01681+K00030+K00161+K01681+K00928+K00166+K00167+K01647+K01649+K01681+K00658
Genetic Information Processing	Replication and repair	DNA replication	13	145	0.927359	1	ko03030	Zm00001eb211370;Zm00001eb037700;Zm00001eb346380;Zm00001eb258230;Zm00001eb179900;Zm00001eb282530;new_gene1767;Zm00001eb233030;Zm00001eb333640;Zm00001eb351990;new_gene616;new_gene1342;new_gene1217	K04799+K02325+K02684+K04802+K07466+K07466+K07466+K10745+K10740+K02541+K07466+K02209+K07466
Genetic Information Processing	Folding, sorting and degradation	Ubiquitin mediated proteolysis	19	205	0.940037	1	ko04120	Zm00001eb389230;Zm00001eb149640;Zm00001eb434600;Zm00001eb403740;Zm00001eb225210;Zm00001eb046980;Zm00001eb343590;Zm00001eb368940;Zm00001eb013620;Zm00001eb339310;Zm00001eb157900;Zm00001eb213140;Zm00001eb265140;Zm00001eb410510;Zm00001eb001710;Zm00001eb399020;Zm00001eb051860;Zm00001eb376870;Zm00001eb188180	K10583+K06689+K10601+K10577+K08770+K10576+K10580+K06689+K03178+K10581+K06689+K10573+K10590+K10144+K03364+K10581+K10688+K02977+K03363
Metabolism	Amino acid metabolism	Arginine biosynthesis	4	58	0.942484	1	ko00220	Zm00001eb432580;Zm00001eb399860;Zm00001eb009090;Zm00001eb190340	K01915+K01915+K01915+K01915
Cellular Processes	Transport and catabolism	Autophagy - other	3	51	0.962228	1	ko04136	Zm00001eb364100;Zm00001eb212620;Zm00001eb248750	K08334+K04382+K08331
Genetic Information Processing	Chromosome	Polycomb repressive complex	6	87	0.968492	1	ko03083	Zm00001eb175050;Zm00001eb149640;Zm00001eb368940;Zm00001eb325010;Zm00001eb157900;Zm00001eb030540	K11844+K06689+K06689+K14963+K06689+K04498
Metabolism	Glycan biosynthesis and metabolism	Various types of N-glycan biosynthesis	3	55	0.974766	1	ko00513	Zm00001eb087200;Zm00001eb365840;Zm00001eb152990	K07441+K12373+K07151
Metabolism	Global and overview maps	Biosynthesis of cofactors	30	331	0.980986	1	ko01240	new_gene1563;Zm00001eb257590;Zm00001eb231510;Zm00001eb304950;Zm00001eb348180;Zm00001eb141640;Zm00001eb395810;Zm00001eb252270;Zm00001eb278370;Zm00001eb359410;Zm00001eb082880;Zm00001eb195790;Zm00001eb182920;Zm00001eb299330;Zm00001eb321480;Zm00001eb232960;Zm00001eb374410;Zm00001eb231540;Zm00001eb030760;Zm00001eb230070;Zm00001eb319630;Zm00001eb162140;Zm00001eb245810;Zm00001eb001180;Zm00001eb082870;Zm…	K03517+K08679+K02201+K00457+K00591+K00963+K01756+K08679+K08679+K01937+K00763+K12501+K01922+K01930+K01661+K00457+K08679+K00278+K03801+K00963+K09680+K01937+K01113+K11752+K00763+K01598+K01307+K20457+K00966+K01495
Organismal Systems	Environmental adaptation	Circadian rhythm - plant	5	82	0.981433	1	ko04712	Zm00001eb271180;Zm00001eb198030;Zm00001eb424050;Zm00001eb102650;Zm00001eb297250	K16223+K00660+K16241+K16223+K12125
Metabolism	Glycan biosynthesis and metabolism	Glycosylphosphatidylinositol (GPI)-anchor biosynthesis	1	31	0.984069	1	ko00563	Zm00001eb066050	K03434
Metabolism	Metabolism of cofactors and vitamins	Thiamine metabolism	1	31	0.984069	1	ko00730	Zm00001eb287860	K01662
Genetic Information Processing	Replication and repair	Mismatch repair	8	123	0.989937	1	ko03430	Zm00001eb258230;Zm00001eb179900;Zm00001eb282530;new_gene1767;Zm00001eb333640;new_gene616;Zm00001eb151620;new_gene1217	K04802+K07466+K07466+K07466+K10740+K07466+K10746+K07466
Genetic Information Processing	Replication and repair	Homologous recombination	9	142	0.994695	1	ko03440	Zm00001eb325310;Zm00001eb179900;Zm00001eb282530;new_gene1767;Zm00001eb333640;Zm00001eb320860;new_gene616;new_gene1217;Zm00001eb005010	K04482+K07466+K07466+K07466+K10740+K15362+K07466+K07466+K03165
Genetic Information Processing	Translation	mRNA surveillance pathway	14	198	0.995436	1	ko03015	Zm00001eb109210;Zm00001eb212620;Zm00001eb386170;Zm00001eb216780;Zm00001eb122420;Zm00001eb058830;Zm00001eb117850;Zm00001eb107930;Zm00001eb207160;Zm00001eb040520;Zm00001eb346060;Zm00001eb340700;Zm00001eb285170;Zm00001eb235060	K12876+K04382+K13126+K03265+K11584+K14411+K14411+K14411+K12876+K06269+K06269+K06269+K03265+K11583
Metabolism	Amino acid metabolism	Lysine degradation	2	58	0.996016	1	ko00310	Zm00001eb100180;Zm00001eb085130	K14085+K00658
Genetic Information Processing	Translation	Ribosome	50	563	0.997856	1	ko03010	Zm00001eb435220;Zm00001eb226420;Zm00001eb435020;Zm00001eb440780;Zm00001eb039100;Zm00001eb255920;Zm00001eb235930;Zm00001eb437740;Zm00001eb413490;Zm00001eb437960;Zm00001eb437150;Zm00001eb435420;Zm00001eb394850;Zm00001eb271620;Zm00001eb405750;Zm00001eb039210;Zm00001eb437790;Zm00001eb025050;Zm00001eb437080;Zm00001eb039080;Zm00001eb442730;Zm00001eb017180;Zm00001eb070540;Zm00001eb178210;Zm00001eb380740…	K02986+K02967+K02986+K02982+K02986+K02886+K02935+K02992+K02893+K02982+K02890+K02986+K02971+K02967+K02867+K02986+K02967+K02937+K02992+K02986+K02967+K02933+K02886+K02882+K02886+K02982+K02886+K02967+K02992+K02982+K02867+K02886+K02982+K02886+K02982+K02886+K02982+K02947+K02888+K02992+K02886+K02982+K02992+K02890+K02961+K02986+K02977+K02986+K02874+K02982
Genetic Information Processing	Chromosome	ATP-dependent chromatin remodeling	6	119	0.998169	1	ko03082	Zm00001eb394610;Zm00001eb210660;Zm00001eb126860;Zm00001eb142700;Zm00001eb175830;Zm00001eb055590	K11665+K11251+K11251+K11251+K05610+K11251
Cellular Processes	Transport and catabolism	Peroxisome	7	136	0.998823	1	ko04146	Zm00001eb379490;Zm00001eb308150;Zm00001eb196590;Zm00001eb201250;Zm00001eb123620;Zm00001eb064380;Zm00001eb156650	K00232+K13356+K01897+K13356+K00232+K01897+K01897
Genetic Information Processing	Transcription	Basal transcription factors	2	69	0.998937	1	ko03022	Zm00001eb319760;Zm00001eb188140	K03124+K14649
Genetic Information Processing	Information processing in viruses	Viral life cycle - HIV-1	1	52	0.999045	1	ko03250	Zm00001eb030540	K04498
Genetic Information Processing	Replication and repair	Nucleotide excision repair	10	186	0.999665	1	ko03420	Zm00001eb037700;Zm00001eb258230;Zm00001eb179900;Zm00001eb282530;new_gene1767;Zm00001eb333640;new_gene1274;new_gene616;new_gene1217;Zm00001eb007570	K02325+K04802+K07466+K07466+K07466+K10740+K03006+K07466+K07466+K10846
Genetic Information Processing	Translation	Ribosome biogenesis in eukaryotes	5	142	0.999955	1	ko03008	Zm00001eb209180;Zm00001eb343940;Zm00001eb290580;Zm00001eb026410;Zm00001eb074450	K14571+K14571+K14572+K11883+K14571
Genetic Information Processing	Translation	Aminoacyl-tRNA biosynthesis	1	82	0.999983	1	ko00970	Zm00001eb371320	K01889
Genetic Information Processing	Folding, sorting and degradation	Protein export	1	84	0.999987	1	ko03060	Zm00001eb292390	K03106
Genetic Information Processing	Folding, sorting and degradation	RNA degradation	7	218	1	1	ko03018	Zm00001eb133360;Zm00001eb386170;Zm00001eb166020;Zm00001eb231860;Zm00001eb098760;Zm00001eb350090;Zm00001eb421480	K12591+K13126+K12581+K03654+K01689+K00850+K01689
Genetic Information Processing	Translation	Nucleocytoplasmic transport	3	173	1	1	ko03013	Zm00001eb109210;Zm00001eb403740;Zm00001eb207160	K12876+K10577+K12876
Genetic Information Processing	Transcription	Spliceosome	9	294	1	1	ko03040	Zm00001eb109210;Zm00001eb351340;Zm00001eb013870;Zm00001eb018860;Zm00001eb145960;Zm00001eb207160;Zm00001eb019350;Zm00001eb148420;Zm00001eb216840	K12876+K03283+K11094+K12891+K12831+K12876+K12816+K03283+K12817

## Sheet: Intersection 3
KEGG_A_class	KEGG_B_class	Pathway	out (166)	All (7663)	Pvalue	Qvalue	Pathway ID	Genes	K_IDs
Metabolism	Energy metabolism	Oxidative phosphorylation	19	276	7.30531e-06	0.000620951	ko00190	Zm00001eb435670;Zm00001eb435210;Zm00001eb154630;Zm00001eb435400;Zm00001eb039120;Zm00001eb440980;Zm00001eb435030;Zm00001eb306710;Zm00001eb422230;Zm00001eb415610;Zm00001eb437200;Zm00001eb039090;Zm00001eb435660;Zm00001eb435410;Zm00001eb435040;Zm00001eb435200;Zm00001eb039200;Zm00001eb039130;Zm00001eb386740	K05582+K05582+K02140+K02114+K05582+K05582+K05582+K02265+K00234+K03939+K05582+K05582+K02114+K05582+K02114+K02114+K05582+K02114+K01535
Metabolism	Global and overview maps	Metabolic pathways	100	3431	3.71179e-05	0.00157751	ko01100	Zm00001eb342070;Zm00001eb435670;Zm00001eb214880;Zm00001eb384110;Zm00001eb284760;Zm00001eb348180;Zm00001eb435210;Zm00001eb256380;Zm00001eb180150;Zm00001eb154630;Zm00001eb378140;Zm00001eb006440;Zm00001eb134020;Zm00001eb435400;Zm00001eb021600;Zm00001eb050010;new_gene1256;Zm00001eb083790;Zm00001eb362640;Zm00001eb132550;Zm00001eb022050;Zm00001eb039120;Zm00001eb299330;Zm00001eb008360;Zm00001eb168680;Zm…	K00430+K05582+K05349+K01188+K11808+K00591+K05582+K00799+K01115+K02140+K13679+K01592+K00454+K02114+K00799+K12640+K01213+K01193+K02641+K01213+K00430+K05582+K01930+K01858+K11816+K05582+K00660+K11816+K01213+K13051+K00485+K00457+K01784+K01213+K05582+K01915+K01835+K08915+K01834+K15397+K00030+K20547+K08678+K01051+K00430+K01051+K11816+K00921+K01728+K01953+K02265+K08902+K10775+K01115+K09753+K01213+K00234+…
Metabolism	Carbohydrate metabolism	Pentose and glucuronate interconversions	8	86	0.000517319	0.0146574	ko00040	new_gene1256;Zm00001eb132550;Zm00001eb236200;Zm00001eb236170;Zm00001eb068950;Zm00001eb177120;Zm00001eb046690;Zm00001eb236220	K01213+K01213+K01213+K01213+K01051+K01051+K01728+K01213
Metabolism	Metabolism of terpenoids and polyketides	Sesquiterpenoid and triterpenoid biosynthesis	3	13	0.00243343	0.0517103	ko00909	Zm00001eb412960;Zm00001eb412980;Zm00001eb071090	K15797+K15797+K15793
Metabolism	Carbohydrate metabolism	Galactose metabolism	7	94	0.00415954	0.0707122	ko00052	Zm00001eb083790;Zm00001eb016850;Zm00001eb274560;Zm00001eb018480;Zm00001eb350090;Zm00001eb421960;new_gene1844	K01193+K01784+K01835+K01785+K00850+K01193+K01193
Metabolism	Energy metabolism	Photosynthesis	9	156	0.00666176	0.0943749	ko00195	Zm00001eb435400;Zm00001eb362640;Zm00001eb395230;Zm00001eb435660;Zm00001eb435040;Zm00001eb435200;Zm00001eb039160;Zm00001eb409220;Zm00001eb039130	K02114+K02641+K08902+K02114+K02114+K02114+K02634+K02701+K02114
Metabolism	Lipid metabolism	Biosynthesis of unsaturated fatty acids	4	43	0.0135908	0.165031	ko01040	Zm00001eb413570;Zm00001eb409690;Zm00001eb409700;Zm00001eb026580	K03921+K10256+K10256+K03921
Metabolism	Biosynthesis of other secondary metabolites	Biosynthesis of various plant secondary metabolites	5	71	0.0185387	0.188363	ko00999	Zm00001eb214880;Zm00001eb384110;Zm00001eb165560;Zm00001eb226140;Zm00001eb165550	K05349+K01188+K13225+K05350+K13224
Metabolism	Global and overview maps	Biosynthesis of secondary metabolites	52	1849	0.0199443	0.188363	ko01110	Zm00001eb342070;Zm00001eb214880;Zm00001eb384110;Zm00001eb284760;Zm00001eb348180;Zm00001eb180150;Zm00001eb378140;Zm00001eb006440;Zm00001eb134020;Zm00001eb050010;Zm00001eb083790;Zm00001eb022050;Zm00001eb008360;Zm00001eb198030;Zm00001eb068280;Zm00001eb399860;Zm00001eb314900;Zm00001eb274560;Zm00001eb266900;Zm00001eb026670;Zm00001eb013280;Zm00001eb004200;Zm00001eb163240;Zm00001eb071090;Zm00001eb298190…	K00430+K05349+K01188+K11808+K00591+K01115+K13679+K01592+K00454+K12640+K01193+K00430+K01858+K00660+K13051+K01915+K09843+K01835+K01834+K15397+K00030+K00430+K01953+K15793+K04125+K10775+K01115+K09753+K00234+K01785+K00850+K12355+K01824+K13065+K05894+K00058+K01580+K13225+K01193+K01658+K01834+K01953+K00083+K05350+K01193+K13224+K00696+K01610+K00430+K01592+K13495+K08695
Metabolism	Biosynthesis of other secondary metabolites	Benzoxazinoid biosynthesis	2	11	0.0225642	0.191796	ko00402	Zm00001eb165560;Zm00001eb165550	K13225+K13224
Metabolism	Metabolism of other amino acids	Cyanoamino acid metabolism	4	57	0.0345121	0.252466	ko00460	Zm00001eb214880;Zm00001eb384110;Zm00001eb068280;Zm00001eb226140	K05349+K01188+K13051+K05350
Metabolism	Biosynthesis of other secondary metabolites	Phenylpropanoid biosynthesis	9	207	0.0356422	0.252466	ko00940	Zm00001eb342070;Zm00001eb022050;Zm00001eb004200;Zm00001eb185260;Zm00001eb179780;Zm00001eb160830;Zm00001eb098190;Zm00001eb070170;Zm00001eb140290	K00430+K00430+K00430+K10775+K09753+K12355+K13065+K00083+K00430
Metabolism	Amino acid metabolism	Alanine, aspartate and glutamate metabolism	5	87	0.0400532	0.258759	ko00250	Zm00001eb068280;Zm00001eb399860;Zm00001eb163240;Zm00001eb055490;Zm00001eb013430	K13051+K01915+K01953+K01580+K01953
Metabolism	Carbohydrate metabolism	Starch and sucrose metabolism	9	214	0.0426191	0.258759	ko00500	Zm00001eb214880;Zm00001eb384110;Zm00001eb378140;Zm00001eb083790;Zm00001eb274560;Zm00001eb421960;Zm00001eb226140;new_gene1844;Zm00001eb364620	K05349+K01188+K13679+K01193+K01835+K01193+K05350+K01193+K00696
Metabolism	Biosynthesis of other secondary metabolites	Flavonoid biosynthesis	3	46	0.0770617	0.436683	ko00941	Zm00001eb198030;Zm00001eb098190;Zm00001eb431500	K00660+K13065+K08695
Metabolism	Amino acid metabolism	Tyrosine metabolism	3	49	0.0893278	0.471993	ko00350	Zm00001eb006440;Zm00001eb232960;Zm00001eb006420	K01592+K00457+K01592
Metabolism	Metabolism of other amino acids	Taurine and hypotaurine metabolism	2	24	0.0943986	0.471993	ko00430	Zm00001eb320970;Zm00001eb055490	K00485+K01580
Genetic Information Processing	Translation	Ribosome	17	563	0.101467	0.479148	ko03010	Zm00001eb226420;Zm00001eb440780;Zm00001eb437740;Zm00001eb437960;Zm00001eb437150;Zm00001eb437080;Zm00001eb435640;Zm00001eb442130;Zm00001eb439940;Zm00001eb439960;Zm00001eb039190;Zm00001eb434870;Zm00001eb097380;Zm00001eb442200;Zm00001eb041040;Zm00001eb333870;Zm00001eb435100	K02967+K02982+K02992+K02982+K02890+K02992+K02982+K02992+K02982+K02982+K02982+K02982+K02982+K02890+K02961+K02874+K02982
Metabolism	Biosynthesis of other secondary metabolites	Isoquinoline alkaloid biosynthesis	2	26	0.108133	0.483751	ko00950	Zm00001eb006440;Zm00001eb006420	K01592+K01592
Metabolism	Amino acid metabolism	Tryptophan metabolism	3	62	0.150551	0.639843	ko00380	Zm00001eb168680;Zm00001eb332870;Zm00001eb168710	K11816+K11816+K11816
Metabolism	Amino acid metabolism	Phenylalanine metabolism	2	34	0.167328	0.647043	ko00360	Zm00001eb232960;Zm00001eb185260	K00457+K10775
Environmental Information Processing	Signal transduction	Plant hormone signal transduction	14	487	0.169592	0.647043	ko04075	Zm00001eb190570;Zm00001eb060950;Zm00001eb336930;Zm00001eb100010;Zm00001eb135570;Zm00001eb168680;Zm00001eb332870;Zm00001eb399860;Zm00001eb207400;Zm00001eb168710;Zm00001eb307250;Zm00001eb256180;Zm00001eb386740;Zm00001eb153570	K13412+K14484+K14484+K14488+K14484+K11816+K11816+K01915+K14488+K11816+K14505+K14488+K01535+K14490
Metabolism	Metabolism of cofactors and vitamins	Folate biosynthesis	2	35	0.175082	0.647043	ko00790	Zm00001eb299330;Zm00001eb353180	K01930+K01307
Metabolism	Global and overview maps	Fatty acid metabolism	4	111	0.219889	0.778774	ko01212	Zm00001eb413570;Zm00001eb409690;Zm00001eb409700;Zm00001eb026580	K03921+K10256+K10256+K03921
Metabolism	Carbohydrate metabolism	Glycolysis / Gluconeogenesis	6	192	0.236909	0.805492	ko00010	Zm00001eb274560;Zm00001eb266900;Zm00001eb018480;Zm00001eb350090;Zm00001eb192190;Zm00001eb398370	K01835+K01834+K01785+K00850+K01834+K01610
Metabolism	Metabolism of terpenoids and polyketides	Brassinosteroid biosynthesis	1	13	0.247936	0.810559	ko00905	Zm00001eb050010	K12640
Metabolism	Lipid metabolism	Steroid biosynthesis	2	49	0.28712	0.896093	ko00100	new_gene995;Zm00001eb126960	K01052+K01824
Metabolism	Lipid metabolism	Ether lipid metabolism	2	50	0.295183	0.896093	ko00565	Zm00001eb180150;Zm00001eb097160	K01115+K01115
Genetic Information Processing	Folding, sorting and degradation	Protein processing in endoplasmic reticulum	9	341	0.31961	0.913999	ko04141	Zm00001eb257130;Zm00001eb081770;new_gene956;Zm00001eb103670;Zm00001eb034050;Zm00001eb096980;Zm00001eb011930;Zm00001eb397940;Zm00001eb418610	K13993+K13993+K09503+K09503+K13993+K08057+K13993+K13993+K04079
Metabolism	Carbohydrate metabolism	Amino sugar and nucleotide sugar metabolism	6	215	0.322588	0.913999	ko00520	Zm00001eb016850;Zm00001eb274560;Zm00001eb002620;Zm00001eb397360;Zm00001eb228500;Zm00001eb103470	K01784+K01835+K20547+K08678+K20547+K13648
Metabolism	Lipid metabolism	Linoleic acid metabolism	1	19	0.34072	0.914489	ko00591	Zm00001eb134020	K00454
Metabolism	Lipid metabolism	alpha-Linolenic acid metabolism	2	57	0.351104	0.914489	ko00592	Zm00001eb134020;Zm00001eb279210	K00454+K05894
Metabolism	Biosynthesis of other secondary metabolites	Tropane, piperidine and pyridine alkaloid biosynthesis	1	20	0.355037	0.914489	ko00960	Zm00001eb198030	K00660
Metabolism	Global and overview maps	Biosynthesis of amino acids	9	361	0.381368	0.928902	ko01230	Zm00001eb399860;Zm00001eb266900;Zm00001eb013280;Zm00001eb163240;Zm00001eb350090;Zm00001eb389520;Zm00001eb424380;Zm00001eb192190;Zm00001eb013430	K01915+K01834+K00030+K01953+K00850+K00058+K01658+K01834+K01953
Metabolism	Metabolism of cofactors and vitamins	Ubiquinone and other terpenoid-quinone biosynthesis	2	64	0.405463	0.928902	ko00130	Zm00001eb348180;Zm00001eb232960	K00591+K00457
Metabolism	Metabolism of cofactors and vitamins	Riboflavin metabolism	1	24	0.40928	0.928902	ko00740	Zm00001eb010130	K14379
Metabolism	Amino acid metabolism	Glycine, serine and threonine metabolism	3	108	0.415999	0.928902	ko00260	Zm00001eb266900;Zm00001eb389520;Zm00001eb192190	K01834+K00058+K01834
Metabolism	Carbohydrate metabolism	Citrate cycle (TCA cycle)	3	112	0.439116	0.928902	ko00020	Zm00001eb013280;Zm00001eb422230;Zm00001eb398370	K00030+K00234+K01610
Metabolism	Lipid metabolism	Fatty acid biosynthesis	2	70	0.450287	0.928902	ko00061	Zm00001eb413570;Zm00001eb026580	K03921+K03921
Cellular Processes	Transport and catabolism	Endocytosis	7	293	0.450886	0.928902	ko04144	Zm00001eb180150;Zm00001eb398280;Zm00001eb097160;Zm00001eb398310;Zm00001eb398290;Zm00001eb398320;Zm00001eb302220	K01115+K19476+K01115+K19476+K19476+K19476+K05756
Metabolism	Metabolism of terpenoids and polyketides	Diterpenoid biosynthesis	1	28	0.458987	0.928902	ko00904	Zm00001eb298190	K04125
Metabolism	Biosynthesis of other secondary metabolites	Stilbenoid, diarylheptanoid and gingerol biosynthesis	1	28	0.458987	0.928902	ko00945	Zm00001eb098190	K13065
Metabolism	Metabolism of terpenoids and polyketides	Zeatin biosynthesis	1	30	0.482258	0.931205	ko00908	Zm00001eb074370	K13495
Metabolism	Energy metabolism	Photosynthesis - antenna proteins	1	31	0.493518	0.931205	ko00196	Zm00001eb106810	K08915
Cellular Processes	Transport and catabolism	Efferocytosis	2	77	0.500097	0.931205	ko04148	new_gene995;Zm00001eb096980	K01052+K08057
Organismal Systems	Environmental adaptation	Plant-pathogen interaction	6	262	0.504094	0.931205	ko04626	Zm00001eb190570;Zm00001eb026670;Zm00001eb430950;Zm00001eb218670;Zm00001eb418610;Zm00001eb125050	K13412+K15397+K13424+K05391+K04079+K13448
Metabolism	Lipid metabolism	Cutin, suberine and wax biosynthesis	1	33	0.515312	0.931205	ko00073	Zm00001eb009010	K17991
Metabolism	Carbohydrate metabolism	Butanoate metabolism	1	34	0.525857	0.931205	ko00650	Zm00001eb055490	K01580
Metabolism	Carbohydrate metabolism	Pentose phosphate pathway	2	84	0.546945	0.941245	ko00030	Zm00001eb274560;Zm00001eb350090	K01835+K00850
Metabolism	Metabolism of other amino acids	Glutathione metabolism	3	133	0.553674	0.941245	ko00480	Zm00001eb256380;Zm00001eb021600;Zm00001eb012930	K00799+K00799+K00799
Environmental Information Processing	Membrane transport	ABC transporters	1	40	0.584506	0.956915	ko02010	Zm00001eb155860	K05658
Metabolism	Lipid metabolism	Fatty acid elongation	1	42	0.602406	0.956915	ko00062	Zm00001eb026670	K15397
Metabolism	Lipid metabolism	Glycerophospholipid metabolism	3	144	0.607922	0.956915	ko00564	Zm00001eb180150;Zm00001eb097160;Zm00001eb326890	K01115+K01115+K01126
Metabolism	Global and overview maps	Biosynthesis of nucleotide sugars	3	144	0.607922	0.956915	ko01250	Zm00001eb016850;Zm00001eb274560;Zm00001eb397360	K01784+K01835+K08678
Metabolism	Metabolism of terpenoids and polyketides	Carotenoid biosynthesis	1	47	0.643872	0.973648	ko00906	Zm00001eb314900	K09843
Metabolism	Metabolism of cofactors and vitamins	Pantothenate and CoA biosynthesis	1	48	0.651634	0.973648	ko00770	Zm00001eb373930	K01598
Metabolism	Carbohydrate metabolism	Inositol phosphate metabolism	2	102	0.652917	0.973648	ko00562	Zm00001eb008360;Zm00001eb076550	K01858+K00921
Metabolism	Metabolism of other amino acids	beta-Alanine metabolism	1	56	0.707972	0.978344	ko00410	Zm00001eb055490	K01580
Metabolism	Amino acid metabolism	Arginine biosynthesis	1	58	0.720579	0.978344	ko00220	Zm00001eb399860	K01915
Environmental Information Processing	Signal transduction	MAPK signaling pathway - plant	3	176	0.739675	0.978344	ko04016	Zm00001eb002620;Zm00001eb228500;Zm00001eb430950	K20547+K20547+K13424
Metabolism	Energy metabolism	Nitrogen metabolism	1	62	0.744193	0.978344	ko00910	Zm00001eb399860	K01915
Metabolism	Amino acid metabolism	Phenylalanine, tyrosine and tryptophan biosynthesis	1	67	0.770939	0.978344	ko00400	Zm00001eb424380	K01658
Metabolism	Global and overview maps	Carbon metabolism	7	405	0.782105	0.978344	ko01200	Zm00001eb266900;Zm00001eb013280;Zm00001eb422230;Zm00001eb350090;Zm00001eb389520;Zm00001eb192190;Zm00001eb398370	K01834+K00030+K00234+K00850+K00058+K01834+K01610
Cellular Processes	Transport and catabolism	Phagosome	2	148	0.835471	0.978344	ko04145	Zm00001eb076550;Zm00001eb096980	K00921+K08057
Organismal Systems	Environmental adaptation	Circadian rhythm - plant	1	82	0.83561	0.978344	ko04712	Zm00001eb198030	K00660
Metabolism	Metabolism of terpenoids and polyketides	Terpenoid backbone biosynthesis	1	83	0.83921	0.978344	ko00900	Zm00001eb071090	K15793
Metabolism	Global and overview maps	Biosynthesis of cofactors	5	331	0.850761	0.978344	ko01240	Zm00001eb348180;Zm00001eb299330;Zm00001eb232960;Zm00001eb373930;Zm00001eb353180	K00591+K01930+K00457+K01598+K01307
Genetic Information Processing	Chromosome	Polycomb repressive complex	1	87	0.852842	0.978344	ko03083	Zm00001eb175050	K11844
Genetic Information Processing	Folding, sorting and degradation	RNA degradation	3	218	0.856721	0.978344	ko03018	Zm00001eb133360;Zm00001eb386170;Zm00001eb350090	K12591+K13126+K00850
Metabolism	Nucleotide metabolism	Purine metabolism	2	159	0.863814	0.978344	ko00230	Zm00001eb284760;Zm00001eb274560	K11808+K01835
Metabolism	Carbohydrate metabolism	Fructose and mannose metabolism	1	99	0.887218	0.978344	ko00051	Zm00001eb350090	K00850
Environmental Information Processing	Signal transduction	Phosphatidylinositol signaling system	1	105	0.901282	0.978344	ko04070	Zm00001eb076550	K00921
Genetic Information Processing	Chromosome	ATP-dependent chromatin remodeling	1	119	0.927681	0.978344	ko03082	Zm00001eb175830	K05610
Genetic Information Processing	Translation	mRNA surveillance pathway	2	198	0.932016	0.978344	ko03015	Zm00001eb386170;Zm00001eb207160	K13126+K12876
Metabolism	Energy metabolism	Carbon fixation by Calvin cycle	1	122	0.932352	0.978344	ko00710	Zm00001eb398370	K01610
Metabolism	Carbohydrate metabolism	Glyoxylate and dicarboxylate metabolism	1	125	0.936722	0.978344	ko00630	Zm00001eb399860	K01915
Metabolism	Carbohydrate metabolism	Pyruvate metabolism	1	131	0.944639	0.978344	ko00620	Zm00001eb398370	K01610
Metabolism	Global and overview maps	2-Oxocarboxylic acid metabolism	1	135	0.949361	0.978344	ko01210	Zm00001eb013280	K00030
Genetic Information Processing	Translation	Ribosome biogenesis in eukaryotes	1	142	0.956682	0.978344	ko03008	Zm00001eb026410	K11883
Genetic Information Processing	Replication and repair	Homologous recombination	1	142	0.956682	0.978344	ko03440	Zm00001eb325310	K04482
Genetic Information Processing	Transcription	Spliceosome	3	294	0.957093	0.978344	ko03040	Zm00001eb207160;Zm00001eb019350;Zm00001eb216840	K12876+K12816+K12817
Metabolism	Amino acid metabolism	Cysteine and methionine metabolism	1	144	0.958573	0.978344	ko00270	Zm00001eb389520	K00058
Genetic Information Processing	Replication and repair	DNA replication	1	145	0.959488	0.978344	ko03030	Zm00001eb346380	K02684
Cellular Processes	Cell motility	Motor proteins	1	158	0.969701	0.978344	ko04814	Zm00001eb065250	K10357
Genetic Information Processing	Translation	Nucleocytoplasmic transport	1	173	0.978344	0.978344	ko03013	Zm00001eb207160	K12876
