# Supplementary material for: Transcriptome analysis reveals the role of jasmonate in regulating maize spikelet opening and seed set under high temperature stress
Source: Front Plant Sci. 2026 Mar 4;17:1710459. doi: 10.3389/fpls.2026.1710459 (PMC12995804; doi:10.3389/fpls.2026.1710459)
Supplement: Supplementary file 1 [file Supplementaryfile1.zip › Table S5.xlsx]

## Sheet: annotation
ID	Nr	Swiss-Prot	KEGG	gene_ontology_blast	eggNOG	Pfam	CAZy	Signal	tmhmm
Zm00001eb407760	AQK39512.1^Putative AP2/EREBP transcription factor superfamily protein^100.0%	NA	NA	NA	NA	NA	NA	NA	NA
Zm00001eb060950 OsIAA5	ONM10341.1^Aux/IAA-transcription factor5^100.0%	Q7Y1H8.1^RecName: Full=Auxin-responsive protein IAA14; AltName: Full=Indoleacetic acid-induced protein 14^52.52%	K14484|IAA|http://www.genome.jp/dbget-bin/www_bget?ko:K14484	GO:0009734^auxin-activated signaling pathway^biological_process;GO:0006355^regulation of transcription, DNA-templated^biological_process;GO:0005634^nucleus^cellular_component	NA	PF02309.15^AUX/IAA family	NA	NA	NA
Zm00001eb260590	XP_008648375.1^MADS-box transcription factor 26^100.0%	Q0J8G8.1^RecName: Full=MADS-box transcription factor 26; AltName: Full=FDRMADS3; AltName: Full=OsMADS26; AltName: Full=RMADS220 >A2YQK9.2 RecName: Full=MADS-box transcription factor 26; AltName: Full=FDRMADS3; AltName: Full=OsMADS26; AltName: Full=RMADS220^84.89%	NA	GO:0003700^DNA-binding transcription factor activity^molecular_function;GO:0046983^protein dimerization activity^molecular_function;GO:0000977^RNA polymerase II regulatory region sequence-specific DNA binding^molecular_function;GO:0045944^positive regulation of transcription by RNA polymerase II^biological_process;GO:0005634^nucleus^cellular_component	COG5068|KOG0014^K-box region^K	PF00319.17^SRF-type transcription factor (DNA-binding and dimerisation domain)	NA	NA	NA
Zm00001eb214030	XP_020393441.1^probable transcription factor GLK2^99.23%	Q9FJV5.1^RecName: Full=Probable transcription factor KAN4; AltName: Full=Protein ABERRANT TESTA SHAPE; AltName: Full=Protein KANADI 4^50.81%	NA	GO:0003700^DNA-binding transcription factor activity^molecular_function;GO:0044212^transcription regulatory region DNA binding^molecular_function;GO:0030154^cell differentiation^biological_process;GO:0080060^integument development^biological_process;GO:0048481^plant ovule development^biological_process;GO:0006355^regulation of transcription, DNA-templated^biological_process;GO:0005618^cell wall^c…	NA	PF00249.30^Myb-like DNA-binding domain	NA	NA	NA
Zm00001eb256230	XP_020394297.1^probable WRKY transcription factor 9^97.49%	Q9C9F0.1^RecName: Full=Probable WRKY transcription factor 9; AltName: Full=WRKY DNA-binding protein 9^86.67%	NA	GO:0003700^DNA-binding transcription factor activity^molecular_function;GO:0043565^sequence-specific DNA binding^molecular_function;GO:0044212^transcription regulatory region DNA binding^molecular_function;GO:0005634^nucleus^cellular_component	NA	PF03106.14^WRKY DNA -binding domain	NA	NA	NA
Zm00001eb295930 ERF9	XP_020395758.1^ethylene-responsive transcription factor ERF094^100.0%	O04681.1^RecName: Full=Pathogenesis-related genes transcriptional activator PTI5; AltName: Full=PTO-interacting protein 5^69.57%	NA	GO:0003677^DNA binding^molecular_function;GO:0003700^DNA-binding transcription factor activity^molecular_function;GO:0006952^defense response^biological_process;GO:0005634^nucleus^cellular_component	NA	PF00847.19^AP2 domain	NA	NA	NA
Zm00001eb041070	ONM04450.1^AP2-like ethylene-responsive transcription factor^100.0%	Q94AN4.1^RecName: Full=AP2-like ethylene-responsive transcription factor At1g16060^40.85%	K09285|OVM, ANT|http://www.genome.jp/dbget-bin/www_bget?ko:K09285	GO:0003677^DNA binding^molecular_function;GO:0003700^DNA-binding transcription factor activity^molecular_function;GO:0000981^DNA-binding transcription factor activity, RNA polymerase II-specific^molecular_function;GO:0009873^ethylene-activated signaling pathway^biological_process;GO:0010187^negative regulation of seed germination^biological_process;GO:1901959^positive regulation of cutin biosynth…	NA	PF00847.19^AP2 domain	NA	NA	NA
Zm00001eb170530	XP_008678166.2^transcription factor SCREAM2^100.0%	Q9LSE2.1^RecName: Full=Transcription factor ICE1; AltName: Full=Basic helix-loop-helix protein 116; Short=AtbHLH116; Short=bHLH 116; AltName: Full=Inducer of CBF expression 1; AltName: Full=Transcription factor EN 45; AltName: Full=Transcription factor SCREAM; AltName: Full=bHLH transcription factor bHLH116^55.7%	NA	GO:0003677^DNA binding^molecular_function;GO:0003700^DNA-binding transcription factor activity^molecular_function;GO:0046983^protein dimerization activity^molecular_function;GO:0045893^positive regulation of transcription, DNA-templated^biological_process;GO:0009409^response to cold^biological_process;GO:0050826^response to freezing^biological_process;GO:0010440^stomatal lineage progression^biolo…	NA	PF00010.25^Helix-loop-helix DNA-binding domain	NA	NA	NA
Zm00001eb361040	AIB04725.1^MYB transcription factor, partial^100.0%	P20027.3^RecName: Full=Myb-related protein Hv33^63.07%	K09422|MYBP|http://www.genome.jp/dbget-bin/www_bget?ko:K09422	GO:0003677^DNA binding^molecular_function;GO:0005634^nucleus^cellular_component	COG5147|KOG0048^Myb-like DNA-binding domain^K	PF00249.30^Myb-like DNA-binding domain	NA	NA	NA
Zm00001eb359950	AQK97170.1^Putative NAC domain transcription factor superfamily protein^100.0%	O49459.1^RecName: Full=NAC domain-containing protein 73; Short=ANAC073; AltName: Full=Protein SECONDARY WALL-ASSOCIATED NAC DOMAIN PROTEIN 2^80.42%	NA	GO:0003700^DNA-binding transcription factor activity^molecular_function;GO:0043565^sequence-specific DNA binding^molecular_function;GO:0044212^transcription regulatory region DNA binding^molecular_function;GO:0045893^positive regulation of transcription, DNA-templated^biological_process;GO:2000652^regulation of secondary cell wall biogenesis^biological_process;GO:0005634^nucleus^cellular_component	NA	PF02365.14^No apical meristem (NAM) protein	NA	NA	NA
Zm00001eb358700	XP_008656687.1^heat stress transcription factor C-1a^100.0%	Q6VBA4.2^RecName: Full=Heat stress transcription factor C-1a; AltName: Full=Heat stress transcription factor 13; Short=rHsf13; AltName: Full=Heat stress transcription factor 2; Short=OsHsf-02^61.17%	K09419|HSFF|http://www.genome.jp/dbget-bin/www_bget?ko:K09419	GO:0003700^DNA-binding transcription factor activity^molecular_function;GO:0000978^RNA polymerase II proximal promoter sequence-specific DNA binding^molecular_function;GO:0043565^sequence-specific DNA binding^molecular_function;GO:0034605^cellular response to heat^biological_process;GO:0061408^positive regulation of transcription from RNA polymerase II promoter in response to heat stress^biologic…	COG5169|KOG0627^HSF-type DNA-binding^K	PF00447.16^HSF-type DNA-binding	NA	NA	NA
Zm00001eb125520	PWZ31966.1^Transcription factor MYB62^100.0%	Q9C9G7.1^RecName: Full=Transcription factor MYB62; AltName: Full=Myb-related protein 62; Short=AtMYB62^71.79%	K09422|MYBP|http://www.genome.jp/dbget-bin/www_bget?ko:K09422	GO:0003700^DNA-binding transcription factor activity^molecular_function;GO:0043565^sequence-specific DNA binding^molecular_function;GO:0016036^cellular response to phosphate starvation^biological_process;GO:0009740^gibberellic acid mediated signaling pathway^biological_process;GO:0009686^gibberellin biosynthetic process^biological_process;GO:0010373^negative regulation of gibberellin biosynthetic…	COG5147|KOG0048^Myb-like DNA-binding domain^K	PF00249.30^Myb-like DNA-binding domain	NA	NA	NA
Zm00001eb431080	AQK46233.1^Transcription factor PIF4^100.0%	Q8GZM7.1^RecName: Full=Transcription factor PIF1; AltName: Full=Basic helix-loop-helix protein 15; Short=AtbHLH15; Short=bHLH 15; AltName: Full=Protein PHY-INTERACTING FACTOR 1; AltName: Full=Protein PHYTOCHROME INTERACTING FACTOR 3-LIKE 5; AltName: Full=Transcription factor EN 101; AltName: Full=bHLH transcription factor bHLH015^54.55%	NA	GO:0003677^DNA binding^molecular_function;GO:0003700^DNA-binding transcription factor activity^molecular_function;GO:0042802^identical protein binding^molecular_function;GO:0010313^phytochrome binding^molecular_function;GO:0046983^protein dimerization activity^molecular_function;GO:0015995^chlorophyll biosynthetic process^biological_process;GO:0009740^gibberellic acid mediated signaling pathway^b…	NA	NA	NA	NA	NA
Zm00001eb372960	NP_001333749.1^MADS-box transcription factor 55^99.44%	Q69TG5.2^RecName: Full=MADS-box transcription factor 55; AltName: Full=OsMADS55^70.0%	NA	GO:0003700^DNA-binding transcription factor activity^molecular_function;GO:0046983^protein dimerization activity^molecular_function;GO:0000977^RNA polymerase II regulatory region sequence-specific DNA binding^molecular_function;GO:0043565^sequence-specific DNA binding^molecular_function;GO:0008134^transcription factor binding^molecular_function;GO:0044212^transcription regulatory region DNA bindi…	COG5068|KOG0014^transcription factor^K	PF00319.17^SRF-type transcription factor (DNA-binding and dimerisation domain)	NA	NA	NA
Zm00001eb006160	PWZ53011.1^Ethylene-responsive transcription factor 1^99.41%	Q6K7E6.1^RecName: Full=Ethylene-responsive transcription factor 1; AltName: Full=Ethylene-responsive element-binding factor 1; Short=EREBP-1; Short=OsEREBP1^52.75%	NA	GO:0003677^DNA binding^molecular_function;GO:0003700^DNA-binding transcription factor activity^molecular_function;GO:0006952^defense response^biological_process;GO:0005634^nucleus^cellular_component	NA	PF00847.19^AP2 domain	NA	NA	NA
Zm00001eb155300	XP_008675120.1^transcription factor SPATULA^100.0%	A0A0P0WQ90.1^RecName: Full=Transcription factor LATE FLOWERING; Short=OsLF; AltName: Full=Basic helix-loop-helix protein 119; Short=OsbHLH119^75.44%	NA	GO:0046983^protein dimerization activity^molecular_function;GO:0048586^regulation of long-day photoperiodism, flowering^biological_process;GO:0048587^regulation of short-day photoperiodism, flowering^biological_process;GO:0006355^regulation of transcription, DNA-templated^biological_process;GO:0005634^nucleus^cellular_component	NA	PF00010.25^Helix-loop-helix DNA-binding domain	NA	NA	NA
Zm00001eb174000	NP_001148873.2^MADS-box transcription factor 26^100.0%	Q0J8G8.1^RecName: Full=MADS-box transcription factor 26; AltName: Full=FDRMADS3; AltName: Full=OsMADS26; AltName: Full=RMADS220 >A2YQK9.2 RecName: Full=MADS-box transcription factor 26; AltName: Full=FDRMADS3; AltName: Full=OsMADS26; AltName: Full=RMADS220^83.7%	NA	GO:0003700^DNA-binding transcription factor activity^molecular_function;GO:0046983^protein dimerization activity^molecular_function;GO:0000977^RNA polymerase II regulatory region sequence-specific DNA binding^molecular_function;GO:0045944^positive regulation of transcription by RNA polymerase II^biological_process;GO:0005634^nucleus^cellular_component	COG5068|KOG0014^transcription factor^K	PF00319.17^SRF-type transcription factor (DNA-binding and dimerisation domain)	NA	NA	NA
Zm00001eb413920	XP_008662746.1^probable WRKY transcription factor 3 isoform X1^100.0%	Q9ZUU0.2^RecName: Full=WRKY transcription factor 44; AltName: Full=Protein TRANSPARENT TESTA GLABRA 2; AltName: Full=WRKY DNA-binding protein 44^72.6%	NA	GO:0003700^DNA-binding transcription factor activity^molecular_function;GO:0046872^metal ion binding^molecular_function;GO:0043565^sequence-specific DNA binding^molecular_function;GO:0009957^epidermal cell fate specification^biological_process;GO:0010214^seed coat development^biological_process;GO:0005634^nucleus^cellular_component	NA	PF03106.14^WRKY DNA -binding domain	NA	NA	NA
Zm00001eb192430	XP_008679227.1^transcription factor bHLH66^100.0%	Q9LSQ3.1^RecName: Full=Transcription factor bHLH82; AltName: Full=Basic helix-loop-helix protein 82; Short=AtbHLH82; Short=bHLH 82; AltName: Full=Transcription factor EN 96; AltName: Full=bHLH transcription factor bHLH082^70.2%	NA	GO:0003677^DNA binding^molecular_function;GO:0001228^DNA-binding transcription activator activity, RNA polymerase II-specific^molecular_function;GO:0003700^DNA-binding transcription factor activity^molecular_function;GO:0046983^protein dimerization activity^molecular_function;GO:0006355^regulation of transcription, DNA-templated^biological_process;GO:0080147^root hair cell development^biological_…	NA	PF00010.25^Helix-loop-helix DNA-binding domain	NA	NA	NA
Zm00001eb358680	XP_008656686.3^WRKY transcription factor 22^100.0%	O64747.1^RecName: Full=Probable WRKY transcription factor 35; AltName: Full=WRKY DNA-binding protein 35^62.63%	NA	GO:0003700^DNA-binding transcription factor activity^molecular_function;GO:0043565^sequence-specific DNA binding^molecular_function;GO:0044212^transcription regulatory region DNA binding^molecular_function;GO:0009793^embryo development ending in seed dormancy^biological_process;GO:0009555^pollen development^biological_process;GO:0005634^nucleus^cellular_component	NA	PF03106.14^WRKY DNA -binding domain	NA	NA	NA
Zm00001eb430950 WRKY33	AQK46183.1^putative WRKY transcription factor 33^100.0%	Q9C5T3.2^RecName: Full=Probable WRKY transcription factor 26; AltName: Full=SPF1-like protein; AltName: Full=WRKY DNA-binding protein 26^53.7%	K13424|WRKY33|http://www.genome.jp/dbget-bin/www_bget?ko:K13424	GO:0003700^DNA-binding transcription factor activity^molecular_function;GO:0046872^metal ion binding^molecular_function;GO:0043565^sequence-specific DNA binding^molecular_function;GO:0070370^cellular heat acclimation^biological_process;GO:0034605^cellular response to heat^biological_process;GO:0005634^nucleus^cellular_component	NA	NA	NA	NA	NA
Zm00001eb344810	XP_008656076.1^WRKY transcription factor WRKY28^100.0%	Q9SA80.2^RecName: Full=Probable WRKY transcription factor 14; AltName: Full=AR411; AltName: Full=WRKY DNA-binding protein 14^61.0%	NA	GO:0003700^DNA-binding transcription factor activity^molecular_function;GO:0043565^sequence-specific DNA binding^molecular_function;GO:0044212^transcription regulatory region DNA binding^molecular_function;GO:0005634^nucleus^cellular_component	NA	PF03106.14^WRKY DNA -binding domain	NA	NA	NA
Zm00001eb075230	XP_008669072.1^homeobox-leucine zipper protein HOX22^100.0%	Q01IK0.2^RecName: Full=Homeobox-leucine zipper protein HOX22; AltName: Full=HD-ZIP protein HOX22; AltName: Full=Homeodomain transcription factor HOX22; AltName: Full=OsHox22 >Q7XUJ5.2 RecName: Full=Homeobox-leucine zipper protein HOX22; AltName: Full=HD-ZIP protein HOX22; AltName: Full=Homeodomain transcription factor HOX22; AltName: Full=OsHox22^85.29%	NA	GO:0003700^DNA-binding transcription factor activity^molecular_function;GO:0043565^sequence-specific DNA binding^molecular_function;GO:0005634^nucleus^cellular_component	KOG0483^transcription regulatory region sequence-specific DNA binding^K	PF00046.28^Homeobox domain	NA	NA	NA
Zm00001eb123770	PWZ29925.1^Protein REVEILLE 8^88.14%	Q8RWU3.1^RecName: Full=Protein REVEILLE 8; AltName: Full=MYB-like transcription factor; AltName: Full=Protein LHY-CCA1-like 5^36.9%	NA	GO:0003700^DNA-binding transcription factor activity^molecular_function;GO:0043565^sequence-specific DNA binding^molecular_function;GO:0032922^circadian regulation of gene expression^biological_process;GO:0043966^histone H3 acetylation^biological_process;GO:0048573^photoperiodism, flowering^biological_process;GO:0042753^positive regulation of circadian rhythm^biological_process;GO:0010628^positiv…	COG5269|KOG0724^Inherit from KOG: Transcription factor^K	PF00249.30^Myb-like DNA-binding domain	NA	NA	NA
Zm00001eb264780	NP_001130833.1^putative WRKY DNA-binding domain superfamily protein^100.0%	Q9XI90.2^RecName: Full=Probable WRKY transcription factor 4; AltName: Full=WRKY DNA-binding protein 4^45.45%	NA	GO:0003677^DNA binding^molecular_function;GO:0003700^DNA-binding transcription factor activity^molecular_function;GO:0046872^metal ion binding^molecular_function;GO:0043565^sequence-specific DNA binding^molecular_function;GO:0044212^transcription regulatory region DNA binding^molecular_function;GO:0006952^defense response^biological_process;GO:1900425^negative regulation of defense response to ba…	NA	PF03106.14^WRKY DNA -binding domain	NA	NA	NA
Zm00001eb028160	ONM01132.1^Light-inducible protein CPRF-2^100.0%	Q6H500.2^RecName: Full=bZIP transcription factor RISBZ4; AltName: Full=Rice seed bZIP4; AltName: Full=bZIP transcription factor 15; Short=OsbZIP15^35.45%	NA	GO:0003677^DNA binding^molecular_function;GO:0003700^DNA-binding transcription factor activity^molecular_function;GO:0005634^nucleus^cellular_component	NA	PF00170.20^bZIP transcription factor	NA	NA	NA
Zm00001eb332340 MYBS3	NP_001149973.1^myb-related transcription activator^100.0%	Q7XC57.1^RecName: Full=Transcription factor MYBS3; AltName: Full=Myb-related protein S3; Short=OsMYBS3^42.61%	NA	GO:0003677^DNA binding^molecular_function;GO:0003700^DNA-binding transcription factor activity^molecular_function;GO:0046872^metal ion binding^molecular_function;GO:0045892^negative regulation of transcription, DNA-templated^biological_process;GO:0009733^response to auxin^biological_process;GO:0046686^response to cadmium ion^biological_process;GO:0009723^response to ethylene^biological_process;GO…	NA	PF00249.30^Myb-like DNA-binding domain	NA	NA	NA
Zm00001eb101360	XP_020403398.1^DNA binding protein isoform X1^92.16%	Q9CAA9.1^RecName: Full=Transcription factor bHLH49; AltName: Full=Basic helix-loop-helix protein 49; Short=AtbHLH49; Short=bHLH 49; AltName: Full=Protein ACTIVATOR FOR CELL ELONGATION 1; AltName: Full=Transcription factor EN 82; AltName: Full=bHLH transcription factor bHLH049^81.31%	NA	GO:0003700^DNA-binding transcription factor activity^molecular_function;GO:0046983^protein dimerization activity^molecular_function;GO:0043565^sequence-specific DNA binding^molecular_function;GO:0040008^regulation of growth^biological_process;GO:0006355^regulation of transcription, DNA-templated^biological_process;GO:0005634^nucleus^cellular_component	NA	PF00010.25^Helix-loop-helix DNA-binding domain	NA	NA	NA
Zm00001eb193060	XP_008680656.1^dehydration-responsive element-binding protein 1G^100.0%	Q84QC2.1^RecName: Full=Ethylene-responsive transcription factor ERF017^65.59%	NA	GO:0003677^DNA binding^molecular_function;GO:0003700^DNA-binding transcription factor activity^molecular_function;GO:0009873^ethylene-activated signaling pathway^biological_process;GO:0005634^nucleus^cellular_component	NA	PF00847.19^AP2 domain	NA	NA	NA
Zm00001eb032670	NP_001168647.1^putative HLH DNA-binding domain superfamily protein^100.0%	Q8S3F1.1^RecName: Full=Transcription factor NAI1; AltName: Full=Basic helix-loop-helix protein 20; Short=AtbHLH20; Short=bHLH 20; AltName: Full=Transcription factor EN 27; AltName: Full=bHLH transcription factor bHLH020^51.96%	NA	GO:0003677^DNA binding^molecular_function;GO:0003700^DNA-binding transcription factor activity^molecular_function;GO:0046983^protein dimerization activity^molecular_function;GO:0007029^endoplasmic reticulum organization^biological_process;GO:0006355^regulation of transcription, DNA-templated^biological_process;GO:0005634^nucleus^cellular_component	NA	PF00010.25^Helix-loop-helix DNA-binding domain	NA	NA	NA
Zm00001eb067190	XP_008668740.1^protein PHOSPHATE STARVATION RESPONSE 1 isoform X5^100.0%	Q0WVU3.1^RecName: Full=Myb family transcription factor PHL5; AltName: Full=Protein PHR1-LIKE 5^70.41%	NA	GO:0003677^DNA binding^molecular_function;GO:0003700^DNA-binding transcription factor activity^molecular_function;GO:0006355^regulation of transcription, DNA-templated^biological_process;GO:0005634^nucleus^cellular_component	NA	PF14379.5^MYB-CC type transfactor, LHEQLE motif	NA	NA	NA
Zm00001eb255490	NP_001137026.1^putative HLH DNA-binding domain superfamily protein^100.0%	Q9SK91.2^RecName: Full=Transcription factor bHLH94; AltName: Full=Basic helix-loop-helix protein 94; Short=AtbHLH94; Short=bHLH 94; AltName: Full=Transcription factor EN 16; AltName: Full=bHLH transcription factor bHLH094^47.25%	NA	GO:0003677^DNA binding^molecular_function;GO:0003700^DNA-binding transcription factor activity^molecular_function;GO:0046983^protein dimerization activity^molecular_function;GO:0006355^regulation of transcription, DNA-templated^biological_process;GO:0005634^nucleus^cellular_component	NA	PF00010.25^Helix-loop-helix DNA-binding domain	NA	NA	NA
Zm00001eb182650	AQK53129.1^Putative homeobox DNA-binding and leucine zipper domain family protein^100.0%	A2X674.2^RecName: Full=Homeobox-leucine zipper protein HOX7; AltName: Full=HD-ZIP protein HOX7; AltName: Full=Homeodomain transcription factor HOX7; AltName: Full=OsHox7^47.27%	NA	GO:0003700^DNA-binding transcription factor activity^molecular_function;GO:0043565^sequence-specific DNA binding^molecular_function;GO:0005634^nucleus^cellular_component	KOG0483^sequence-specific DNA binding^K	PF00046.28^Homeobox domain	NA	NA	NA
Zm00001eb430240	NP_001105201.1^zea floricaula/leafy 1^100.0%	Q0JAI1.2^RecName: Full=Probable transcription factor FL; Short=RFL^84.1%	NA	GO:0003677^DNA binding^molecular_function;GO:0007275^multicellular organism development^biological_process;GO:0006355^regulation of transcription, DNA-templated^biological_process;GO:0005634^nucleus^cellular_component	NA	PF17538.1^DNA Binding Domain (C-terminal) Leafy/Floricaula	NA	NA	NA
Zm00001eb193670	NP_001147181.2^ethylene-responsive element binding protein 2^100.0%	Q9FGF8.1^RecName: Full=Ethylene-responsive transcription factor ABR1; AltName: Full=Protein ABA REPRESSOR 1^51.89%	NA	GO:0003677^DNA binding^molecular_function;GO:0003700^DNA-binding transcription factor activity^molecular_function;GO:0009738^abscisic acid-activated signaling pathway^biological_process;GO:0050832^defense response to fungus^biological_process;GO:0009873^ethylene-activated signaling pathway^biological_process;GO:0009788^negative regulation of abscisic acid-activated signaling pathway^biological_pr…	NA	PF00847.19^AP2 domain	NA	NA	NA
Zm00001eb098960	NP_001170401.1^putative homeobox DNA-binding and leucine zipper domain family protein^100.0%	A3BYC1.2^RecName: Full=Homeobox-leucine zipper protein HOX25; AltName: Full=HD-ZIP protein HOX25; AltName: Full=Homeodomain transcription factor HOX25; AltName: Full=OsHox25^49.32%	K09338|HD-ZIP|http://www.genome.jp/dbget-bin/www_bget?ko:K09338	GO:0003700^DNA-binding transcription factor activity^molecular_function;GO:0043565^sequence-specific DNA binding^molecular_function;GO:0045893^positive regulation of transcription, DNA-templated^biological_process;GO:0005634^nucleus^cellular_component	KOG0483^transcription regulatory region sequence-specific DNA binding^K	PF00046.28^Homeobox domain	NA	NA	NA
Zm00001eb274260	XP_008647792.1^myb-like DNA-binding domain, SHAQKYF class family protein isoform X2^100.0%	Q700D9.2^RecName: Full=Putative Myb family transcription factor At1g14600^65.52%	NA	GO:0003677^DNA binding^molecular_function;GO:0003700^DNA-binding transcription factor activity^molecular_function;GO:0006355^regulation of transcription, DNA-templated^biological_process;GO:0005634^nucleus^cellular_component	NA	NA	NA	NA	NA
Zm00001eb384070	AQL03845.1^Heat shock factor protein HSF30^95.89%	Q5Z6A4.1^RecName: Full=Putative heat stress transcription factor A-6a; AltName: Full=Heat stress transcription factor 17; Short=OsHsf-17^60.08%	K09419|HSFF|http://www.genome.jp/dbget-bin/www_bget?ko:K09419	GO:0003700^DNA-binding transcription factor activity^molecular_function;GO:0000978^RNA polymerase II proximal promoter sequence-specific DNA binding^molecular_function;GO:0043565^sequence-specific DNA binding^molecular_function;GO:0034605^cellular response to heat^biological_process;GO:0061408^positive regulation of transcription from RNA polymerase II promoter in response to heat stress^biologic…	COG5169|KOG0627^HSF-type DNA-binding^K	PF00447.16^HSF-type DNA-binding	NA	NA	NA
Zm00001eb420440	AQK43081.1^basic helix-loop-helix (bHLH) DNA-binding superfamily protein^99.44%	Q2HIV9.1^RecName: Full=Transcription factor bHLH35; AltName: Full=Basic helix-loop-helix protein 35; Short=AtbHLH35; Short=bHLH 35; AltName: Full=Transcription factor EN 41; AltName: Full=bHLH transcription factor bHLH035^34.69%	NA	GO:0003677^DNA binding^molecular_function;GO:0046983^protein dimerization activity^molecular_function;GO:0005634^nucleus^cellular_component	NA	PF16907.4^Proline rich region of Caskin proteins	NA	NA	NA
Zm00001eb120010	ACG27826.1^mutant cincinnata^100.0%	A2WM14.1^RecName: Full=Transcription factor PCF5^58.84%	NA	GO:0003677^DNA binding^molecular_function;GO:0007275^multicellular organism development^biological_process;GO:0005634^nucleus^cellular_component	NA	PF03634.12^TCP family transcription factor	NA	NA	NA
Zm00001eb406660	NP_001131917.2^putative MYB DNA-binding domain superfamily protein^100.0%	Q6Z869.1^RecName: Full=Transcription factor NIGT1; AltName: Full=MYB-domain transcription factor NIGT1; AltName: Full=Protein NITRATE-INDUCIBLE GARP-TYPE TRANSCRIPTIONAL REPRESSOR 1^51.99%	NA	GO:0043565^sequence-specific DNA binding^molecular_function;GO:0045892^negative regulation of transcription, DNA-templated^biological_process;GO:0005634^nucleus^cellular_component	NA	PF00249.30^Myb-like DNA-binding domain	NA	NA	NA
Zm00001eb027860	NP_001141777.1^putative homeobox DNA-binding and leucine zipper domain family protein^92.86%	A2XDD6.2^RecName: Full=Homeobox-leucine zipper protein HOX13; AltName: Full=HD-ZIP protein HOX13; AltName: Full=Homeodomain transcription factor HOX13; AltName: Full=OsHox13^46.62%	NA	GO:0003700^DNA-binding transcription factor activity^molecular_function;GO:0043565^sequence-specific DNA binding^molecular_function;GO:0005634^nucleus^cellular_component	KOG0483^Homeobox associated leucine zipper^K	PF00046.28^Homeobox domain	NA	NA	NA

## Sheet: gene fpkm
Gene_ID		Y7_CK_1	Y7_CK_2	Y7_CK_3	Y7_JA_1	Y7_JA_2	Y7_JA_3	Y8_CK_1	Y8_CK_2	Y8_CK_3	Y8_JA_1	Y8_JA_2	Y8_JA_3	C7_CK_1	C7_CK_2	C7_CK_3
Zm00001eb006160	EREBP1	2.59756	14.394	5.94004	18.8543	21.3018	25.0284	2.44012	3.0443	2.04867	0.354668	0.427298	0.838036	0.211399	0.218568	0.421115
Zm00001eb027860	HOX13	0.548746	0.440597	0.659503	0.387021	0.601044	0.906014	0.077654	0.18864	0.073902	4.10114	3.55858	3.48909	2.65035	3.59785	2.93305
Zm00001eb028160	bZIP4	23.777	21.5353	35.1128	34.066	26.5108	35.8748	0	0	0	7.9633	7.56527	6.8054	13.2643	10.432	10.4241
Zm00001eb032670	bHLH20	1.0419	0.717329	0.608551	0.16458	0.069148	0.080346	0.285712	0.499023	0.450262	0.515523	0.778922	0.573072	0.028104	0.075846	0.051192
Zm00001eb041070	AP2	3.16627	2.40055	2.7473	0.592496	0.358436	0.819401	1.38254	1.15018	0.956601	0.283313	0.303149	0.52543	0.388643	0.378458	0.265391
Zm00001eb060950	IAA5	0.208452	0.207365	0.06951	1.96156	1.67651	2.90326	1.62693	1.05535	1.29563	2.9897	2.534	2.75171	3.43987	4.36017	2.94454
Zm00001eb067190	PHL5	6.08151	2.5503	5.36239	0.189915	0.198014	0.120228	0.198502	0.33927	0.216692	1.53048	1.44334	1.69449	1.00089	0.756407	1.71404
Zm00001eb075230	HOX22	69.4976	37.7135	58.2506	2.0787	3.24927	4.35384	175.314	146.611	187.706	6.69055	5.85353	6.30914	10.8068	15.4754	23.8907
Zm00001eb098960	HOX25	3.07279	1.41858	2.54104	0.220665	0.191447	0.560103	0.627125	1.0431	0.649957	0.16112	0.035948	0.036205	0.14723	0.240724	0.329326
Zm00001eb101360	bHLH49	0.069641	0.016401	0.07955	0.363322	0.369181	0.861233	3.04601	2.80243	2.24424	0.138708	0.162603	0.082302	0.292716	0.283239	0.165659
Zm00001eb120010	NIGT1	0.436638	0.407264	0.52184	0	0.053245	0	0	0	0	0.024178	0.415899	0.319427	0.200867	0.089812	0.068129
Zm00001eb123770	MYB8	0.188344	0.147034	0.337687	0.229917	0.592226	0.976538	0.014212	0	0	0.580064	0.568669	0.488569	2.67433	3.93317	5.68774
Zm00001eb125520	MYB62	1.59762	0.575457	2.19255	0.036103	0.218755	0.175917	0.823954	0.842875	0.543801	1.15646	1.65183	1.53991	0.102166	0.130544	0.219612
Zm00001eb155300	bHLH119	0.635773	1.02243	0.316971	3.27294	3.32066	6.88837	11.7473	6.8264	12.2993	3.32007	2.82457	3.08736	2.02835	2.46916	1.25473
Zm00001eb170530	bHLH116	0.366263	0.073842	0.225416	0.179874	0.288275	0.241618	0.80179	0.782091	0.537649	0.978835	1.08288	0.97028	1.12331	1.68572	1.17112
Zm00001eb174000	MADS26	65.1491	37.7785	98.6029	3.09755	3.60037	3.32244	4.45631	3.41688	2.93136	51.3721	46.9842	41.9244	8.96578	9.6547	11.345
Zm00001eb182650	HOX7	4.38321	2.2144	2.5646	0.046644	0.245315	0.144114	0.119651	0.24014	0.091325	0.622147	0.35396	0.38413	0.331894	0.23187	0.422389
Zm00001eb192430	bHLH66	0.231463	0.043611	0.056758	0.176012	0.339601	0.391533	2.01672	1.76812	1.76556	0.62397	0.361615	0.297855	0.482683	0.618596	0.352229
Zm00001eb193060	ERF017	12.4427	7.65145	13.3154	1.4679	1.71969	1.9012	1.07072	0.712362	0.514825	11.5393	8.56249	9.59439	1.86403	2.48446	2.54957
Zm00001eb193670	ABR1	20.9331	14.5665	18.0627	2.26662	3.79306	4.08793	0	0	0	8.54637	8.62465	7.57092	4.978	8.01158	6.49564
Zm00001eb214030	KAN4	0.116058	0.072296	0.102996	0.18134	0.159672	0.280025	3.38143	2.48813	2.49551	0.224753	0.260994	0.142112	0.40924	0.477529	0.449164
Zm00001eb255490	bHLH94	0.728645	0.585905	0.92941	0.020944	0.053266	0	0.272449	0.414608	0.277695	0	0	0	0.033275	0	0
Zm00001eb256230	WRKY9	1.78633	1.07359	1.70132	1.81113	2.03805	1.9059	5.13747	3.10212	4.5028	0.90967	0.804419	0.871725	0.171756	0.162677	0.33816
Zm00001eb260590	MADS26	19.3604	8.02878	23.9859	1.5776	1.26684	1.41102	0.955652	0.849803	1.47735	1.49839	1.5691	1.42289	1.94002	1.85241	2.44196
Zm00001eb264780	WRKY4	2.09371	1.75189	1.62443	2.1032	1.70345	2.19995	22.3463	19.3206	22.1664	4.13913	3.87964	3.23106	4.11196	3.32782	3.04597
Zm00001eb274260	Hsf17	0.142224	0.046226	0.116912	0	0	0	1.26198	1.43363	1.22848	0.314732	0.265607	0.495908	2.5947	3.26529	3.57041
Zm00001eb295930	ERF94	0.193239	0.672571	0.238892	1.01084	0.931981	0.780403	0.089543	0.073399	0.220654	0.480173	0.631113	0.527554	1.96507	2.62553	2.42551
Zm00001eb332340	MYBS3	1.62186	1.8475	0.895354	3.23201	2.28523	2.41293	0.76976	0.613957	0.670155	4.03681	3.65587	3.31295	5.24569	4.45907	3.3159
Zm00001eb344810	WRKY14	7.93574	3.63652	6.65501	0.135798	0.213286	0.356537	1.02299	1.31414	1.43992	5.94095	6.10329	6.43861	0.192843	0.254089	0.349329
Zm00001eb358680	WRKY35	12.518	5.8606	7.54212	0.5339	0.773929	1.32363	0.325554	0.328758	0.347025	0.64752	0.483177	0.793655	0.318147	0.545363	0.644724
Zm00001eb358700	Hsf2	0.039448	0.21878	0.06981	0.474274	0.506672	0.612436	1.36632	2.12425	1.67688	0.318524	0.516737	0.729353	0.452852	0.587753	0.251286
Zm00001eb359950	NAC073	0.397367	0.408795	0.204232	0.517704	1.29526	1.49904	3.03333	3.71218	3.17611	0.071653	0.268282	0.194318	0.055225	0.130379	0.0252
Zm00001eb361040	MYB33	0.593623	0.101018	0.287529	0	0	0	8.97903	9.59536	9.55354	0.168929	0.078315	0.218447	0.551883	0.837881	0.672818
Zm00001eb372960	MADS55	18.1092	10.0132	13.9131	2.72339	3.21698	2.67153	0.649818	0.772667	0.799912	2.84323	2.82436	2.57332	0.024572	0.166945	0.17227
Zm00001eb384070	Hsf18	0.041305	0.145316	0.083341	0.564182	1.0901	0.971259	0.777665	0.672401	0.634891	0.055864	0.025489	0.13121	0.829586	1.09094	1.31264
Zm00001eb406660	MYB1	1.70414	1.18752	1.15302	0.903718	1.31455	1.82054	0.249587	0.309474	0.31799	0.331656	0.636414	0.840272	0.56899	0.506853	0.419791
Zm00001eb407760	AP2-1	2.6952	1.55791	2.21968	0.401326	0.344542	0.364656	20.541	20.0224	21.7091	3.72108	3.52031	3.96544	0.456907	0.885058	0.543438
Zm00001eb413920	WRKY44	0	0.04218	0	0.658576	0.881739	0.84006	11.8122	8.71504	10.5143	3.54274	2.06402	0.564136	0.240449	0.224331	0.345343
Zm00001eb420440	bHLH35	39.3392	20.5248	33.9009	3.64284	5.05561	6.39587	1.92621	2.57552	1.27475	11.9869	8.75563	13.004	0	0	0
Zm00001eb430240	RFL	3.90619	2.0348	4.88166	0.379242	0.491407	0.651505	1.00541	0.839392	0.53479	8.89798	8.16898	8.10107	0.019128	0.023826	0.019865
Zm00001eb430950	WRKY33	0.799473	1.797	0.811699	2.5814	6.25635	4.93368	0	0.179855	0.066634	0.985419	1.03223	2.2665	3.80653	5.74543	10.4685
Zm00001eb431080	bHLH 15	0.616319	0.387646	0.500936	0	0	0.047408	0	0	0	1.42634	1.31924	1.46832	0.160609	0.103085	0.06835
